# Supplementary material for: Alternative polyadenylation associated with prognosis and therapy in colorectal cancer
Source: Sci Rep. 2022 Apr 29;12:7036. doi: 10.1038/s41598-022-11089-9 (PMC9054804; doi:10.1038/s41598-022-11089-9)
Supplement: Supplementary file 2 — Supplementary Tables. [file 41598_2022_11089_MOESM2_ESM.xlsx]

## Sheet: Sup_Table1_clinical_information
Table S1. The clinical information of TCGA cohort.
ID	Age	Lymph_node_count	M	N	T	Gender	Stage	Location
TCGA-AA-A02O	>=60	<20	M0	N0	T3-T4	male	Stage I-StageII	Right-sided colon
TCGA-AM-5821	>=60	NA	M0	N0	T3-T4	female	Stage I-StageII	Left-sided colon
TCGA-AY-4071	>=60	>=20	NA	N0	T1-T2	female	Stage I-StageII	Left-sided colon
TCGA-AA-3543	>=60	>=20	M0	N0	T1-T2	male	Stage I-StageII	Right-sided colon
TCGA-AA-3818	>=60	<20	M0	N0	T3-T4	female	Stage I-StageII	Left-sided colon
TCGA-AA-3856	<60	<20	M0	N0	T3-T4	male	Stage I-StageII	Left-sided colon
TCGA-AA-A00R	>=60	>=20	M0	N0	T1-T2	female	Stage I-StageII	Right-sided colon
TCGA-AA-3494	<60	>=20	M1	N0	T3-T4	male	Stage III-StageIV	Right-sided colon
TCGA-AA-3496	>=60	>=20	M0	N0	T3-T4	female	Stage I-StageII	Right-sided colon
TCGA-AA-3518	>=60	>=20	M0	N0	T3-T4	female	Stage I-StageII	Right-sided colon
TCGA-AA-3821	>=60	<20	M0	N0	T1-T2	female	Stage I-StageII	Right-sided colon
TCGA-AA-A01V	<60	<20	M0	N0	T1-T2	male	Stage I-StageII	Right-sided colon
TCGA-AZ-4323	<60	>=20	M1	N1-N2	T3-T4	male	Stage III-StageIV	Right-sided colon
TCGA-F4-6704	>=60	<20	NA	N1-N2	T3-T4	male	Stage III-StageIV	Left-sided colon
TCGA-5M-AAT4	>=60	<20	M1	N0	T3-T4	male	Stage III-StageIV	Right-sided colon
TCGA-AZ-6608	<60	<20	M0	N1-N2	T1-T2	female	Stage III-StageIV	Left-sided colon
TCGA-AA-3666	>=60	>=20	M0	N1-N2	T3-T4	male	Stage III-StageIV	Right-sided colon
TCGA-AA-3952	>=60	<20	M0	N1-N2	T3-T4	male	Stage III-StageIV	Left-sided colon
TCGA-AA-3966	>=60	<20	M0	N0	T3-T4	female	Stage I-StageII	Left-sided colon
TCGA-CK-6748	<60	NA	M1	N1-N2	T3-T4	female	Stage III-StageIV	Left-sided colon
TCGA-AA-A02E	>=60	<20	M1	N1-N2	T3-T4	female	Stage III-StageIV	Right-sided colon
TCGA-AZ-6607	>=60	<20	M1	N1-N2	T3-T4	male	Stage III-StageIV	Left-sided colon
TCGA-AA-A00N	>=60	>=20	M0	N0	T3-T4	male	Stage I-StageII	Right-sided colon
TCGA-4N-A93T	>=60	>=20	M0	N1-N2	T3-T4	male	Stage III-StageIV	Right-sided colon
TCGA-D5-6537	>=60	<20	NA	N1-N2	T3-T4	male	Stage III-StageIV	Right-sided colon
TCGA-AA-A02J	>=60	<20	M1	N0	T3-T4	female	Stage III-StageIV	Left-sided colon
TCGA-CM-5862	>=60	>=20	M1	N1-N2	T3-T4	male	Stage III-StageIV	Right-sided colon
TCGA-AZ-4616	>=60	>=20	M1	N1-N2	T3-T4	female	Stage III-StageIV	Right-sided colon
TCGA-AZ-6605	>=60	>=20	M0	N1-N2	T3-T4	male	Stage III-StageIV	Right-sided colon
TCGA-AZ-4614	>=60	<20	M1	N1-N2	T3-T4	female	Stage III-StageIV	Right-sided colon
TCGA-AD-6899	>=60	>=20	NA	N1-N2	T3-T4	male	Stage III-StageIV	Right-sided colon
TCGA-DM-A285	>=60	<20	M1	N1-N2	T3-T4	female	Stage III-StageIV	Right-sided colon
TCGA-AA-3681	>=60	<20	M0	N1-N2	T3-T4	female	Stage III-StageIV	Right-sided colon
TCGA-AA-3662	>=60	<20	M1	N1-N2	T3-T4	female	Stage III-StageIV	Right-sided colon
TCGA-F4-6570	>=60	<20	M0	N0	T3-T4	female	Stage I-StageII	Left-sided colon
TCGA-AZ-6599	>=60	>=20	NA	N0	T1-T2	male	Stage I-StageII	Right-sided colon
TCGA-AA-3511	>=60	>=20	M0	N0	T3-T4	male	Stage I-StageII	Right-sided colon
TCGA-AA-3663	<60	>=20	M0	N0	T3-T4	male	Stage I-StageII	Right-sided colon
TCGA-AA-3489	>=60	>=20	M0	N0	T3-T4	male	Stage I-StageII	Right-sided colon
TCGA-DM-A1DA	>=60	<20	M0	N1-N2	T3-T4	female	Stage III-StageIV	Right-sided colon
TCGA-D5-6898	<60	<20	M0	N0	T1-T2	female	Stage I-StageII	Left-sided colon
TCGA-DM-A280	>=60	<20	M0	N0	T3-T4	female	Stage I-StageII	Right-sided colon
TCGA-AA-3980	>=60	<20	M0	N0	T1-T2	female	Stage I-StageII	Left-sided colon
TCGA-AA-3989	>=60	<20	M1	N1-N2	T3-T4	male	Stage III-StageIV	Right-sided colon
TCGA-CM-4750	<60	>=20	M0	N1-N2	T1-T2	female	Stage III-StageIV	Right-sided colon
TCGA-G4-6295	>=60	>=20	M0	N0	T3-T4	female	Stage I-StageII	Right-sided colon
TCGA-A6-6141	<60	<20	M0	N0	T3-T4	male	Stage I-StageII	Left-sided colon
TCGA-QG-A5Z1	>=60	>=20	NA	N1-N2	T3-T4	male	Stage III-StageIV	Right-sided colon
TCGA-F4-6459	>=60	<20	M0	N1-N2	T3-T4	female	Stage III-StageIV	Left-sided colon
TCGA-D5-6926	>=60	>=20	M0	N1-N2	T3-T4	male	Stage III-StageIV	Left-sided colon
TCGA-D5-6927	<60	<20	M0	N0	T3-T4	male	Stage I-StageII	Left-sided colon
TCGA-5M-AAT6	<60	<20	M1	N1-N2	T3-T4	female	Stage III-StageIV	Right-sided colon
TCGA-A6-A5ZU	<60	>=20	M0	N1-N2	T3-T4	male	Stage III-StageIV	Right-sided colon
TCGA-NH-A6GA	<60	>=20	NA	N1-N2	T3-T4	male	Stage III-StageIV	Right-sided colon
TCGA-AA-3811	>=60	<20	M0	N1-N2	T3-T4	female	Stage III-StageIV	Right-sided colon
TCGA-CA-6718	<60	NA	M0	N0	T3-T4	male	Stage I-StageII	Left-sided colon
TCGA-CM-6679	<60	>=20	M0	N0	T3-T4	male	Stage I-StageII	Left-sided colon
TCGA-D5-6922	>=60	<20	M0	N1-N2	T3-T4	male	Stage III-StageIV	Left-sided colon
TCGA-D5-7000	>=60	<20	M0	N0	T1-T2	female	Stage I-StageII	Right-sided colon
TCGA-AD-6964	<60	<20	NA	N1-N2	T3-T4	male	NA	Right-sided colon
TCGA-AA-A01D	<60	<20	M0	N1-N2	T3-T4	female	Stage III-StageIV	Right-sided colon
TCGA-NH-A50U	<60	<20	M1	N0	T3-T4	male	Stage III-StageIV	Right-sided colon
TCGA-AA-3680	>=60	>=20	M1	N1-N2	T3-T4	female	Stage III-StageIV	Right-sided colon
TCGA-CM-6172	>=60	<20	M0	N1-N2	T3-T4	female	Stage III-StageIV	Left-sided colon
TCGA-CM-6678	>=60	<20	M1	N1-N2	T3-T4	female	Stage III-StageIV	Left-sided colon
TCGA-CM-6676	>=60	<20	M0	N0	T1-T2	male	Stage I-StageII	Left-sided colon
TCGA-CM-6677	>=60	>=20	M0	N0	T3-T4	female	Stage I-StageII	Right-sided colon
TCGA-F4-6461	<60	<20	M0	N1-N2	T3-T4	female	Stage III-StageIV	Right-sided colon
TCGA-D5-6932	>=60	<20	M0	N0	T3-T4	male	Stage I-StageII	Left-sided colon
TCGA-D5-6928	>=60	<20	M0	N0	T3-T4	male	Stage I-StageII	Right-sided colon
TCGA-AZ-6606	>=60	<20	M1	N1-N2	T3-T4	male	Stage III-StageIV	Right-sided colon
TCGA-T9-A92H	>=60	<20	M0	N0	T3-T4	male	Stage I-StageII	Left-sided colon
TCGA-AA-A01G	>=60	>=20	M0	N0	T3-T4	male	Stage I-StageII	Right-sided colon
TCGA-CM-6162	<60	>=20	M0	N1-N2	T3-T4	female	Stage III-StageIV	Right-sided colon
TCGA-D5-6931	>=60	<20	M0	N1-N2	T3-T4	male	Stage III-StageIV	Right-sided colon
TCGA-CM-6680	>=60	<20	M0	N1-N2	T3-T4	female	Stage III-StageIV	Right-sided colon
TCGA-AZ-6600	>=60	<20	M1	N1-N2	T3-T4	male	Stage III-StageIV	Right-sided colon
TCGA-AD-5900	>=60	<20	NA	N0	T1-T2	male	Stage I-StageII	Right-sided colon
TCGA-CA-6716	>=60	NA	M0	N0	T3-T4	male	Stage I-StageII	Right-sided colon
TCGA-CA-5255	<60	NA	M0	N0	T3-T4	male	Stage I-StageII	Left-sided colon
TCGA-CA-5796	<60	NA	M0	N0	T3-T4	female	Stage I-StageII	Right-sided colon
TCGA-D5-6920	>=60	<20	M0	N0	T3-T4	female	Stage I-StageII	Left-sided colon
TCGA-D5-6923	<60	<20	M0	N0	T1-T2	male	Stage I-StageII	Left-sided colon
TCGA-CA-5256	<60	NA	M0	N0	T3-T4	female	Stage I-StageII	Left-sided colon
TCGA-D5-6539	<60	<20	M0	N0	T3-T4	female	NA	Right-sided colon
TCGA-CA-5797	<60	NA	M0	N0	T3-T4	male	Stage I-StageII	Left-sided colon
TCGA-CA-6715	>=60	<20	M0	N1-N2	T3-T4	male	Stage III-StageIV	Left-sided colon
TCGA-DM-A1D8	<60	<20	NA	N1-N2	T3-T4	female	NA	Right-sided colon
TCGA-4T-AA8H	<60	>=20	NA	N0	T3-T4	female	Stage I-StageII	Left-sided colon
TCGA-CA-5254	<60	NA	M0	N0	T3-T4	female	Stage I-StageII	Left-sided colon
TCGA-CA-6717	<60	NA	M0	N0	T3-T4	male	Stage I-StageII	Right-sided colon
TCGA-NH-A6GC	>=60	<20	M1	N1-N2	T3-T4	female	Stage III-StageIV	Left-sided colon
TCGA-CM-6674	<60	>=20	M0	N0	T3-T4	male	Stage I-StageII	Right-sided colon
TCGA-AA-3939	>=60	>=20	M0	N0	T3-T4	male	Stage I-StageII	Right-sided colon
TCGA-CM-6168	>=60	>=20	M0	N0	T3-T4	female	Stage I-StageII	Right-sided colon
TCGA-AA-3516	>=60	>=20	M0	N1-N2	T3-T4	female	Stage III-StageIV	Right-sided colon
TCGA-AA-3552	>=60	>=20	M0	N1-N2	T3-T4	male	Stage III-StageIV	Right-sided colon
TCGA-CM-4752	<60	>=20	M0	N0	T3-T4	male	Stage I-StageII	Right-sided colon
TCGA-CM-6169	>=60	<20	M0	N0	T3-T4	male	Stage I-StageII	Right-sided colon
TCGA-AA-3973	>=60	>=20	M1	N1-N2	T3-T4	male	Stage III-StageIV	Right-sided colon
TCGA-CM-6675	<60	>=20	M1	N1-N2	T3-T4	male	Stage III-StageIV	Right-sided colon
TCGA-F4-6809	<60	<20	M1	N1-N2	T3-T4	female	Stage III-StageIV	Left-sided colon
TCGA-DM-A1D7	>=60	<20	M0	N0	T3-T4	male	Stage I-StageII	Left-sided colon
TCGA-D5-6930	>=60	>=20	M0	N0	T3-T4	male	Stage I-StageII	Right-sided colon
TCGA-D5-6929	<60	<20	M1	N1-N2	T3-T4	female	Stage III-StageIV	Right-sided colon
TCGA-G4-6323	<60	>=20	NA	N0	NA	male	Stage I-StageII	Right-sided colon
TCGA-A6-2682	>=60	<20	M1	N1-N2	T3-T4	male	Stage III-StageIV	Right-sided colon
TCGA-AA-3561	>=60	>=20	M0	N0	T3-T4	male	Stage I-StageII	Right-sided colon
TCGA-AA-3544	>=60	>=20	M0	N0	T1-T2	male	Stage I-StageII	Left-sided colon
TCGA-AA-A02K	<60	>=20	M1	N1-N2	T3-T4	male	Stage III-StageIV	Right-sided colon
TCGA-CM-6163	>=60	>=20	M0	N0	T1-T2	male	Stage I-StageII	Left-sided colon
TCGA-CM-6171	>=60	>=20	M0	N0	T1-T2	female	Stage I-StageII	Right-sided colon
TCGA-DM-A288	>=60	>=20	M0	N1-N2	T3-T4	male	Stage III-StageIV	Right-sided colon
TCGA-CA-6719	>=60	NA	M0	N0	T3-T4	male	Stage I-StageII	Left-sided colon
TCGA-D5-6924	>=60	<20	M0	N0	T3-T4	male	Stage I-StageII	Left-sided colon
TCGA-AU-3779	>=60	>=20	M0	N0	T3-T4	female	Stage I-StageII	Left-sided colon
TCGA-A6-4105	>=60	<20	M0	N0	T3-T4	male	Stage I-StageII	Right-sided colon
TCGA-AA-3844	>=60	<20	M0	N1-N2	T3-T4	female	Stage III-StageIV	Right-sided colon
TCGA-AA-A00W	>=60	<20	M0	N0	T1-T2	male	Stage I-StageII	Left-sided colon
TCGA-CM-6167	<60	>=20	M0	N1-N2	T3-T4	female	Stage III-StageIV	Right-sided colon
TCGA-AA-3679	<60	<20	M1	N1-N2	T3-T4	male	Stage III-StageIV	Right-sided colon
TCGA-AA-A017	<60	<20	M0	N0	T3-T4	female	Stage I-StageII	Left-sided colon
TCGA-CM-5861	>=60	>=20	M0	N0	T3-T4	female	Stage I-StageII	Right-sided colon
TCGA-CM-5863	>=60	<20	M0	N1-N2	T3-T4	female	Stage III-StageIV	Right-sided colon
TCGA-CM-5864	>=60	>=20	M0	N0	T1-T2	male	Stage I-StageII	Right-sided colon
TCGA-CM-6161	<60	>=20	M0	N0	T1-T2	female	Stage I-StageII	Left-sided colon
TCGA-CM-6170	>=60	<20	M0	N0	T1-T2	female	Stage I-StageII	Left-sided colon
TCGA-D5-6535	>=60	<20	NA	N1-N2	T3-T4	female	Stage III-StageIV	Right-sided colon
TCGA-AD-6888	>=60	<20	M0	N1-N2	T3-T4	male	Stage III-StageIV	Right-sided colon
TCGA-D5-6541	<60	<20	M0	N0	T3-T4	male	Stage I-StageII	Left-sided colon
TCGA-3L-AA1B	>=60	>=20	M0	N0	T1-T2	female	Stage I-StageII	Right-sided colon
TCGA-CK-4952	<60	>=20	M0	N1-N2	T3-T4	female	Stage III-StageIV	Right-sided colon
TCGA-NH-A6GB	>=60	<20	NA	N1-N2	T3-T4	female	Stage III-StageIV	Right-sided colon
TCGA-AA-3833	>=60	<20	M0	N0	T3-T4	female	Stage I-StageII	Left-sided colon
TCGA-CM-6165	>=60	>=20	M0	N0	T3-T4	male	Stage I-StageII	Left-sided colon
TCGA-AA-3971	<60	<20	M0	N1-N2	T3-T4	male	Stage III-StageIV	Right-sided colon
TCGA-D5-6540	>=60	<20	M0	N0	T1-T2	male	Stage I-StageII	Right-sided colon
TCGA-A6-A565	<60	>=20	NA	N1-N2	T3-T4	female	Stage III-StageIV	Right-sided colon
TCGA-AY-4070	<60	<20	M0	N1-N2	T3-T4	female	Stage III-StageIV	Right-sided colon
TCGA-AD-A5EK	<60	<20	NA	N0	T1-T2	male	Stage I-StageII	Right-sided colon
TCGA-NH-A8F8	>=60	>=20	M1	N1-N2	T3-T4	male	Stage III-StageIV	Right-sided colon
TCGA-AA-3846	>=60	<20	M0	N0	T3-T4	female	Stage I-StageII	Left-sided colon
TCGA-AA-3866	>=60	>=20	M0	N0	T1-T2	female	Stage I-StageII	Left-sided colon
TCGA-AA-A00U	<60	NA	M0	N1-N2	T3-T4	male	Stage III-StageIV	Right-sided colon
TCGA-CK-6751	>=60	NA	NA	N0	T1-T2	female	Stage I-StageII	Right-sided colon
TCGA-CM-5868	<60	<20	M1	N1-N2	T3-T4	female	Stage III-StageIV	Left-sided colon
TCGA-D5-6538	>=60	<20	M0	N1-N2	T3-T4	female	Stage III-StageIV	Right-sided colon
TCGA-AY-A54L	>=60	>=20	M0	N0	T1-T2	female	Stage I-StageII	Right-sided colon
TCGA-CK-4947	<60	<20	M0	N1-N2	T3-T4	female	Stage III-StageIV	Left-sided colon
TCGA-D5-6531	>=60	<20	M0	N0	T3-T4	male	Stage I-StageII	Right-sided colon
TCGA-AY-6386	>=60	<20	M0	N1-N2	T3-T4	female	Stage III-StageIV	Right-sided colon
TCGA-AY-A69D	<60	>=20	M0	N0	T3-T4	female	Stage I-StageII	Right-sided colon
TCGA-D5-6536	>=60	<20	M0	N0	T3-T4	male	Stage I-StageII	Right-sided colon
TCGA-NH-A8F7	<60	<20	NA	N0	T3-T4	female	Stage I-StageII	Left-sided colon
TCGA-AA-3554	>=60	>=20	M0	N0	T3-T4	female	Stage I-StageII	Right-sided colon
TCGA-AA-3831	>=60	<20	M0	N0	T3-T4	male	Stage I-StageII	Left-sided colon
TCGA-AA-3875	>=60	>=20	M0	N0	T1-T2	female	Stage I-StageII	Right-sided colon
TCGA-AA-A00J	>=60	>=20	M0	N1-N2	T3-T4	male	Stage III-StageIV	Right-sided colon
TCGA-AA-A00K	>=60	>=20	M0	N0	T3-T4	male	Stage I-StageII	Left-sided colon
TCGA-NH-A50T	>=60	<20	NA	N0	T3-T4	female	Stage I-StageII	Left-sided colon
TCGA-D5-6532	>=60	<20	M0	N0	T3-T4	male	Stage I-StageII	Left-sided colon
TCGA-DM-A1D6	>=60	<20	M0	N0	T3-T4	male	Stage I-StageII	Left-sided colon
TCGA-AY-A8YK	<60	>=20	M1	N1-N2	T3-T4	male	Stage III-StageIV	Left-sided colon
TCGA-AA-3688	>=60	<20	M1	N1-N2	T3-T4	male	Stage III-StageIV	Right-sided colon
TCGA-AA-A00D	>=60	>=20	M0	N0	T1-T2	male	Stage I-StageII	Right-sided colon
TCGA-AA-3713	>=60	<20	M1	N0	T3-T4	male	Stage III-StageIV	Right-sided colon
TCGA-AA-3526	<60	<20	M0	N0	T1-T2	male	Stage I-StageII	Left-sided colon
TCGA-AA-3530	>=60	>=20	M0	N0	T1-T2	male	Stage I-StageII	Left-sided colon
TCGA-AA-3986	>=60	>=20	M0	N0	T1-T2	male	Stage I-StageII	Left-sided colon
TCGA-AY-A71X	<60	>=20	M0	N0	T1-T2	female	Stage I-StageII	Right-sided colon
TCGA-NH-A50V	>=60	>=20	M0	N1-N2	T3-T4	male	Stage III-StageIV	Right-sided colon
TCGA-D5-5539	>=60	<20	M0	N1-N2	T3-T4	male	Stage III-StageIV	Right-sided colon
TCGA-A6-6781	<60	>=20	NA	N1-N2	T3-T4	male	Stage III-StageIV	Right-sided colon
TCGA-AA-3562	>=60	>=20	M0	N1-N2	T3-T4	male	Stage III-StageIV	Right-sided colon
TCGA-CM-4744	>=60	>=20	M0	N0	T1-T2	male	Stage I-StageII	Right-sided colon
TCGA-A6-6780	>=60	<20	NA	N0	T3-T4	male	Stage I-StageII	Right-sided colon
TCGA-D5-6529	>=60	<20	M0	N0	T3-T4	male	Stage I-StageII	Left-sided colon
TCGA-A6-6782	>=60	>=20	NA	N0	T3-T4	male	Stage I-StageII	Right-sided colon
TCGA-D5-6530	<60	<20	M0	N0	T1-T2	male	Stage I-StageII	Right-sided colon
TCGA-A6-6650	>=60	<20	M0	N0	T3-T4	female	Stage I-StageII	Right-sided colon
TCGA-AA-3955	<60	>=20	M0	N1-N2	T1-T2	male	Stage III-StageIV	Right-sided colon
TCGA-AA-3549	>=60	>=20	M0	N0	T1-T2	male	Stage I-StageII	Left-sided colon
TCGA-CK-5916	>=60	NA	M0	N0	T1-T2	female	Stage I-StageII	Right-sided colon
TCGA-AD-6548	>=60	<20	M0	N0	T1-T2	female	Stage I-StageII	Left-sided colon
TCGA-AY-6197	>=60	<20	NA	N0	T3-T4	male	Stage I-StageII	Right-sided colon
TCGA-A6-6651	<60	>=20	NA	N1-N2	T3-T4	female	Stage III-StageIV	Right-sided colon
TCGA-QL-A97D	>=60	<20	NA	N0	T1-T2	female	Stage I-StageII	Right-sided colon
TCGA-AA-3968	<60	<20	M0	N0	T1-T2	female	Stage I-StageII	Left-sided colon
TCGA-AA-A00Z	>=60	>=20	M0	N0	T3-T4	male	Stage I-StageII	Left-sided colon
TCGA-CK-5914	>=60	NA	NA	N1-N2	T3-T4	male	Stage III-StageIV	Left-sided colon
TCGA-CM-6166	<60	>=20	M0	N0	T1-T2	female	Stage I-StageII	Right-sided colon
TCGA-AA-A02R	>=60	<20	M0	N0	T3-T4	female	Stage I-StageII	Right-sided colon
TCGA-CM-5344	<60	>=20	M0	N1-N2	T3-T4	female	Stage III-StageIV	Left-sided colon
TCGA-A6-5665	>=60	>=20	M0	N0	T3-T4	female	Stage I-StageII	Right-sided colon
TCGA-A6-5664	>=60	<20	NA	N1-N2	T3-T4	male	Stage III-StageIV	Right-sided colon
TCGA-G4-6321	>=60	>=20	NA	N1-N2	T1-T2	female	Stage III-StageIV	Right-sided colon
TCGA-AZ-4682	>=60	<20	M1	N0	T3-T4	male	Stage III-StageIV	Right-sided colon
TCGA-AD-6901	>=60	<20	NA	N0	T3-T4	male	NA	Right-sided colon
TCGA-A6-6138	>=60	>=20	M0	N0	T1-T2	male	Stage I-StageII	Right-sided colon
TCGA-CM-5348	>=60	<20	M0	N1-N2	T3-T4	male	Stage III-StageIV	Right-sided colon
TCGA-AA-3556	>=60	>=20	M0	N0	T1-T2	male	Stage I-StageII	Left-sided colon
TCGA-CM-4743	>=60	>=20	M0	N0	T3-T4	male	Stage I-StageII	Right-sided colon
TCGA-A6-5662	<60	<20	M1	N1-N2	T3-T4	male	Stage III-StageIV	Left-sided colon
TCGA-A6-6654	>=60	>=20	M0	N1-N2	T3-T4	female	Stage III-StageIV	Right-sided colon
TCGA-AA-3553	>=60	>=20	M0	N0	T1-T2	female	Stage I-StageII	Left-sided colon
TCGA-AA-3941	>=60	>=20	M1	N1-N2	T3-T4	female	Stage III-StageIV	Right-sided colon
TCGA-AA-3950	>=60	<20	M0	N0	T3-T4	female	Stage I-StageII	Right-sided colon
TCGA-AA-3979	>=60	>=20	M0	N0	T3-T4	male	Stage I-StageII	Left-sided colon
TCGA-AA-3520	>=60	>=20	M0	N0	T3-T4	female	Stage I-StageII	Right-sided colon
TCGA-AA-3867	>=60	>=20	M1	N1-N2	T3-T4	male	Stage III-StageIV	Left-sided colon
TCGA-A6-6140	>=60	>=20	M0	N0	T3-T4	male	Stage I-StageII	Left-sided colon
TCGA-A6-6649	>=60	>=20	M0	N1-N2	T3-T4	male	Stage III-StageIV	Right-sided colon
TCGA-A6-2677	>=60	>=20	M0	N1-N2	T3-T4	female	Stage III-StageIV	Right-sided colon
TCGA-A6-6653	>=60	<20	M0	N0	T1-T2	male	Stage I-StageII	Left-sided colon
TCGA-DM-A0XD	>=60	<20	M0	N0	T3-T4	male	Stage I-StageII	Right-sided colon
TCGA-AD-6890	>=60	>=20	NA	N0	T1-T2	male	NA	Right-sided colon
TCGA-A6-6652	<60	>=20	M1	N0	T3-T4	male	Stage III-StageIV	Left-sided colon
TCGA-A6-A566	<60	<20	M0	N1-N2	T3-T4	female	Stage III-StageIV	Left-sided colon
TCGA-AA-3819	<60	<20	M0	N0	T3-T4	female	Stage I-StageII	Left-sided colon
TCGA-A6-6142	<60	>=20	M1	N1-N2	T3-T4	female	Stage III-StageIV	Left-sided colon
TCGA-AD-6895	>=60	<20	M0	N1-N2	T3-T4	male	Stage III-StageIV	Right-sided colon
TCGA-A6-6648	<60	>=20	M1	N0	T3-T4	male	Stage III-StageIV	Left-sided colon
TCGA-D5-6533	>=60	<20	M0	N0	T3-T4	female	NA	Right-sided colon
TCGA-AA-3538	<60	>=20	M0	N0	T1-T2	female	Stage I-StageII	Left-sided colon
TCGA-AA-A01X	>=60	<20	M0	N1-N2	T1-T2	female	Stage III-StageIV	Left-sided colon
TCGA-G4-6322	>=60	>=20	NA	N1-N2	T3-T4	male	Stage III-StageIV	Left-sided colon
TCGA-G4-6588	<60	<20	M0	N0	T3-T4	female	Stage I-StageII	Right-sided colon
TCGA-G4-6320	>=60	>=20	NA	N1-N2	T3-T4	male	Stage III-StageIV	Right-sided colon
TCGA-AD-6965	>=60	<20	M0	N1-N2	T3-T4	male	Stage III-StageIV	Right-sided colon
TCGA-DM-A28A	>=60	<20	M0	N1-N2	T3-T4	male	Stage III-StageIV	Right-sided colon
TCGA-CK-6747	>=60	NA	NA	N0	T3-T4	female	Stage I-StageII	Right-sided colon
TCGA-AA-3710	>=60	>=20	M0	N0	T3-T4	female	Stage I-StageII	Right-sided colon
TCGA-AA-3869	>=60	>=20	M1	N1-N2	T3-T4	male	Stage III-StageIV	Right-sided colon
TCGA-AA-3982	>=60	<20	M0	N1-N2	T3-T4	male	Stage III-StageIV	Right-sided colon
TCGA-AA-3994	>=60	>=20	M0	N1-N2	T3-T4	male	Stage III-StageIV	Right-sided colon
TCGA-AA-A00O	>=60	>=20	M0	N1-N2	T3-T4	female	Stage III-StageIV	Left-sided colon
TCGA-CM-4751	>=60	>=20	M0	N1-N2	T3-T4	male	Stage III-StageIV	Right-sided colon
TCGA-A6-6137	<60	>=20	M0	N1-N2	T3-T4	male	Stage III-StageIV	Right-sided colon
TCGA-AU-6004	>=60	<20	M0	N0	T1-T2	female	Stage I-StageII	Right-sided colon
TCGA-AD-6963	<60	<20	NA	N0	T3-T4	male	NA	Right-sided colon
TCGA-G4-6294	>=60	<20	M1	N1-N2	T3-T4	male	Stage III-StageIV	Right-sided colon
TCGA-AA-3532	>=60	>=20	M0	N0	T3-T4	male	Stage I-StageII	Left-sided colon
TCGA-AA-3534	>=60	>=20	M0	N0	T3-T4	female	Stage I-StageII	Right-sided colon
TCGA-CM-6164	<60	<20	M0	N0	T3-T4	female	Stage I-StageII	Left-sided colon
TCGA-CM-5341	>=60	<20	M0	N1-N2	T1-T2	female	Stage III-StageIV	Left-sided colon
TCGA-A6-5667	<60	>=20	NA	N1-N2	T3-T4	female	Stage III-StageIV	Left-sided colon
TCGA-A6-5660	>=60	>=20	M0	N1-N2	T3-T4	male	Stage III-StageIV	Right-sided colon
TCGA-QG-A5YW	<60	<20	NA	N1-N2	T3-T4	female	Stage III-StageIV	Right-sided colon
TCGA-AZ-6603	>=60	<20	NA	N1-N2	T1-T2	female	NA	Left-sided colon
TCGA-AA-3555	>=60	>=20	M0	N0	T3-T4	female	Stage I-StageII	Left-sided colon
TCGA-AA-3870	>=60	>=20	M1	N1-N2	T3-T4	female	Stage III-StageIV	Right-sided colon
TCGA-AA-3861	>=60	<20	M0	N0	T3-T4	male	Stage I-StageII	Right-sided colon
TCGA-AA-3862	>=60	<20	M0	N0	T3-T4	male	Stage I-StageII	Right-sided colon
TCGA-CM-5349	>=60	>=20	M0	N0	T3-T4	female	Stage I-StageII	Right-sided colon
TCGA-A6-5659	>=60	>=20	M0	N0	T1-T2	male	Stage I-StageII	Left-sided colon
TCGA-AA-3877	>=60	<20	M0	N0	T1-T2	female	Stage I-StageII	Right-sided colon
TCGA-AA-A01I	>=60	>=20	M0	N0	T1-T2	male	Stage I-StageII	Left-sided colon
TCGA-AA-3858	>=60	<20	M0	N0	T1-T2	male	Stage I-StageII	Left-sided colon
TCGA-AA-3860	<60	<20	M0	N1-N2	T3-T4	female	Stage III-StageIV	Left-sided colon
TCGA-QG-A5Z2	>=60	>=20	M0	N0	T1-T2	male	Stage I-StageII	Right-sided colon
TCGA-A6-5657	>=60	>=20	M0	N1-N2	T3-T4	male	Stage III-StageIV	Right-sided colon
TCGA-F4-6460	<60	<20	M0	N1-N2	T3-T4	female	Stage III-StageIV	Left-sided colon
TCGA-AA-A01F	>=60	>=20	M0	N1-N2	T3-T4	male	Stage III-StageIV	Left-sided colon
TCGA-CM-5860	<60	>=20	M0	N0	T3-T4	male	Stage I-StageII	Right-sided colon
TCGA-AA-3855	>=60	>=20	M0	N0	T1-T2	male	Stage I-StageII	Left-sided colon
TCGA-A6-4107	<60	>=20	M0	N1-N2	T3-T4	female	Stage III-StageIV	Right-sided colon
TCGA-A6-5666	>=60	>=20	M0	N0	T3-T4	male	Stage I-StageII	Right-sided colon
TCGA-A6-3809	>=60	>=20	M0	N0	T3-T4	female	Stage I-StageII	Left-sided colon
TCGA-A6-5656	>=60	<20	M0	N0	T1-T2	male	Stage I-StageII	Left-sided colon
TCGA-AZ-4615	>=60	<20	M0	N1-N2	T3-T4	male	Stage III-StageIV	Right-sided colon
TCGA-QG-A5YX	>=60	<20	NA	N0	T3-T4	female	Stage I-StageII	Left-sided colon
TCGA-AY-5543	>=60	>=20	M1	N1-N2	T3-T4	female	Stage III-StageIV	Right-sided colon
TCGA-AA-3815	>=60	>=20	M0	N0	T3-T4	female	Stage I-StageII	Right-sided colon
TCGA-AA-3851	>=60	<20	M0	N0	T3-T4	male	Stage I-StageII	Right-sided colon
TCGA-A6-3808	>=60	>=20	M0	N0	T3-T4	male	Stage I-StageII	Right-sided colon
TCGA-A6-5661	>=60	>=20	M0	N0	T3-T4	female	Stage I-StageII	Right-sided colon
TCGA-F4-6808	<60	<20	M0	N0	T1-T2	female	Stage I-StageII	Left-sided colon
TCGA-AA-3548	>=60	>=20	M0	N1-N2	T3-T4	female	Stage III-StageIV	Right-sided colon
TCGA-AA-3531	>=60	>=20	M0	N0	T3-T4	female	Stage I-StageII	Left-sided colon
TCGA-AA-A00F	>=60	>=20	M0	N1-N2	T3-T4	male	Stage III-StageIV	Left-sided colon
TCGA-AA-3975	>=60	<20	M0	N0	T1-T2	male	Stage I-StageII	Left-sided colon
TCGA-F4-6805	<60	NA	M0	N0	T3-T4	female	Stage I-StageII	Left-sided colon
TCGA-AA-3502	>=60	>=20	M0	N0	T1-T2	male	Stage I-StageII	Left-sided colon
TCGA-A6-2680	>=60	>=20	M0	N0	T3-T4	female	Stage I-StageII	Right-sided colon
TCGA-F4-6856	<60	>=20	M0	N0	T1-T2	male	Stage I-StageII	Right-sided colon
TCGA-F4-6463	<60	<20	M0	N0	T3-T4	male	Stage I-StageII	Right-sided colon
TCGA-F4-6569	>=60	<20	M0	N0	T1-T2	male	Stage I-StageII	Left-sided colon
TCGA-G4-6586	>=60	<20	M0	N0	T3-T4	female	Stage I-StageII	Right-sided colon
TCGA-G4-6314	>=60	>=20	M1	N1-N2	T3-T4	female	Stage III-StageIV	Right-sided colon
TCGA-DM-A28F	>=60	>=20	M0	N1-N2	T3-T4	male	Stage III-StageIV	Left-sided colon
TCGA-AA-3692	<60	>=20	M1	N1-N2	T3-T4	female	Stage III-StageIV	Right-sided colon
TCGA-G4-6317	<60	>=20	NA	N1-N2	T3-T4	female	Stage III-StageIV	Left-sided colon
TCGA-AA-3854	>=60	<20	M0	N0	T1-T2	female	Stage I-StageII	Left-sided colon
TCGA-AA-3970	>=60	>=20	M0	N0	T3-T4	male	Stage I-StageII	Left-sided colon
TCGA-A6-2686	>=60	>=20	M0	N0	T3-T4	female	Stage I-StageII	Left-sided colon
TCGA-AA-A01Z	>=60	<20	M0	N0	T3-T4	male	Stage I-StageII	Right-sided colon
TCGA-A6-2684	>=60	>=20	M0	N0	T1-T2	female	Stage I-StageII	Left-sided colon
TCGA-AA-3495	>=60	<20	M0	N0	T1-T2	male	Stage I-StageII	Right-sided colon
TCGA-AA-3522	>=60	<20	M0	N0	T3-T4	male	Stage I-StageII	Right-sided colon
TCGA-AA-3685	>=60	>=20	M0	N0	T3-T4	male	Stage I-StageII	Left-sided colon
TCGA-A6-2685	<60	>=20	M0	N0	T3-T4	female	Stage I-StageII	Left-sided colon
TCGA-AA-A00A	>=60	>=20	M0	N0	T3-T4	male	Stage I-StageII	Right-sided colon
TCGA-AA-A00L	>=60	>=20	M0	N0	T3-T4	male	Stage I-StageII	Right-sided colon
TCGA-AA-A01P	>=60	>=20	M0	N1-N2	T3-T4	female	Stage III-StageIV	Right-sided colon
TCGA-DM-A0XF	>=60	>=20	M0	N1-N2	T3-T4	female	Stage III-StageIV	Left-sided colon
TCGA-RU-A8FL	<60	>=20	NA	N1-N2	T3-T4	male	Stage III-StageIV	Right-sided colon
TCGA-AA-3517	>=60	>=20	M0	N0	T3-T4	male	Stage I-StageII	Left-sided colon
TCGA-AA-A024	>=60	<20	M0	N0	T3-T4	male	Stage I-StageII	Left-sided colon
TCGA-G4-6311	>=60	>=20	NA	N1-N2	T3-T4	male	Stage III-StageIV	Right-sided colon
TCGA-5M-AATE	>=60	<20	M0	N0	T3-T4	male	Stage I-StageII	Right-sided colon
TCGA-AA-A02F	>=60	<20	M1	N1-N2	T3-T4	female	Stage III-StageIV	Left-sided colon
TCGA-AA-A02Y	>=60	<20	M0	N0	T1-T2	male	Stage I-StageII	Right-sided colon
TCGA-AA-A03J	>=60	>=20	M0	N0	T1-T2	female	Stage I-StageII	Left-sided colon
TCGA-AA-A02W	>=60	<20	M0	N0	T1-T2	female	Stage I-StageII	Left-sided colon
TCGA-F4-6806	<60	<20	M0	N0	T1-T2	female	Stage I-StageII	Left-sided colon
TCGA-AA-A00Q	>=60	>=20	M0	N1-N2	T3-T4	female	Stage III-StageIV	Left-sided colon
TCGA-A6-2678	<60	>=20	M0	N1-N2	T3-T4	female	Stage III-StageIV	Right-sided colon
TCGA-QG-A5YV	>=60	>=20	NA	N1-N2	T3-T4	female	Stage III-StageIV	Left-sided colon
TCGA-A6-2676	>=60	<20	M0	N0	T3-T4	female	Stage I-StageII	Left-sided colon
TCGA-F4-6807	<60	<20	M0	N1-N2	T3-T4	female	Stage III-StageIV	Right-sided colon
TCGA-D5-6534	>=60	>=20	M0	N0	T3-T4	female	Stage I-StageII	Left-sided colon
TCGA-A6-2675	>=60	<20	NA	N0	T3-T4	male	Stage I-StageII	Left-sided colon
TCGA-A6-2674	>=60	>=20	M1	N1-N2	T3-T4	male	Stage III-StageIV	Left-sided colon
TCGA-DM-A1DB	>=60	<20	M0	N0	T3-T4	male	Stage I-StageII	Left-sided colon
TCGA-G4-6306	>=60	<20	M0	N0	T1-T2	male	NA	Right-sided colon
TCGA-D5-5537	>=60	<20	NA	N1-N2	T3-T4	male	NA	Right-sided colon
TCGA-A6-2681	>=60	>=20	M0	N0	T3-T4	female	Stage I-StageII	Left-sided colon
TCGA-A6-2672	>=60	>=20	M0	N1-N2	T3-T4	female	Stage III-StageIV	Right-sided colon
TCGA-AA-3678	>=60	>=20	M0	N1-N2	T1-T2	female	Stage III-StageIV	Left-sided colon
TCGA-AA-3675	>=60	>=20	M0	N0	T3-T4	male	Stage I-StageII	Right-sided colon
TCGA-F4-6855	>=60	<20	M0	N0	T3-T4	female	Stage I-StageII	Left-sided colon
TCGA-F4-6703	>=60	<20	M0	N0	T3-T4	male	Stage I-StageII	Right-sided colon
TCGA-CK-5912	>=60	NA	NA	N0	T1-T2	male	Stage I-StageII	Right-sided colon
TCGA-AZ-6598	>=60	>=20	NA	N0	T3-T4	female	Stage I-StageII	Right-sided colon
TCGA-AA-3673	<60	>=20	M0	N0	T3-T4	female	Stage I-StageII	Right-sided colon
TCGA-AA-3972	>=60	<20	M1	N1-N2	T3-T4	male	Stage III-StageIV	Left-sided colon
TCGA-CK-5913	<60	NA	NA	N0	T3-T4	female	Stage I-StageII	Right-sided colon
TCGA-AA-3864	>=60	>=20	M0	N0	T3-T4	male	Stage I-StageII	Right-sided colon
TCGA-G4-6304	>=60	>=20	M0	N0	T3-T4	female	Stage I-StageII	Right-sided colon
TCGA-D5-5538	>=60	<20	M0	N1-N2	T3-T4	female	Stage III-StageIV	Right-sided colon
TCGA-G4-6307	<60	<20	M0	N1-N2	T3-T4	female	Stage III-StageIV	Left-sided colon
TCGA-D5-5541	>=60	<20	M0	N1-N2	T3-T4	male	Stage III-StageIV	Left-sided colon
TCGA-D5-5540	>=60	<20	M0	N0	T3-T4	male	Stage I-StageII	Right-sided colon
TCGA-A6-A56B	<60	>=20	M0	N1-N2	T3-T4	male	Stage III-StageIV	Left-sided colon
TCGA-AZ-4315	>=60	<20	M0	N0	T3-T4	male	Stage I-StageII	Right-sided colon
TCGA-SS-A7HO	<60	>=20	M0	N0	T3-T4	female	Stage I-StageII	Right-sided colon
TCGA-DM-A28G	>=60	>=20	M0	N0	T3-T4	male	Stage I-StageII	Right-sided colon
TCGA-AA-3655	>=60	>=20	M0	N0	T3-T4	male	Stage I-StageII	Left-sided colon
TCGA-A6-A567	<60	>=20	M1	N1-N2	T3-T4	male	Stage III-StageIV	Left-sided colon
TCGA-G4-6315	>=60	>=20	M1	N1-N2	T3-T4	male	Stage III-StageIV	Left-sided colon
TCGA-AZ-5403	<60	<20	NA	N0	T3-T4	male	Stage I-StageII	Left-sided colon
TCGA-AA-3509	<60	>=20	M0	N0	T3-T4	female	Stage I-StageII	Left-sided colon
TCGA-G4-6310	>=60	>=20	M0	N1-N2	T3-T4	male	Stage III-StageIV	Right-sided colon
TCGA-AZ-4684	<60	<20	M1	N1-N2	T3-T4	male	Stage III-StageIV	Right-sided colon
TCGA-G4-6303	<60	>=20	M1	N1-N2	T3-T4	female	Stage III-StageIV	Left-sided colon
TCGA-WS-AB45	<60	<20	NA	N0	T3-T4	female	Stage I-StageII	Right-sided colon
TCGA-CK-4951	>=60	>=20	M0	N0	T3-T4	female	Stage I-StageII	Right-sided colon
TCGA-G4-6627	>=60	<20	M0	N0	T3-T4	male	Stage I-StageII	Right-sided colon
TCGA-G4-6299	>=60	<20	M0	N1-N2	T3-T4	male	Stage III-StageIV	Left-sided colon
TCGA-AA-3660	<60	>=20	M0	N0	T3-T4	female	Stage I-StageII	Left-sided colon
TCGA-G4-6628	>=60	<20	M0	N0	T1-T2	male	Stage I-StageII	Right-sided colon
TCGA-DM-A28C	>=60	<20	M0	N0	T3-T4	male	Stage I-StageII	Left-sided colon
TCGA-G4-6297	<60	>=20	M1	N1-N2	T3-T4	female	Stage III-StageIV	Right-sided colon
TCGA-AD-6889	>=60	<20	M0	N0	T3-T4	male	Stage I-StageII	Right-sided colon
TCGA-AA-3697	>=60	>=20	M0	N0	T3-T4	male	Stage I-StageII	Right-sided colon
TCGA-CK-4950	>=60	<20	M0	N1-N2	T3-T4	female	Stage III-StageIV	Right-sided colon
TCGA-DM-A1HA	>=60	<20	M0	N1-N2	T3-T4	male	Stage III-StageIV	Right-sided colon
TCGA-G4-6309	<60	>=20	M0	N1-N2	T3-T4	female	Stage III-StageIV	Left-sided colon
TCGA-AZ-5407	<60	<20	M0	N0	T1-T2	female	Stage I-StageII	Right-sided colon
TCGA-G4-6625	>=60	<20	M0	N0	T3-T4	female	Stage I-StageII	Left-sided colon
TCGA-DM-A1D4	>=60	<20	M0	N0	T3-T4	male	Stage I-StageII	Right-sided colon
TCGA-DM-A28M	>=60	<20	M0	N0	T3-T4	male	Stage I-StageII	Left-sided colon
TCGA-DM-A28K	>=60	<20	M0	N0	T3-T4	male	Stage I-StageII	Right-sided colon
TCGA-AZ-6601	>=60	<20	M0	N0	T3-T4	male	Stage I-StageII	Left-sided colon
TCGA-DM-A28H	<60	<20	M0	N1-N2	T3-T4	male	Stage III-StageIV	Right-sided colon
TCGA-DM-A0X9	>=60	<20	M0	N0	T3-T4	female	Stage I-StageII	Right-sided colon
TCGA-DM-A28E	>=60	<20	M0	N0	T3-T4	female	Stage I-StageII	Left-sided colon
TCGA-DM-A1D0	>=60	<20	M0	N0	T3-T4	female	Stage I-StageII	Left-sided colon
TCGA-G4-6293	<60	>=20	M0	N1-N2	T3-T4	female	Stage III-StageIV	Right-sided colon
TCGA-DM-A1HB	>=60	<20	M0	N1-N2	T3-T4	male	Stage III-StageIV	Right-sided colon
TCGA-DM-A282	>=60	<20	M0	N0	T3-T4	female	Stage I-StageII	Right-sided colon
TCGA-DM-A1D9	>=60	>=20	M0	N0	T3-T4	female	Stage I-StageII	Right-sided colon
TCGA-CK-4948	<60	>=20	M0	N1-N2	T3-T4	female	Stage III-StageIV	Left-sided colon

## Sheet: Sup_Table2_APA_exp_matrix
Table S2. The APA events matrix of TCGA cohort.
Event_id	Gene_Symbol	TCGA-A6-5659-01A-01R-A278-07	TCGA-AG-3602-01A-02R-0826-07	TCGA-AA-3950-01A-02R-1022-07	TCGA-AA-3531-01A-01R-0821-07	TCGA-AG-A00C-01A-01R-A002-07	TCGA-AA-3862-01A-01R-1022-07	TCGA-AA-3955-01A-02R-1022-07	TCGA-AG-3611-01A-01R-0826-07	TCGA-AA-3695-01A-01R-0905-07	TCGA-AA-A03J-01A-21R-A16W-07	TCGA-AZ-4315-01A-01R-1410-07	TCGA-CM-5341-01A-01R-1410-07	TCGA-AG-3598-01A-01R-0826-07	TCGA-AA-3939-01A-01R-1022-07	TCGA-A6-6650-01A-11R-A278-07	TCGA-AG-A01J-01A-01R-A00A-07	TCGA-A6-3809-01A-01R-1022-07	TCGA-AA-3502-01A-01R-1410-07	TCGA-AA-3861-01A-01R-1022-07	TCGA-AA-A01F-01A-01R-A002-07	TCGA-DY-A1H8-01A-21R-A155-07	TCGA-AA-3679-01A-02R-0905-07	TCGA-A6-2680-01A-01R-1410-07	TCGA-AA-3516-01A-02R-0826-07	TCGA-AA-A01X-01A-21R-A083-07	TCGA-AA-3544-01A-01R-1873-07	TCGA-AA-A024-01A-02R-A00A-07	TCGA-AG-3582-01A-01R-0821-07	TCGA-G5-6572-02A-12R-1830-07	TCGA-AA-3870-01A-01R-1022-07	TCGA-AA-A00L-01A-01R-A002-07	TCGA-A6-2684-01A-01R-1410-07	TCGA-AA-3561-01A-01R-0821-07	TCGA-AG-3890-01A-01R-1119-07	TCGA-A6-2676-01A-01R-0826-07	TCGA-AA-3548-01A-01R-1873-07	TCGA-A6-2674-01A-02R-0821-07	TCGA-AA-A02O-01A-21R-A16W-07	TCGA-AG-A002-01A-01R-A002-07	TCGA-AA-A00F-01A-01R-A002-07	TCGA-AA-3521-01A-01R-0821-07	TCGA-AA-3941-01A-01R-1022-07	TCGA-CA-5256-01A-01R-1410-07	TCGA-AG-3887-01A-01R-1119-07	TCGA-AG-A011-01A-01R-A002-07	TCGA-AA-A00K-01A-02R-A002-07	TCGA-A6-2672-01A-01R-0826-07	TCGA-AG-3605-01A-01R-0826-07
NM_020524	PBXIP1	0.66	0.84	1	0.55	1	0.64	0.64	0.66	0.52	0.81	0.661	0.98	0.8	0.93	0.59	0.97	0.61	0.65	0.98	0.9	1	0.74	0.71	0.67	0.68	0.95	0.79	0.7	0.93	0.91	0.9	0.44	0.77	0.84	0.72	1	0.61	0.94	0.87	0.91	0.68	1	0.99	0.86	0.67	0.99	0.73	0.97
NM_005216	DDOST	0.49	0.33	0.54	0.18	0.51	0.46	0.54	0.4	0.41	0.38	0.39	0.5	0.38	0.63	0.45	0.48	0.55	0.34	0.54	0.58	0.87	0.56	0.36	0.34	0.4	0.54	0.49	0.37	0.63	0.36	0.41	0.26	0.38	0.37	0.3	0.47	0.5	0.48	0.66	0.6	0.35	0.58	0.66	0.36	0.63	0.47	0.33	0.36
NM_025106	SPSB1	0.68	0.656667	0.805	0.236667	0.53	0.655	0.95	0.78	0.52	0.29	0.59	0.922	0.436667	0.965	0.602	0.5	0.9	0.4925	0.855	0.78	1	0.68	0.49	0.72	0.436	0.673333	0.836667	0.46	0.81	0.54	0.71	0.23	0.64	0.54	0.7125	0.95	0.895	0.4	0.6625	0.72	0.696667	1	0.834	0.643333	0.87	0.640971	0.63	0.485
NM_018379	FAM63A	0.922857	1	0.603456	0.46	1	1	1	0.549053	0.48	0.79	0.95	0.75	0.529692	1	0.97	0.601287	0.655209	0.528723	0.628492	0.620873	1	0.9	0.5	1	0.79	1	0.76	0.54317	1	0.74	0.642888	0.39	1	0.84	1	0.77	0.649089	0.7	1	0.64594	0.612874	1	0.636575	0.586837	0.81	0.640971	0.592442	1
NM_001190987	SRSF11	0.84	1	1	0.62	0.7	0.93	0.92	0.51	0.33	0.398571	0.41	0.83	0.74	1	0.64	0.98	1	0.37	1	0.86	1	1	0.35875	0.82	0.38	1	0.91	0.46	0.79	0.58	0.88	0.31	0.89	0.98	0.84	1	1	0.31	0.55	0.76	0.7	1	0.84	1	0.54	1	0.75	0.75
NM_053052	SNAP47	0.79	0.81	1	0.56	0.66	0.72	0.58	0.73	0.89	0.68	0.61	0.8	0.75	0.87	0.55	0.92	0.83	0.79	0.57	1	1	0.99	0.48	0.56	0.77	1	0.71	0.79	0.74	0.54	0.71	0.53	0.91	0.8	0.78	0.86	0.85	0.87	0.76	0.99	0.77	0.881	0.81	0.87	0.69	0.97	0.6	0.91
NM_001020658	PUM1	0.53	0.58	0.58	0.13	0.34	0.78	1	0.36	0.3	0.11	0.26	0.77	0.38	1	0.52	0.5	0.9	0.28	0.85	0.7	1	0.55	0.13	0.46	0.17	0.62	0.58	0.4	0.91	0.23	0.51	0.08	0.62	0.38	0.5	0.52	0.89	0.2	0.51	0.67	0.55	1	0.73	0.4	0.5	0.76	0.41	0.38
NM_015991	C1QA	0.82	0.89	0.85	0.531667	0.904444	0.96	0.81	0.76	0.665	1	0.91	0.8	0.65	0.91	0.78	0.812857	0.64	0.6	0.84	0.886667	1	0.98	0.66	0.8	0.72875	1	0.822222	0.69	1	0.67	0.785	0.74	0.66	0.75	0.77	0.74	0.92	0.918333	0.752222	0.924286	0.66	0.88	1	0.72	1	0.90625	0.75	0.71
NM_001008662	CCBL2	0.58	0.35	0.38	0.31	0.482	0.49	0.25	0.48	0.441	0.37	0.52	0.53	0.3	0.55	0.76	0.31	0.44	0.31	0.67	0.29	0.87	0.4	0.11	0.47	0.52	0.62	0.38	0.33	0.59	0.31	0.64	0.15	0.45	0.23	0.47	0.33	0.64	0.29	0.48	0.507	0.24	0.42	0.57	0.3	0.38	0.533	0.38	0.44
NM_001142587	NFYC	0.586667	0.4	0.56	0.12	0.48	0.41	0.64	0.37	0.23	0.23	0.16	0.62	0.26	0.98	0.57	0.41	0.59	0.27	0.56	0.56	0.96	0.47	0.17	0.35	0.21	0.47	0.54	0.31	0.93	0.32	0.45	0.12	0.4	0.28	0.42	0.38	0.75	0.25	0.46	0.5	0.47	0.61	0.47	0.38	0.45	0.41	0.36	0.3
NM_000491	C1QB	0.69	0.74	0.7	0.99	1	1	0.86	0.99	0.916667	1	1	1	0.87	0.88	0.68	1	0.77	1	0.89	0.966	1	1	0.923	1	0.994	1	1	1	1	0.61	1	1	1	0.83	0.93	0.84	0.96	1	0.76	1	0.86	0.69	1	0.85	1	1	1	0.75
NM_003051	SLC16A1	0.19	0.42	0.34	0.14	0.35	0.24	0.25	0.235	0.23	0.13	0.219	0.32	0.17	0.27	0.24	0.22	0.35	0.31	0.34	0.3	0.82	0.27	0.23	0.19	0.21	0.36	0.34	0.25	0.3	0.2	0.41	0.117778	0.15	0.19	0.26	0.51	0.2	0.16	0.31	0.37	0.22	0.4	0.42	0.21	0.35	0.42	0.45	0.22
NM_020248	CTNNBIP1	0.54	0.96	0.64	0.19	0.72	0.782	0.43	0.65	0.59	0.26	0.17	0.46	0.67	0.97	0.84	0.67	0.776	0.56	0.61	0.87	0.519	0.69	0.24	0.46	0.42	0.61	0.74	0.56	0.739	0.55	0.683	0.15	0.4	0.698	0.46	1	0.51	0.28	0.52	0.68	0.742	0.83	0.34	0.68	1	0.46	0.86	0.71
NM_020317	C1orf63	0.31	0.48	0.395	0.74	0.32	0.29	0.2	0.38	0.62	0.22	0.346	0.45	0.32	0.55	0.31	0.41	0.51	0.44	0.4	0.26	0.56	0.19	0.385556	0.501	0.484444	0.29	0.54	0.18	0.54	0.18	0.63	0.4	0.44	0.41	0.35	0.48	0.64	0.14	0.31	0.29	0.63	0.54	0.46	0.45	0.4	0.74	0.51	0.38
NM_015836	WARS2	0.577143	0.71	0.603456	0.44	0.513333	0.64	0.67	0.81	0.493333	0.218333	0.66	0.94	0.63	0.683678	0.624	0.3875	0.84	0.26	0.628492	0.54	0.6525	0.5	0.28375	0.78	0.46	0.38	0.49	0.82	0.76	0.63	0.505	0.23	0.57	0.48	0.56	0.35	0.766667	0.25	0.584	0.48	0.8	0.33	1	0.39	0.6	0.42	0.52	0.7
NM_014935	PLEKHA6	0.34	0.33	0.355	0.32	0.48	0.48	0.427778	0.46	0.308889	0.31	0.19125	0.3175	0.46	0.42	0.45	0.18	0.355	0.336667	0.27	0.37	0.27	0.47	0.33	0.12	0.31	0.29	0.3	0.41	0.45	0.36	0.35	0.27	0.41	0.46	0.301429	0.27	0.31	0.22	0.21	0.49	0.49	0.66	0.358	0.39	0.22	0.19	0.46	0.333333
NM_005645	TAF13	0.74	0.8	0.77	0.37	0.705	1	0.97	0.19	0.37	0.24	0.16	0.71	0.46	1	0.66	0.702	1	0.28	0.73	0.81	0.88	0.885	0.28	0.56	0.38	0.556667	0.39	0.27	0.81	0.53	0.69	0.206667	0.64	0.546	0.39	0.606	1	0.362	0.67	0.742	0.54	0.8	0.65	0.61	0.72	0.8	0.45	0.25
NM_005999	TSNAX	0.56	0.73	0.43	0.31	0.461111	0.93	0.99	0.39	0.23	0.45	0.26	0.57	0.46	1	0.47	0.626667	0.86	0.26	0.54	0.46	1	0.66	0.22	0.45	0.36	0.68	0.55	0.23	0.83	0.33	0.62	0.36	0.45	0.54	0.45	0.56	0.55	0.37	0.39	0.418333	0.51	1	0.72	0.51	0.49625	0.85	0.41	0.39
NM_052877	MED8	0.696667	0.76	0.5975	0.355	1	0.64	0.776667	0.57	0.76	0.67	0.66	0.99	0.595	0.745	0.6625	0.583333	0.49	0.528	0.626667	0.655714	1	0.65	0.662	0.755	0.701429	0.92	0.64	0.59	0.81	0.76	0.723333	0.586	0.64	0.68	0.7	0.71	0.68	0.713333	0.538333	0.64	0.634	0.675	0.58	0.49	0.36	0.705714	0.581429	0.21
NM_022075	CERS2	0.76	0.54	0.61	0.14	0.41	0.99	1	0.45	0.22	0.23	0.2	0.71	0.32	1	0.67	0.29	0.78	0.22	0.77	0.67	1	0.75	0.21	0.56	0.2	0.36	0.32	0.24	0.74	0.45	0.6	0.22	0.39	0.32	0.57	0.48	0.8	0.22	0.6	0.68	0.57	1	0.62	0.43	0.53	0.52	0.46	0.27
NR_028104	DCAF8	0.46	0.65	0.54	0.23	0.4	0.71	0.88	0.52	0.38	0.37	0.36	0.62	0.44	0.72	0.54	0.53	0.72	0.54	0.61	0.49	0.76	0.71	0.42	0.56	0.46	0.62	0.45	0.38	0.68	0.67	0.59	0.23	0.43	0.43	0.46	0.58	0.67	0.48	0.45	0.62	0.52	0.68	0.57	0.45	0.49	0.54	0.53	0.42
NM_016243	CYB5R1	0.8	0.72	0.98	0.43	0.946667	0.74	0.86	0.78	0.58	0.5	0.75	1	0.64	0.78	0.821111	0.87	0.75	1	0.883	1	1	0.76	0.41	0.85	0.72	1	0.85	0.753333	1	0.59	0.96	0.53	0.92	0.82	0.76	0.95	1	0.74	0.67	0.86	0.97	1	1	0.86	0.876	0.97	0.62	0.63
NM_005105	RBM8A	0.37	0.09	0.15	0.17	0.1	0.17	0.13	0.16	0.12	0.05	0.05	0.09	0.13	0.25	0.43	0.14	0.17	0.16	0.3	0.31	0.05	0.17	0.04	0.16	0.06	0.06	0.11	0.14	0.18	0.26	0.13	0.06	0.15	0.29	0.15	0.12	0.15	0.04	0.13	0.15	0.4	0.17	0.1	0.18	0.15	0.09	0.15	0.1
NM_001136493	MFSD2A	0.526	0.67	0.4	0.7	0.61	0.61	0.6075	0.54	0.54	0.53	0.485	0.676	0.5	0.74	0.5025	0.64	0.67	0.53	0.57	0.636667	0.87	0.596667	0.3825	0.62	0.42	1	0.7	0.51	0.68	0.418333	0.64	0.83	0.81	0.79	0.64	0.6	0.694	0.57	0.68	0.5	0.64	1	0.686667	0.43	0.46	0.64	1	0.54
NM_032283	ZDHHC18	0.891667	0.585073	0.76	0.38	0.61504	1	0.945	0.99	0.6	0.64	0.503014	1	0.52	0.683678	0.902857	0.81	1	0.81	0.9	0.620873	1	0.625721	0.35	0.64	0.51	1	0.616029	0.69	1	0.55	1	0.33	0.9	0.79	0.96	1	0.96	0.63	0.92	0.64594	0.612874	1	1	0.84	0.89	0.74	0.97	0.8
NM_198447	GOLT1A	0.68	1	0.56	0.44	1	0.82	0.86	0.743333	0.578333	0.95	1	0.65	0.81	0.8	0.78	0.82	0.746	0.751667	0.85	0.61	1	0.68	1	0.778333	1	0.885714	0.79	0.79	0.8	0.661667	0.81	0.62	0.88	0.8	0.791429	0.88	0.864	0.741429	0.98	1	0.81	0.61	0.86	0.88	0.66	0.77	0.92	0.89
NM_018125	ARHGEF10L	1	0.85	1	0.21	0.71	1	1	0.64	0.52	0.25	0.73	1	0.76	1	1	0.61	1	0.95	1	0.88	1	0.9	0.35	0.72	0.34	0.71	0.69	0.51	1	0.53	0.88	0.22	0.67	0.51	0.67	0.76	0.97	0.42	0.93	0.93	0.62	1	1	0.6	0.89	0.75	0.58	0.57
NM_024102	WDR77	0.49	0.56	0.49	0.26	0.56	0.55	0.52	0.56	0.47	0.24	0.22	0.54	0.44	0.59	0.46	0.37	0.61	0.39	0.48	0.41	0.58	0.47	0.33	0.34	0.34	0.47	0.44	0.35	0.51	0.3	0.53	0.22	0.51	0.37	0.41	0.39	0.49	0.29	0.54	0.44	0.56	0.51	0.68	0.29	0.51	0.52	0.43	0.33
NM_006499	LGALS8	0.72	0.68	0.83	0.642	0.774	0.52	0.65	0.8	0.74	0.677	0.47	0.6	0.705	0.59	0.77	0.743	0.52	0.733	0.8	0.82	0.44	0.78	0.562	0.6	0.99	0.54	0.743	0.7	0.72	0.77	0.53	0.69	0.7	0.694	0.94	0.61	1	0.67	0.6	0.779	0.93	0.74	0.658	0.82	0.709	0.85	0.77	0.79
NM_016343	CENPF	0.27	0.267	0.312222	0.14	0.27	0.33	0.42	0.14	0.28	0.06	0.17	0.275	0.21	0.56	0.35	0.3	0.3	0.192222	0.362222	0.3	0.44	0.35	0.139	0.21	0.17	0.28	0.257	0.24	0.317	0.18	0.3	0.1	0.31	0.23	0.22	0.25	0.32	0.11	0.2	0.28	0.35	0.47	0.346	0.18	0.22	0.31	0.37	0.13
NM_198551	MIA3	0.291111	0.28	0.33	0.1	0.15	0.4	0.218889	0.2	0.19	0.05	0.123333	0.32	0.21	0.253333	0.35	0.13	0.3	0.3	0.36	0.21	0.21	0.13	0.09	0.16	0.1	0.12	0.19	0.18	0.19	0.11	0.21	0.08	0.3	0.22	0.16	0.16	0.24	0.07	0.158	0.17	0.31	0.32	0.216667	0.161111	0.178889	0.18	0.2	0.17
NM_144988	ALG14	0.4	0.34	0.51	0.17	0.32	0.43	0.51	0.55	0.296667	0.07	0.37	0.5	0.28	0.75	0.34	0.33	0.61	0.21	0.38	0.3	0.62	0.31	0.12	0.54	0.286667	0.45	0.44	0.21	0.47	0.19	0.43	0.12	0.33	0.34	0.38	0.33	0.44	0.23	0.43	0.64	0.48	0.47	0.62	0.3	0.39	0.33	0.31	0.32
NM_015871	ZNF593	0.42	0.63	0.62	0.74	0.97	0.64	0.81	0.74	0.58	0.74	0.85	0.66	0.66	0.66	0.35	0.63	0.58	1	0.86	0.61	0.58	0.61	0.4	0.77	0.84	0.5	0.64	0.67	0.43	0.71	0.82	0.98	0.73	0.63	0.63	0.87	0.8	0.75	1	0.61	0.75	0.75	0.48	0.69	1	0.65	0.7	0.63
NM_000098	CPT2	0.58	0.7	1	0.26	0.62	1	0.87	0.63	0.49	0.26	0.59	0.64	0.64	1	0.56	0.63	0.55	0.48	0.84	0.7	0.993333	0.71	0.23	0.71	0.3	0.59	0.94	0.49	0.92	0.78	0.73	0.24	0.82	0.67	0.54	0.65	0.93	0.34	0.88	0.87	0.84	0.92	0.82	0.65	0.76	0.77	0.48	0.6
NM_000983	RPL22	0.41	0.12	0.21	0.26	0.23	0.17	0.19	0.18	0.17	0.32	0.1	0.11	0.17	0.26	0.47	0.22	0.19	0.18	0.24	0.26	0.19	0.2	0.17	0.18	0.16	0.19	0.23	0.23	0.45	0.2	0.21	0.11	0.17	0.31	0.31	0.22	0.24	0.3	0.1	0.21	0.32	0.22	0.16	0.22	0.23	0.25	0.22	0.19
NM_004550	NDUFS2	0.71	0.71	0.79	0.71	0.67	0.91	0.83	0.85	0.65	0.32	0.36	0.55	0.77	0.78	0.72	0.69	0.79	0.67	1	0.79	1	0.76	0.16	0.49	0.34	0.63	0.64	0.53	0.92	0.71	0.62	0.35	0.76	0.81	0.41	0.86	0.75	0.31	1	1	0.74	0.71	0.67	0.88	0.95	0.55	0.54	0.52
NM_001803	CD52	0.653333	0.74	0.51	0.486667	0.695	0.87	0.636	0.57	0.528	0.68	0.68	0.57	0.69	0.82	0.616667	0.75	0.66	0.98	1	0.825	1	0.8	0.705714	0.61	0.86	0.84	0.742	0.55	0.77	0.61	0.67	0.94	1	0.8	0.59	1	0.62	0.71	0.636	0.96	0.98	0.72	0.48	1	0.62	0.57	0.48	0.62
NM_014698	TMEM63A	0.54	0.44	0.38	0.33	0.41	0.37	0.39	0.39	0.3325	0.49	0.3	0.37	0.35	0.38	0.47	0.31	0.28	0.33	0.28	0.47	0.88	0.31	0.42	0.47	0.43	0.53	0.37	0.51	0.77	0.41	0.54	0.35	0.34	0.49	0.38	0.47	0.45	0.51	0.35	0.51	0.4	0.38	0.55	0.46	0.39	0.45	0.43	0.49
NM_004436	ENSA	0.91	0.53	0.9	0.34	0.78	0.81	0.88	0.67	0.74	0.65	1	1	0.62	0.73	0.84	0.62	0.79	1	0.87	0.77	1	0.45	1	0.87	0.79	0.7	0.71	1	1	0.74	1	0.87	0.79	0.61	0.76	0.59	0.85	0.79	1	0.83	0.66	0.85	1	0.7	0.9	1	0.89	0.66
NM_002946	RPA2	0.72	1	0.91	0.98	1	1	0.86	1	1	1	0.85	1	0.86	0.95	0.77	0.93	0.86	0.66	0.99	1	1	0.87	0.7	1	1	1	1	0.88	1	0.83	1	0.77	0.9	1	1	0.95	1	1	0.94	1	1	1	1	0.93	1	0.89	0.99	1
NM_005562	LAMC2	0.18	0.3	0.21	0.23	0.25	0.28	0.11	0.26	0.28	0.19	0.11	0.2	0.14	0.34	0.16	0.2	0.17	0.18	0.24	0.27	0.39	0.22	0.15	0.19	0.18	0.32	0.27	0.13	0.26	0.21	0.36	0.14	0.22	0.22	0.26	0.22	0.28	0.21	0.13	0.34	0.28	0.36	0.23	0.32	0.14	0.39	0.26	0.23
NM_031901	MRPS21	0.53	0.65	0.64	0.589	0.724	0.63	0.61	0.59	0.78	0.37	0.93	0.6	0.657	0.5	0.49	0.57	0.62	1	0.76	0.6	0.63	0.41	0.33	0.61	0.57	0.62	0.76	0.61	0.5	0.42	0.62	0.63	0.7	0.77	0.53	0.87	0.64	0.5	0.65	0.65	0.69	0.67	0.66	0.59	0.77	0.56	0.71	0.73
NM_001024211	S100A13	0.49	0.6	0.69	0.602	0.71	0.8	0.59	0.81	0.94	0.9	0.9	0.63	0.78	0.66	0.66	0.56	0.56	0.86	0.66	0.43	0.76	0.7	1	0.55	1	0.75	0.63	0.75	0.61	0.57	0.61	1	0.47	0.7	0.83	0.79	0.75	0.7	0.84	0.81	0.66	0.7	0.67	0.67	0.91	0.54	0.7	0.51
NM_014663	KDM4A	0.12	0.247778	0.55	0.17	0.38	0.37	0.43	0.41	0.15	0.1825	0.215556	0.18	0.06	0.26	0.17	0.34	0.27	0.26	0.32	0.38	0.69	0.23	0.2125	0.18	0.23875	0.19	0.22	0.45	0.44	0.41	0.49	0.27	0.237778	0.48	0.321111	0.34	0.285	0.20625	0.2	0.38	0.22	0.14	0.4	0.38	0.29	0.62	0.28	0.264
NM_032960	MAPKAPK2	0.85	1	1	0.44	0.96	0.96	0.97	0.92	0.63	0.68	0.81	0.76	0.84	1	0.82	1	1	0.57	0.83	1	1	1	0.53	0.86	0.77	1	1	0.73	0.94	0.76	0.87	0.64	0.78	0.92	0.88	1	1	0.83	0.96	1	0.66	1	1	1	0.82	0.96	0.81	0.96
NM_002038	IFI6	1	0.43	0.59	0.32	0.77	0.65	0.73	0.61	0.36	0.9	0.96	0.74	0.46	0.51	1	0.33	0.44	0.54	0.65	0.61	1	0.69	0.7	0.54	0.69	1	0.33	0.92	0.99	0.38	0.52	0.35	0.33	0.37	0.58	0.54	0.5	1	0.56	0.64	0.42	0.63	1	0.37	0.61	0.46	0.58	0.36
NM_002857	PEX19	0.41	0.4	0.4	0.26	0.425	0.5	0.42	0.34	0.39	0.3	0.33	0.47	0.42	0.48	0.47	0.38	0.48	0.28	0.47	0.36	0.596667	0.45	0.34	0.34	0.32	0.36	0.52	0.39	0.35	0.41	0.48	0.22	0.38	0.44	0.31	0.38	0.48	0.38	0.73	0.5	0.39	0.6	0.39	0.22	0.47	0.33	0.36	0.43
NM_023007	JMJD4	0.695	0.7	0.87	0.83	0.924	0.74	0.47	0.826667	0.71	0.92	0.864	0.773333	0.95	0.8	0.796	0.88	0.67	1	0.56	0.84	0.89	0.77	1	0.85	1	1	0.901667	0.85	0.9075	1	0.66	1	0.92	0.89	0.932	0.97	0.91	1	0.965	0.964286	0.78	0.95	0.8	0.83	0.881667	0.8	0.8	1
NM_182690	EFNA4	0.54	0.98	0.707778	0.47	0.68	0.82	0.9	0.5	0.683	0.7	0.4	0.74	0.48	0.62	0.56	0.71	0.85	0.61	0.79	0.73	1	0.94	0.36	1	0.68	1	0.96	0.63	0.59	0.8	0.75	0.43	0.63	0.56	0.66	1	0.92	0.73	0.75	0.78	0.82	0.77	0.93	0.75	0.75	0.79	0.61	0.76
NM_022731	NUCKS1	0.47	0.29	0.84	1	0.52	0.65	0.33	0.58	0.73	0.87	0.45	0.47	0.6	0.62	0.51	0.63	0.53	1	0.81	0.6	0.05	0.46	1	0.8	0.9	0.4	0.69	0.66	0.41	1	0.88	1	0.39	1	0.68	0.54	0.7	0.89	0.54	0.5	0.65	0.53	0.3	0.69	0.43	0.62	0.67	0.42
NM_015446	AHCTF1	0.28	0.23	0.19	0.195	0.22	0.36	0.26	0.23	0.14	0.1325	0.22	0.23	0.19	0.44	0.27	0.207778	0.3	0.146667	0.43	0.29	0.26	0.26	0.125556	0.19	0.22	0.22	0.2	0.19	0.29	0.17	0.29	0.108889	0.27	0.16	0.25	0.197	0.28	0.28	0.17	0.18	0.33	0.54	0.29	0.22	0.26	0.19	0.251111	0.13
NM_016361	ACP6	0.60875	0.61	0.34	0.3425	0.4	0.63	0.672222	0.6	0.4375	0.357778	0.47	0.61	0.46	0.84	0.61375	0.54375	0.75	0.68	0.7	0.65	0.94	0.38	0.3	0.22	0.42	0.47	0.64	0.466	0.68	0.83	0.73	0.327	0.49	0.54	0.64	0.62	0.6	0.2	0.72	0.79	0.6175	0.74	0.6	0.61	0.61	0.69	0.3	0.51
NM_152902	TIPRL	0.34	0.16	0.56	0.36	0.22	0.32	0.39	0.27	0.251	0.19	0.13	0.27	0.28	0.39	0.42	0.3	0.51	0.3	0.34	0.24	0.13	0.26	0.2	0.54	0.12	0.25	0.29	0.22	0.34	0.35	0.41	0.18	0.33	0.324444	0.44	0.24	0.38	0.08	0.16	0.26	0.65	0.41	0.39	0.38	0.17	0.16	0.41	0.24
NM_002107	H3F3A	0.77	0.42	0.3	0.12	0.38	0.85	0.95	0.19	0.36	0.05	0.17	0.91	0.15	0.78	0.7	0.31	0.69	0.27	0.72	0.29	1	0.46	0.18	0.35	0.24	0.37	0.29	0.11	0.86	0.2	0.45	0.12	0.44	0.28	0.36	0.17	0.45	0.12	0.34	0.31	0.46	0.78	1	0.37	0.48	0.58	0.39	0.2
NM_003713	PPAP2B	0.71	0.578333	0.757778	0.53	0.92	0.592	0.606	0.648	0.74	0.58	0.747143	0.88	0.593333	0.81	0.61	0.71	0.727778	0.743333	0.6775	0.775	1	0.818333	1	0.695714	0.9	0.97	0.6975	0.771667	0.86	0.58	0.67	0.467778	0.572	0.63	0.75625	0.58	1	0.7	0.66	0.782222	0.726	0.93	0.925	0.45	0.62	0.755714	0.48	0.78
NM_023018	NADK	0.65	0.89	0.98	0.45	1	0.91	0.88	0.99	0.78	0.55	0.6	0.87	1	1	0.77	0.73	1	0.76	0.91	0.91	1	1	0.48	0.94	0.57	1	1	1	0.82	0.8	0.74	0.5	0.99	0.84	0.61	1	1	0.62	0.78	1	0.79	0.86	0.93	0.76	1	0.75	0.75	0.86
NM_002810	PSMD4	0.48	0.45	0.48	0.59	0.53	0.55	0.49	0.56	0.6	0.52	0.85	0.52	0.51	0.48	0.47	0.51	0.56	0.71	0.62	0.54	0.63	0.48	0.83	0.47	0.67	0.49	0.74	0.47	0.52	0.74	0.63	0.56	0.59	0.5	0.48	0.48	0.66	0.46	0.5	0.6	0.74	0.62	0.36	0.56	0.59	0.58	0.58	0.51
NM_005717	ARPC5	0.78	1	1	0.34	0.93	1	1	0.74	0.38	0.2	0.39	0.83	0.81	1	0.82	1	1	0.54	1	1	1	1	0.15	0.77	0.3	0.9	1	0.69	1	0.58	1	0.22	0.8	0.91	0.97	1	1	0.24	1	1	0.78	1	0.89	1	1	0.97	0.75	0.64
NR_028105	DCAF8	0.07	0.113333	0.108889	0.15	0.11	0.1	0.1125	0.09	0.02	0.15	0.28	0.24	0.14	0.17	0.09	0.1	0.02	0.18	0.1175	0.11	0.297143	0.103333	0.18	0.09	0.11	0.131667	0.09	0.04	0.15	0.03	0.1	0.02	0.08	0.08	0.113333	0.0814286	0.1275	0.23	0.105556	0.1375	0.1	0.14	0.35	0.11	0.1	0.13875	0.19	0.05
NM_007158	CSDE1	0.5	0.78	0.93	0.2	0.68	1	1	0.61	0.32	0.29	0.24	0.67	0.45	1	0.58	0.43	0.97	0.34	0.98	0.78	0.76	0.95	0.15	0.56	0.25	0.68	0.5	0.57	0.76	0.49	0.78	0.17	0.61	0.57	0.74	0.54	0.8	0.3	0.67	0.73	0.78	0.93	0.69	0.61	0.75	0.74	0.67	0.5
NM_017887	C1orf123	0.65	0.51	0.6	0.593	0.84	0.64	0.6	0.49	0.54	0.7	0.52	0.53	0.6	0.91	0.61	0.74	0.77	0.49	0.54	0.84	1	0.83	1	0.69	1	0.57	0.83	0.78	0.75	1	0.87	0.62	0.62	0.53	0.85	0.57	0.7	0.8	0.55	0.78	0.73	0.65	0.85	0.68	0.5	1	0.88	0.69
NM_012067	AKR7A3	0.95	0.55	0.62	0.32	0.59	0.49	0.46	0.7	0.407	0.24	0.52	0.82	0.46	0.65	0.82	0.52	0.81	0.57	0.61	0.54	1	0.55	0.21	0.51	0.4	0.48	0.7	0.31	0.74	0.3	0.57	0.23	0.58	0.46	0.61	0.79	0.59	0.44	0.81	0.54	0.52	0.74	1	0.52	0.36	0.62	0.6	0.48
NM_001009568	SMPDL3B	0.163	0.09	0.09	0.08	0.14	0.1	0.26	0.09	0.175	0.181429	0.12	0.17	0.18	0.17	0.171111	0.39	0.34	0.33	0.19	0.205	0.23375	0.21	0.16	0.13	0.15	0.175	0.15	0.15	0.17625	0.12	0.23	0.17	0.23	0.24	0.16	0.23	0.196667	0.25	0.157778	0.14	0.198	0.03	0.07	0.08	0.11	0.17	0.07	0.08
NM_014408	TRAPPC3	0.43	0.5	0.54	0.38	0.35	0.72	0.58	0.48	0.28	0.75	0.35	0.49	0.35	0.69	0.56	0.54	0.56	0.46	0.53	0.73	0.95	0.53	0.36	0.57	0.64	0.72	0.47	0.54	0.46	0.78	0.82	0.4	0.43	0.47	0.74	0.44	0.36	0.75	0.36	0.85	0.37	0.66	0.59	0.62	0.56	0.9	0.68	0.63
NM_007365	PADI2	0.78	0.92	0.85	0.29	1	0.76	0.805	0.6	0.528	0.49	0.72	0.84	0.44	0.683678	0.7	0.83	0.876667	0.59	1	1	0.730727	0.92	0.37	1	0.59	0.94	0.94	0.603333	0.945	0.67	0.642888	0.25	0.77	0.69	0.705	1	0.71	0.64	0.5425	1	0.93	0.97	0.69	1	0.7	1	0.71	0.636667
NM_003115	UAP1	0.32	0.45	0.51	0.2	0.53	0.46	0.44	0.27	0.36	0.26	0.41	0.75	0.35	0.56	0.25	0.35	0.43	0.56	0.42	0.39	0.74	0.4	0.97	0.61	0.86	0.45	0.51	0.07	0.53	0.26	0.68	0.12	0.33	0.18	0.61	0.3	0.49	0.4	0.23	0.35	0.33	0.39	0.61	0.26	0.26	0.82	0.78	0.35
NM_207191	ADAM15	0.11	0.17	0.31	0.15	0.24	0.38	0.22	0.26	0.2	0.35	0.2	0.35	0.18	0.46	0.1	0.32	0.39	0.28	0.3	0.33	0.16	0.18	0.24	0.38	0.39	0.28	0.17	0.4	0.18	0.46	0.45	0.42	0.18	0.31	0.32	0.22	0.21	0.42	0.28	0.39	0.21	0.38	0.68	0.29	0.19	0.37	0.34	0.38
NM_015164	PLEKHM2	0.64	0.78	0.54	0.53	0.97	0.56	0.58	0.6	0.68	0.66	0.87	0.79	0.83	0.944	0.81	0.69	0.76	0.9	0.78	0.57	1	0.78	0.61	0.8	1	0.97	0.65	1	1	0.81	0.79	0.59	0.69	0.69	0.63	0.79	0.79	0.92	0.88	0.77	0.58	0.9	0.879	0.9	0.82	0.73	0.72	0.64
NM_021222	PRUNE	0.678571	1	0.975	0.55	0.9675	1	0.83	0.8625	0.682	0.4	1	1	0.8	1	0.692222	1	1	0.78	1	1	1	1	0.64	0.94	0.68	0.637392	0.98	0.683333	0.996	0.68	1	0.61	1	0.75	0.98	0.88	1	0.675	0.942	1	0.83	1	1	0.99	0.98	0.966667	0.7	1
NM_001127320	UBAP2L	0.845	0.71	0.77	0.91	1	1	0.96	1	0.84	1	0.74	1	0.89	0.8	0.84	0.56	0.93	0.69	0.73	0.91	1	0.68	0.83	0.71	1	1	0.67	1	0.78	0.87	1	0.72	0.69	0.58	0.88	0.7	0.71	1	0.78	0.91	0.7	0.73	1	0.62	1	0.76	0.66	1
NM_012396	PHLDA3	0.8	1	0.995714	0.6575	0.943333	0.926	0.9725	0.975	0.73	0.57	0.5	0.96	0.938	1	0.805	1	0.971667	0.71	1	1	1	0.992	0.46	0.93	0.61	1	1	1	1	0.52	1	0.51	0.98	1	0.931667	1	1	0.81	0.95	1	0.79	1	1	1	0.971667	0.99	0.87	0.9025
NM_020216	RNPEP	0.86	1	1	0.36	0.87	0.96	0.92	0.8	0.54	0.26	0.55	0.64	0.62	1	0.92	0.86	1	0.74	1	0.97	1	1	0.15	0.8	0.49	0.96	1	0.63	1	0.67	0.82	0.38	0.85	0.73	0.72	0.85	1	0.46	0.74	1	0.92	1	0.89	0.88	0.78	0.83	0.74	0.9
NM_015484	SYF2	0.18	0.17	0.19	0.23	0.22	0.19	0.21	0.14	0.14	1	0.35	0.19	0.24	0.3	0.19	0.16	0.23	0.14	0.22	0.25	0.39	0.17	0.96	0.19	0.96	0.35	0.22	0.12	0.21	0.2	0.23	0.38	0.2	0.12	0.26	0.19	0.2	1	0.14	0.23	0.28	0.29	0.19	0.2	0.19	0.3	0.22	0.14
NM_022356	LEPRE1	0.763	0.82	0.74	0.652	0.822222	0.804444	0.777778	0.69	0.56	1	0.57	1	0.715556	1	0.743	1	0.737	0.754444	0.765556	0.751	1	0.51	0.95	1	1	0.92	0.749	0.67	0.83	0.99	0.809	0.62	0.66	0.95	0.98	0.9	0.71	1	0.73	0.9	0.61	0.808	1	0.62	0.56	0.56	1	0.758
NM_014110	PPP1R8	0.74	0.91	1	0.21	0.87	0.87	1	0.64	0.38	0.2	0.46	0.92	0.48	1	0.63	0.67	1	0.41	0.94	0.71	1	0.8	0.22	0.77	0.32	0.79	0.76	0.53	1	0.74	0.79	0.14	0.76	0.8	0.63	0.76	1	0.32	0.63	0.86	0.74	1	0.94	0.56	0.61	0.8	0.59	0.49
NM_145243	OMA1	0.36	0.38	0.376667	0.258889	0.47	0.95	0.452	0.29	0.296667	0.168889	0.47	0.41	0.26	0.44	0.34	0.23	0.45	0.55	0.46	0.341	0.49	0.3525	0.212857	0.35	0.235	0.26	0.24	0.28	0.45	0.27	0.403333	0.221111	0.35	0.29	0.357778	0.3	0.427	0.2	0.27	0.25	0.39	0.54	0.52	0.3575	0.21	0.47	0.361111	0.21
NM_001618	PARP1	0.15	0.16	0.15	0.04	0.08	0.21	0.23	0.13	0.09	0.03	0.13	0.17	0.09	0.32	0.2	0.1	0.25	0.05	0.23	0.16	0.22	0.17	0.08	0.13	0.1	0.14	0.07	0.08	0.28	0.15	0.14	0.07	0.15	0.1	0.14	0.1	0.12	0.04	0.17	0.16	0.12	0.29	0.19	0.11	0.14	0.16	0.19	0.09
NM_001839	CNN3	0.57	0.62	0.57	0.2	0.43	0.66	0.62	0.32	0.23	0.15	0.2	0.63	0.27	0.9	0.55	0.53	0.7	0.24	0.58	0.512	1	0.7	0.12	0.51	0.23	0.5	0.41	0.29	0.85	0.33	0.56	0.11	0.42	0.42	0.51	0.43	0.6	0.16	0.45	0.47	0.39	0.87	0.75	0.46	0.51	0.59	0.48	0.33
NM_017449	EPHB2	0.48	0.52	0.6	0.45	0.52	0.51	0.45	0.55	0.58	0.41	0.6	0.57	0.46	0.64	0.51	0.59	0.51	0.87	0.46	0.68	1	0.6	0.45	0.46	0.56	0.58	0.68	0.37	0.55	0.49	0.51	0.46	0.53	0.46	0.52	0.6	0.71	0.54	0.76	0.54	0.47	0.45	0.66	0.53	0.62	0.68	0.6	0.41
NM_080391	PTP4A2	0.49	0.32	0.47	0.34	0.47	0.47	0.55	0.53	0.45	0.26	0.11	0.3	0.48	0.61	0.67	0.36	0.34	0.3	0.41	0.52	0.11	0.58	0.18	0.23	0.27	0.3	0.33	0.56	0.42	0.39	0.44	0.13	0.47	0.62	0.4	0.49	0.33	0.22	0.22	0.46	0.53	0.29	0.3	0.57	0.49	0.34	0.43	0.43
NR_037962	RHOU	0.55	0.7175	0.72	0.33	0.51	0.88	0.773333	0.533333	0.445	0.33	0.51	0.63	0.492	1	0.48	0.55	0.756667	0.83	0.98	0.52	0.785	0.64	0.41	0.5975	0.43	0.853333	0.55	0.503333	0.69	0.65	0.623333	0.251667	0.633333	0.58	0.58	0.5425	0.75	0.3875	0.9	0.53	0.6	0.88	0.85	0.475	0.673333	0.66	0.63	0.49
NM_005626	SRSF4	1	1	1	0.598	0.91	0.97	0.76	0.75	0.32	0.5625	0.609	0.887	0.64	1	0.82	1	1	0.66	0.92	1	1	1	0.425714	1	0.579	1	0.94	0.55	0.83	0.76	1	0.38	1	0.85	1	1	1	0.87	0.58	1	0.71	1	0.87	1	0.47	1	1	0.9
NM_004753	DHRS3	0.88	0.65	0.66	0.53	0.83	0.77	0.68	0.75	0.65	0.57	0.85	0.86	0.61	0.7	0.72	0.63	0.62	0.7	0.56	0.6	1	0.75	0.78	0.85	0.67	0.78	0.61	0.85	0.69	0.58	0.69	0.54	0.64	0.59	0.62	0.57	0.73	0.66	0.71	0.55	0.41	0.67	0.82	0.47	0.7	0.7	0.65	0.59
NM_024901	DENND2D	0.82	0.45	0.8	0.613	1	0.76	0.31	0.8	0.647778	0.886	0.851	0.82	0.76	0.63	0.79	0.81	0.57	1	0.62	0.731	1	0.76	0.676	0.82	0.93	0.97	0.81	0.76	0.58	1	0.93	0.658	0.41	0.93	0.98	0.61	0.6	0.916	0.44	0.91	0.49	0.49	1	0.37	0.49	0.91	0.66	0.74
NM_003993	CLK2	0.67	0.65	0.667	0.47	0.84	0.7	0.96	0.91	0.6	0.57	1	0.73	0.646	0.66	0.707	0.82	0.64	0.68	0.67	0.8	0.98	1	0.55	0.52	0.97	0.78	0.63	0.61	0.59	0.97	0.98	0.8	0.62	0.58	0.75	0.77	0.66	0.97	0.99	0.73	0.61	0.82	0.75	0.8	0.62	0.67	0.73	0.52
NM_000302	PLOD1	1	1	1	0.32	0.74	0.95	1	0.61	0.6	0.5	0.65	0.99	0.78	1	0.86	0.86	1	0.66	0.69	1	1	1	0.21	0.68	0.47	0.9	1	0.75	1	0.54	0.8	0.35	0.85	0.89	0.74	0.95	1	0.63	0.64	0.96	0.97	1	0.85	0.81	0.92	0.84	0.67	0.85
NM_003132	SRM	0.757	0.84	0.77	0.87	0.83	0.79	0.88	0.87	0.89	1	1	0.93	0.78	0.99	0.73	0.78	0.75	0.86	0.68	0.85	0.71	0.65	1	0.89	1	0.99	0.78	0.79	0.7	0.91	0.9	0.88	0.78	0.93	0.87	0.87	0.94	1	0.65	0.84	0.76	0.9	0.67	0.64	0.83	0.79	0.84	0.71
NM_000449	RFX5	0.53	0.95	0.816667	0.735	0.785	1	0.92	0.82	0.72	0.4025	0.73	0.8	0.86	1	0.671667	0.9625	0.75	0.68	1	0.905	0.51	1	0.37	1	0.604	1	0.9	0.725	0.85	0.84	0.92	0.6925	0.85	0.99	0.96	0.9	0.78	0.695	1	0.833333	1	1	0.9475	0.79	0.73	0.86	1	0.74
NM_007051	FAF1	0.75	0.7	0.6	0.57	0.61	0.68	0.92	0.67	0.632857	0.63	0.49	0.52	0.56	0.95	0.87	0.72	0.76	0.83	0.89	0.7	0.91	0.69	0.75	0.88	0.8	0.44	0.95	0.69	0.76	0.53	0.94	0.81	0.74	0.6	0.67	0.61	0.9	0.74	0.53	0.55	1	0.85	0.61	0.53	0.92	0.78	0.94	0.53
NM_006118	HAX1	0.85	0.83	0.84	0.99	0.66	0.8	0.75	0.65	0.86	0.41	0.37	0.35	0.64	0.95	0.87	0.76	0.83	0.85	0.59	0.8	0.98	0.66	0.19	0.65	0.57	0.51	0.95	0.76	0.87	1	0.75	0.68	0.72	1	0.64	0.94	0.83	0.56	0.78	0.89	0.92	0.9	0.31	1	0.83	0.7	0.66	0.65
NM_016308	CMPK1	0.44	0.52	0.36	0.33	0.53	0.64	0.52	0.35	0.31	0.31	0.33	0.48	0.34	0.86	0.46	0.52	0.72	0.28	0.57	0.53	1	0.62	0.23	0.51	0.31	0.48	0.46	0.27	0.82	0.28	0.66	0.25	0.43	0.52	0.41	0.33	0.48	0.37	0.42	0.39	0.47	0.69	0.65	0.47	0.56	0.64	0.42	0.32
NM_178547	ZBTB8OS	0.04	0.21	0.07	0.146667	0.08	0.08	0.16	0.06	0.08	0.0744444	0	0.12	0.11	0.32	0.11	0.07	0.09	0.14625	0.13	0.25	0.04	0.43	0.0714286	0.09	0.08875	0.113333	0.18	0.08	0.15	0.154286	0.2	0.0828571	0.11	0.22	0.25	0.12	0.42	0	0.1	0.19	0.22125	0.21	0.06	0.48	0.25	0.06	0.05	0.13
NM_006802	SF3A3	0.39	0.33	0.46	0.47	0.55	0.49	0.35	0.49	0.39	0.41	0.1	0.25	0.55	0.54	0.46	0.42	0.41	0.57	0.36	0.46	0.51	0.56	0.32	0.39	0.47	0.43	0.58	0.39	0.48	0.41	0.54	0.29	0.4	0.56	0.54	0.53	0.37	0.52	0.45	0.47	0.56	0.34	0.38	0.39	0.33	0.48	0.44	0.47
NM_016037	UTP11L	0.34	0.17	0.24	0.2625	0.35	0.25	0.24	0.39	0.3	0.274286	0.14	0.1	0.31	0.31	0.28	0.5	0.29	0.32	0.4	0.46	0.14	0.34	0.26	0.26	0.255714	0.27	0.18	0.32	0.28	0.49	0.18	0.41	0.19	0.327778	0.17	0.47	0.4	0.3	0.27	0.33	0.52	0.3	0.14	0.46	0.17	0.25	0.17	0.24
NM_003680	YARS	0.69	0.87	0.89	0.35	0.72	0.7	0.62	0.56	0.48	0.42	0.34	0.6	0.56	0.92	0.56	0.69	0.92	0.36	0.75	0.72	1	0.74	0.2	0.62	0.47	0.79	1	0.37	0.74	0.53	0.77	0.23	0.66	0.68	0.77	0.72	0.96	0.48	0.59	0.93	0.72	0.98	0.71	0.74	0.68	0.93	0.76	0.69
NM_015434	INTS7	0.21	0.34	0.29	0.18	0.32	0.413333	0.4	0.33	0.238889	0.212222	0.14	0.23	0.26	0.57	0.34	0.328889	0.32	0.14	0.32	0.54	0.47	0.35	0.14	0.26	0.23	0.3	0.39	0.304444	0.27	0.36	0.41	0.11	0.37	0.27	0.27	0.27	0.22	0.23	0.3	0.347	0.4	0.48	0.39	0.29	0.35	0.32	0.21	0.39
NM_001130043	CRYZ	0.97	1	0.98	0.41625	0.7625	0.96	1	0.62	0.52	0.328333	0.3	0.99	0.58	1	1	0.85	1	0.35	1	0.69	1	0.99	0.55	0.88	0.36	0.48	1	0.58	1	0.69	0.822857	0.3	0.68	0.7	0.65	1	0.89	0.36	0.79	0.72	0.75	1	1	0.99	0.786667	1	0.74	0.661
NM_001110781	SLC35E2B	0.77	1	0.89	0.73	1	0.640807	1	0.6	0.75	0.63	0.94	0.602895	0.529692	0.95	0.85	0.85	1	1	0.95	0.61	1	0.99	0.73	0.87	0.72	1	0.9725	0.845	0.995	0.655	0.73	0.49	0.578595	0.62	0.934	0.99	1	1	0.958333	1	0.92	1	0.636575	0.57	1	0.915	0.68	1
NM_003594	TTF2	0.48	0.646667	0.635	0.6275	0.708333	0.85	0.6	0.545	0.34	0.753333	0.688	0.7	0.655	0.77	0.5	0.692	0.713333	0.7	0.644	0.485	1	0.6475	0.712	0.623333	0.768333	0.865	0.674	0.636667	0.73	0.52	0.57	0.524	0.62	0.58625	0.7	0.76	0.6	0.8075	0.566667	0.72	0.736667	0.755	0.65	0.82	0.742	0.674	0.536667	0.773333
NM_002525	NRD1	0.77	0.74	0.81	0.62	0.63	1	0.62	0.78	0.73	0.65	0.71	0.71	1	0.84	0.65	0.9	1	0.71	1	0.81	0.86	0.71	0.46	0.55	0.81	0.68	0.65	0.8	0.7	0.85	0.79	0.76	0.69	0.83	0.63	1	0.93	0.72	0.87	0.89	0.87	0.75	0.58	0.7	0.89	0.69	0.59	0.62
NM_001256604	C1orf85	0.732222	0.66	0.69	0.32	0.97	0.77	0.88	0.8	0.49	0.47	0.64	0.78	0.57	0.92	0.74	0.6	0.79	0.56	1	0.81	1	0.88	0.44	0.75	0.62	0.96	0.68	0.81	0.81	0.55	0.88	0.31	0.64	0.62	0.86	0.47	0.72	0.61	0.52	0.92	0.58	0.77	0.89	0.51	0.63	0.7	0.84	0.59
NM_001010922	BCL2L15	0.4	0.37	0.621429	0.401429	0.39	0.47	0.512857	0.36	0.407778	0.35	0.24	0.38	0.53	0.82	0.43	0.53	0.55	0.45	0.66	0.53	0.38125	0.9	0.31	0.441111	0.25	0.42	0.47	0.53	0.49875	0.59	0.5025	0.18	0.52	0.58	0.463333	0.71	0.553333	0.3	0.378571	0.55	0.61	0.51	0.27	0.61	0.65	0.46	0.57	0.68
NM_002061	GCLM	0.39	0.16	0.3	0.11	0.234	0.324	0.39	0.14	0.13	0.134	0.11	0.19	0.18	0.393333	0.41	0.178	0.35	0.17	0.3	0.25	0.416667	0.28	0.11	0.21	0.13	0.12	0.1475	0.18	0.42	0.23	0.22	0.11	0.237778	0.28	0.15	0.1	0.16	0.1275	0.2	0.2	0.36	0.38	0.36	0.235	0.31	0.26	0.22	0.157143
NM_138795	ARL8A	0.59	0.5	0.55	0.47	0.31	0.63	0.69	0.33	0.58	0.75	0.34	0.35	0.41	0.9	0.76	0.72	0.67	0.37	0.52	0.58	1	0.68	0.28	0.65	0.83	0.76	1	0.3	0.69	0.61	1	0.41	0.69	0.29	0.89	0.77	0.82	0.86	0.29	0.99	0.63	0.46	0.79	0.84	0.13	1	1	0.65
NM_001193334	WLS	0.7	0.56	0.73	0.18	0.58	0.79	0.55	0.42	0.32	0.2	0.456	0.66	0.68	0.92	0.69	0.37	0.68	0.39	0.58	0.68	1	0.49	0.26	0.44	0.43	0.54	0.52	0.4	0.8	0.35	0.5	0.15	0.51	0.4	0.55	0.47	0.52	0.29	0.53	0.56	0.57	0.68	0.86	0.34	0.58	0.71	0.45	0.39
NM_024887	DHDDS	0.5825	0.97	0.8275	0.32	0.82	0.865	0.856667	0.5	0.42	0.39	0.54	0.7	0.8	0.8525	0.64	0.6	0.82	0.74	0.836667	0.718	0.888	0.878	0.33	0.59	0.54	0.892	0.76	0.47	0.905	0.7025	0.72	0.26	0.68	0.81	0.66	1	0.76	0.53	0.72	0.84	0.781667	1	0.828333	0.764286	0.58	0.838	0.694286	0.731111
NM_016620	ZNF644	0.6	0.604444	0.74	0.23	0.534	0.88125	0.93	0.48	0.377778	0.12	0.345	0.88	0.41	0.96	0.71	0.591429	0.95	0.33	0.7975	0.582	1	0.68875	0.215	0.6	0.245714	0.488571	0.46	0.37625	0.98125	0.368889	0.64	0.23	0.593333	0.66	0.552	0.46625	0.59	0.2	0.49	0.592857	0.532222	1	1	0.54	0.67	0.55	0.535	0.385
NM_001017402	LAMB3	1	0.75	0.77	0.48	0.78	0.65	0.6	0.74	0.51	0.66	0.68	0.64	0.61	0.95	1	0.79	0.97	0.69	0.58	0.85	1	1	0.29	0.83	0.7	1	0.77	0.69	0.94	0.57	0.81	0.46	0.79	0.72	0.82	0.99	0.88	0.79	0.71	1	0.66	0.92	0.8	0.78	0.65	0.85	0.82	0.9
NR_026665	CD58	0.33	0.4	0.42	0.517	0.416	0.45	0.61	0.46	0.443	0.36	0.517	0.43	0.37	0.55	0.393333	0.45	0.53	0.472	0.67	0.49	0.49	0.22	0.563	0.5	0.63	1	0.33	0.349	0.498	0.25	0.41	0.433	0.34	0.433	0.42	0.09	0.75	0.42	0.55	0.5	0.549	0.41	0.55	0.475	0.41	0.553	0.6	0.26
NM_052868	IGSF8	0.54	0.4	0.68	0.28	0.42	0.49	0.74	0.38	0.4	0.31	0.38	0.39	0.34	0.96	0.55	0.61	0.56	0.34	0.89	0.63	0.56	0.44	0.17	0.61	0.5	0.45	0.71	0.3	0.57	0.54	0.99	0.32	0.66	0.61	0.67	0.48	0.58	0.26	0.42	0.76	0.79	0.76	0.3	0.67	0.61	0.73	0.91	0.44
NM_001126	ADSS	0.42	0.46	0.39	0.39	0.47	0.7	0.78	0.34	0.25	0.227778	0.16	0.56	0.32	0.68	0.45	0.54	0.73	0.19	0.66	0.84	0.81	0.4	0.4	0.48	0.3	0.36	0.39	0.48	0.51	0.44	0.49	0.22	0.4	0.58	0.34	0.51	0.56	0.34	0.58	0.73	0.53	0.61	0.67	0.5	0.84	0.57	0.42	0.41
NM_001005752	GJB3	0.95	1	0.603456	0.466649	1	1	1	1	1	0.497146	0.94	1	0.529692	0.683678	1	0.601287	1	0.528723	0.628492	1	1	1	0.56	0.87	0.79	1	1	0.54317	1	0.58	0.642888	0.51	1	1	0.91	1	0.649089	0.545746	0.57381	1	0.8	1	0.89	0.97	0.610838	0.640971	0.66	1
NM_001166417	SSX2IP	0.34	0.4675	0.59	0.22	0.4	0.626	0.6	0.314	0.27	0.215	0.17	0.50625	0.31	0.726667	0.45	0.482	1	0.321667	0.53	0.433333	0.868333	0.48	0.246	0.451667	0.22	0.406	0.405	0.318571	0.628571	0.323333	0.44	0.182	0.38	0.351667	0.29	0.312	0.53125	0.18	0.354286	0.47	0.49	0.68	0.77	0.44	0.494	0.448	0.39	0.296
NM_012090	MACF1	0.63	0.69	0.72	0.37	0.55	0.898	1	0.552222	0.34	0.28	0.57	0.807	0.39	0.99	0.64	0.65	0.83	0.526	0.842222	0.668	0.86	0.6	0.361	0.53	0.33	0.49	0.72	0.57	0.82	0.42	0.67	0.3	0.53	0.54	0.55	0.55	1	0.38	0.55	0.59	0.64	0.94	0.882222	0.43	0.83	0.76	0.61	0.56
NM_006474	PDPN	0.495	0.45	0.74	0.401111	0.4825	0.51	0.5	0.46	0.34	0.37	0.37	0.37	0.465	0.63	0.484444	0.4675	0.44	0.511	0.5	0.478889	0.552	0.37	0.28	0.45	0.402	0.43	0.5	0.55	0.497778	0.46	0.506667	0.3	0.56	0.47	0.474444	0.51	0.66	0.26	0.402222	0.53	0.48	0.566667	0.41	0.42	0.33	0.43	0.42	0.4325
NM_001089591	UQCRHL	0.16	0.13	0.18	0.07	0.07	0.15	0.12	0.09	0.06	0.03	0.08	0.06	0.07	0.04	0.18	0.07	0.07	0.11	0.16	0.12	0.3	0.07	0.03	0.06	0.05	0.03	0.09	0.12	0.25	0.09	0.06	0.08	0.11	0.09	0.06	0.07	0.12	0.03	0.17	0.13	0.11	0.07	0.07	0.09	0.2	0.07	0.05	0.11
NM_004672	MAP3K6	0.465	0.574	0.753333	0.394	0.73	0.35	0.63	0.49	0.44	0.43	0.453333	0.646	0.55	0.69	0.545	0.54	0.6275	0.29	0.6	0.53	0.79	0.75	0.39	0.52	0.48875	0.631667	0.55	0.482	0.655714	0.406667	0.558333	0.52	0.48	0.531429	0.84	0.57	0.74	0.67	0.34	0.44	0.578333	0.56	0.593333	0.493333	0.71	0.45	0.51	0.596
NM_178427	ARNT	0.61625	0.74	0.815	0.273333	0.84	0.898	0.958333	0.44	0.48	0.195	0.588	0.78875	0.505	1	0.61	0.61	0.915	0.52	0.65	0.798571	1	0.815	0.74	0.621667	0.55	0.72	0.555	0.481429	1	0.456667	0.67	0.246	0.69	0.545	0.63	0.7	0.92	0.47	0.7125	0.736667	0.627143	0.993333	0.89	0.55	0.745	0.79	0.36	0.511667
NM_153341	RNF19B	0.48	0.55	0.55	0.17	0.39	0.68	0.6	0.42	0.3	0.06	0.28	0.51	0.47	0.8	0.48	0.33	0.82	0.25	0.63	0.35	1	0.69	0.08	0.47	0.14	0.46	0.38	0.36	0.95	0.36	0.44	0.08	0.36	0.44	0.48	0.56	0.56	0.14	0.64	0.49	0.49	0.64	0.88	0.38	0.35	0.42	0.33	0.26
NM_138346	KIAA2013	0.38	0.39	0.57	0.3	0.4	0.63	0.64	0.41	0.48	0.24	0.26	0.38	0.36	0.91	0.35	0.45	0.54	0.31	0.52	0.48	0.35	0.5	0.36	0.36	0.2	0.3	0.57	0.41	0.3	0.32	0.41	0.18	0.6	0.3	0.35	0.38	0.5	0.21	0.48	0.46	0.57	0.57	0.52	0.36	0.51	0.39	0.38	0.31
NM_014288	ITGB3BP	0.8	0.52	0.35	0.564	0.86	0.79	0.53	0.83	0.67	0.676	0.71	0.67	0.37	0.98	0.8	0.589	0.93	0.53	0.78	0.53	0.8	0.74	0.538	0.65	0.779	1	0.652	0.37	0.62	0.57	1	0.61	0.7	0.599	0.68	0.656	0.97	0.702	0.616667	0.88	0.65	0.71	0.87	0.59	0.76	0.72	0.61	0.45
NM_005119	THRAP3	0.43	0.44	0.31	0.192857	0.39	0.44	0.7	0.35	0.13	0.02	0.03	0.684444	0.25	1	0.38	0.32	0.98	0.06	0.48	0.57	1	0.595	0.01	0.44	0.04	0.15	0.39	0.27	0.95	0.34	0.35	0.04	0.473333	0.32	0.38	0.31	1	0.03	0.37	0.49	0.74	1	0.48	0.5	0.43	0.47	0.28	0.2
NM_022743	SMYD3	0.63	0.53	0.42	0.631	0.68	0.71	0.94	0.84	0.7	0.76	0.63	0.87	0.76	0.43	0.57	0.48	0.52	0.52	0.37	0.57	0.71	0.63	0.59	0.38	0.9	0.98	0.88	0.47	0.55	0.63	0.8	0.83	0.66	0.47	0.648	0.7	0.51	0.68	0.586	0.75	0.69	0.6	0.88	0.32	0.32	0.57	0.63	0.77
NM_017818	WRAP73	0.6	0.57	0.68	0.49	0.56	0.52	0.55	0.75	0.589	0.34	0.96	0.88	0.49	0.67	0.9	0.49	0.65	0.74	0.51	0.63	0.7	0.45	0.6	0.69	0.57	0.5	0.92	0.49	0.615	0.6	0.59	0.48	0.68	0.72	0.53	0.63	0.71	0.36	0.9	0.57	0.651	0.47	0.65	0.91	0.61	0.65	0.79	0.61
NM_005101	ISG15	0.9	0.69	0.76	0.59	0.89	0.9	0.7	0.62	0.77	0.85	1	1	0.69	0.75	0.72	0.69	0.81	0.74	0.74	0.86	1	0.91	1	0.82	0.96	1	0.59	1	0.86	0.6	0.9	0.63	0.74	0.53	0.88	0.7	0.75	1	0.87	0.71	0.46	0.87	1	0.51	0.72	0.97	0.88	0.76
NM_002245	KCNK1	0.47	0.55	0.34	0.103333	0.62	0.88	0.681429	0.43	0.2075	0.06	0.12	0.59	0.29	1	0.51	0.3075	0.8	0.25	0.86	0.36	0.965714	0.518	0.04	0.42	0.1775	0.44	0.34	0.254286	0.67	0.23	0.54	0.0814286	0.52	0.36	0.43	0.36	0.55	0.128	0.5	0.35	0.36	1	0.553333	0.39	0.421429	0.46	0.31	0.204
NM_133494	NEK7	0.72	0.97	0.77	0.3	0.5	1	1	0.61	0.6	0.31	0.585	1	0.58	1	0.73	0.601287	0.9975	0.55	1	0.856667	1	0.8	0.38	0.69	0.34	0.81	0.95	0.62	1	0.52	0.884286	0.44	0.74	0.63	0.73	0.78	1	0.39	0.75	0.806667	0.62	1	0.916	0.81	1	0.640971	0.69	0.62
NM_016121	KCTD3	0.76	0.993333	1	0.73	0.975	0.992	1	0.93	0.94	0.62	1	1	0.84	1	0.73	0.76	1	0.79	0.9875	1	1	1	0.91	0.86	0.72	1	1	0.95	1	0.63	1	0.38	1	0.85	0.92	1	1	0.72	1	1	0.99	1	1	0.79	1	0.99	0.87	0.89
NM_001048210	CLCC1	0.64	0.315	0.44	0.468	0.39	0.5475	0.67	0.523333	0.93	0.38	0.37	0.58	0.61	0.6375	0.65	0.49	0.46	0.64	0.43	0.5175	0.2075	0.41	0.41	0.427143	0.378333	0.37	0.52	0.66	0.5375	0.43	0.55	0.63	0.543333	0.573333	0.57	0.48	0.423333	0.43	0.2	0.506667	0.67	0.45	0.45	0.515	0.71	0.5	0.63	0.49
NM_001256875	CDCA8	0.795556	1	1	0.74	0.96	1	1	0.76	0.77	0.73	0.88	0.998889	0.84	1	0.69	0.97	1	0.88	1	0.91	1	1	0.8	1	0.80375	1	0.9825	0.76	0.984444	0.73	0.97	0.63	0.94	1	1	0.99	1	0.88	1	1	0.75	1	1	0.91	0.98	1	0.82	1
NM_015013	KDM1A	0.72	0.77	0.62	0.38	1	0.73	0.7	0.63	0.51	0.78	1	1	0.57	0.98	0.65	0.71	0.91	0.85	0.66	0.75	1	0.71	0.39	0.74	0.74	1	0.67	0.68	1	0.63	0.96	0.45	0.65	0.49	0.65	0.56	0.78	0.95	0.53	0.86	0.68	0.93	0.99	0.48	0.67	0.81	0.75	0.72
NM_012405	ICMT	0.37	0.39	0.44	0.29	0.54	0.42	0.32	0.44	0.58	0.4	0.22	0.2	0.47	0.598571	0.42	0.42	0.43	0.38	0.49	0.56	0.48125	0.534286	0.33	0.32	0.36	0.55	0.56	0.4	0.48	0.51	0.48	0.29	0.4	0.48	0.32	0.48	0.39	0.4	0.35	0.72	0.58	0.41	0.39	0.43	0.47	0.53	0.41	0.57
NM_006618	KDM5B	0.65	0.82625	0.87	0.39	0.728	0.7	0.94	0.63	0.42	0.37	0.24	0.57	0.53	1	0.7	0.75	0.69	0.76	0.89	0.96	0.95125	0.97	0.24	0.71	0.39	0.71125	0.95	0.59	0.94	0.43	0.735556	0.26	0.57	0.95	0.676667	0.79	1	0.36	0.56	0.91	0.81	1	0.69	0.85	0.755556	0.7575	0.638	0.69
NM_022735	ACBD3	0.64	1	1	0.22	0.68	1	1	0.59	0.37	0.09	0.19	0.85	0.46	1	0.59	0.77	1	0.22	0.82	0.64	1	0.83	0.11	0.69	0.21	0.51	0.66	0.44	0.99	0.38	0.76	0.1	0.73	0.55	0.65	0.89	1	0.11	0.68	0.75	0.57	1	1	0.87	0.67	0.59	0.58	0.34
NM_019557	FAM54B	0.67	1	1	0.711	1	1	0.81	0.69	0.71	0.796	0.6	0.75	0.91	1	0.62	1	0.76	0.54	0.79	0.72	1	1	0.66	0.75	0.8	1	1	0.91	0.95	0.81	1	0.8	1	1	0.87	0.93	1	0.97	0.79	0.8	0.89	0.9	0.83	1	0.94	1	0.88	1
NM_030980	ISG20L2	0.717778	0.81	0.84	0.64	0.54	0.74	0.78	0.59	0.43	0.59	0.63	0.83	0.69	0.81	0.662	0.79	0.83	0.61	0.76	0.85	0.84	0.86	0.57	0.7	0.69	0.89	0.79	0.64	0.68	0.8	1	0.62	0.89	0.9	0.69	0.87	1	0.71	0.87	0.86	0.65	0.97	0.75	0.71	0.77	0.75	0.62	0.59
NR_038849	LOC100505633	0.485	0.51	0.546667	0.36	0.49	0.43	0.57	0.55	0.4025	0.21	0.36	0.29	0.58	0.67	0.495	0.48	0.51875	0.37	0.49	0.52	0.535556	0.41	0.16	0.43	0.44	0.46	0.46	0.481111	0.511111	0.46	0.492222	0.27	0.33	0.66	0.47625	0.49875	0.54625	0.34	0.40625	0.6	0.61	0.56	0.31	0.505556	0.33	0.48	0.415	0.45
NM_001126337	TUFT1	0.64	0.968	0.97	0.42	0.71	0.98	1	0.73	0.535556	0.33	0.625714	0.93	0.69	1	0.68	0.79	0.908	0.75	0.75	0.881429	1	1	0.37	0.813333	0.46	0.86	0.81	0.63	0.93	0.66	0.81	0.39	0.85	0.75	0.852	1	1	0.59	0.8425	0.95	0.86	0.98	0.97	0.91	0.87	0.83	0.712	0.89
NM_001285	CLCA1	0.23	0.17	0.1	0.08	0.18	0.33	0.27	0.14	0.141429	0.02	0.147778	0.222857	0.16875	0.41	0.27	0.16	0.38	0.07	0.29	0.204286	0.34375	0.17	0.08	0.22	0.13	0.176	0.14	0.06	0.3025	0.16	0.256	0.0966667	0.16	0.15	0.21125	0.13	0.2425	0.04	0.174286	0.27	0.2	0.38	0.3	0.28	0.24	0.28	0.19125	0.09
NM_014176	UBE2T	0.36	0.38	0.42	0.2	0.49	0.5	0.6	0.38	0.35	0.26	0.22	0.49	0.23	0.46	0.38	0.39	0.57	0.35	0.3	0.32	0.47	0.21	0.36	0.39	0.51	0.3	0.32	0.25	0.508	0.57	0.47	0.22	0.41	0.32	0.43	0.39	0.54	0.3	0.48	0.19	0.67	0.46	0.42	0.37	0.346	0.4	0.38	0.26
NM_014955	METTL13	0.32	0.31	0.47	0.35	0.32	0.32	0.41	0.26	0.23	0.4	0.35	0.4	0.3	0.39	0.38	0.37	0.34	0.47	0.36	0.42	0.28	0.38	0.21	0.26	0.25	0.39	0.4	0.5	0.41	0.44	0.27	0.33	0.48	0.46	0.33	0.34	0.46	0.38	0.28	0.36	0.47	0.33	0.48	0.36	0.36	0.39	0.35	0.37
NM_005819	STX6	0.64	0.45	0.7	0.23	0.458	0.798	0.745	0.58	0.44	0.22	0.36	0.531667	0.338571	0.97	0.58	0.46	0.822857	0.35	0.78	0.57	1	0.531667	0.26	0.47	0.21	0.515	0.48	0.51	0.781429	0.37	0.47	0.14	0.49	0.308	0.431111	0.34	0.67	0.26	0.48	0.552857	0.48	0.771667	0.636667	0.34	0.57	0.41	0.42	0.36
NM_003944	SELENBP1	0.48	0.4	0.64	0.6	0.42	0.35	0.41	0.33	0.29	0.74	0.54	0.39	0.33	0.51	0.49	0.43	0.47	0.59	0.33	0.47	0.54	0.44	0.46	0.57	0.71	0.65	0.61	0.33	0.49	0.55	0.65	0.52	0.47	0.43	0.98	0.52	0.65	0.89	0.399	0.53	0.59	0.47	0.38	0.48	0.32	0.61	0.66	0.51
NM_005227	EFNA4	0.67	1	0.813	0.48	0.78	1	1	0.61	0.596	0.87	0.49	0.85	0.56	0.82	0.68	0.84	0.846	0.75	0.781	0.91	1	0.91	0.43	1	0.77	1	1	0.77	0.69	0.84	0.86	0.5	0.79	0.62	0.779	1	1	0.85	0.87	0.86	0.86	0.95	0.99	0.87	0.92	0.95	0.734	0.88
NM_003684	MKNK1	0.763333	0.585073	0.9	0.58	0.97	1	0.963333	0.549053	0.5125	0.24	0.52	0.9075	0.67	1	0.771111	1	1	0.665	1	0.945	1	0.625721	0.34	0.966667	0.41	0.637392	1	0.62	1	0.66	0.996667	0.28	0.91	1	0.92	0.97	1	0.35	0.9	0.976667	0.77	1	0.9675	0.84	0.92	0.87	0.91	0.86
NM_032368	LZIC	0.63	0.24	0.3	0.385714	0.46	0.67	0.44	0.52	0.5	0.352222	0.43	0.23	0.4	0.45	0.7	0.55	0.43	0.4	0.61	0.457143	0.30125	0.593333	0.342857	0.32	0.325	0.445	0.47	0.506667	0.514286	0.495714	0.52	0.286667	0.62	0.558571	0.53	0.28	0.4	0.362857	0.35	0.476667	0.633333	0.3	0.46	0.426	0.5	0.391429	0.61	0.32
NM_001042663	PLEKHG5	0.323333	0.21	0.221667	0.22	0.23	0.11	0.27	0.49	0.17	0.14	0.05	0.207778	0.28	0.304	0.56	0.13	0.282	0.285	0.293333	0.16	0.11	0.23	0.16	0.15	0.15	0.19375	0.11	0.24	0.305	0.235	0.35	0.17	0.278	0.34	0.204	0.12	0.24	0.12	0.251667	0.19	0.243333	0.2	0.24875	0.16	0.19	0.25	0.21	0.21
NM_001164829	C1orf210	0.62375	0.75	0.6475	0.23	0.498571	0.76	0.725	0.4	0.408889	0.23	0.35	0.42	0.41	0.89625	0.47	0.56	0.77125	0.362222	0.77	0.67	1	0.72	0.21	0.586	0.31375	0.56	0.84	0.36375	0.923333	0.51	0.52	0.13	0.55	0.57	0.48	0.72	0.775	0.295	0.647143	0.8	0.617778	0.98	0.6625	0.51	0.561429	0.7425	0.39	0.56
NM_022457	RFWD2	1	0.77	0.62	0.52	0.85	1	0.75	1	0.709	0.24	0.55	0.87	1	1	1	0.95	0.99	0.8	1	0.71	1	0.91	0.16	0.88	0.31	0.9	0.54	0.93	0.9	0.78	1	0.32	0.67	0.75	0.78	1	1	0.36	0.88	0.73	0.98	1	0.81	0.82	0.74	1	1	0.77
NM_001254748	RGS5	0.52	0.17	0.22	0.40625	0.397143	0.373333	0.3	0.427778	0.3825	0.40125	0.33	0.25	0.33	0.22	0.38	0.4175	0.36	0.391	0.43	0.3975	0.16	0.28	0.51	0.316	0.38	0.2	0.424	0.39	0.41	0.37625	0.37	0.64	0.18	0.49	0.345	0.423333	0.2	0.418571	0.34	0.421111	0.41	0.38	0.25	0.21	0.50125	0.44	0.39	0.26
NM_020765	UBR4	0.79	0.6	0.59	0.71	0.68	0.7	0.72	0.55	0.58	0.54	0.62	0.72	0.63	0.69	0.59	0.63	0.61	0.58	0.53	0.71	1	0.75	0.42	0.75	0.66	0.9	0.8	0.6	0.84	0.64	0.9	0.56	0.54	0.46	0.84	0.69	0.92	0.57	0.6	0.78	0.71	0.63	0.75	0.61	0.6	0.67	0.83	0.67
NM_004892	SEC22B	0.99	1	1	0.77875	1	1	1	0.99	1	0.8475	0.87	1	1	1	0.94	0.92	1	0.907778	1	0.99	1	1	0.65125	1	0.891111	0.987778	1	1	0.76	0.98	1	0.712857	1	0.98	1	1	1	0.942222	0.85	1	0.92	1	1	1	1	0.94	1	0.96
NM_201398	FLAD1	0.85	0.87	0.89	0.71	0.8	0.85	0.8	0.62	0.64	0.84	0.93	0.82	0.86	0.96	0.92	0.85	0.57	0.52	1	0.97	0.94	0.85	0.97	0.48	0.92	0.88	0.54	1	0.74	0.97	0.73	0.93	0.71	0.66	0.57	0.8	0.64	0.81	0.96	0.73	0.6	1	0.83	0.58	1	0.71	0.54	0.74
NM_054016	SRSF10	0.59	0.86	0.58	0.53	0.69	0.62	0.55	0.45	0.91	0.91	0.74	0.77	0.82	0.97	0.55	0.83	0.73	0.58	0.74	0.74	1	0.79	0.78	0.57	0.9	0.89	0.779	0.63	0.758	0.55	0.81	0.61	0.79	0.96	0.79	0.757	0.85	0.81	0.61	0.96	0.7	0.74	0.79	0.65	0.8	0.78	0.51	0.83
NM_025079	ZC3H12A	0.61	0.968333	0.886667	0.86	1	1	0.73	0.94	0.88	1	1	0.856	0.79	1	0.54	1	1	0.793333	0.94	0.96	1	1	1	0.89625	0.998	1	1	0.87	0.921667	0.95	1	1	1	1	0.881667	0.927143	1	1	0.89	1	1	0.958571	1	1	1	0.97	1	1
NM_176877	INADL	0.7	0.96	0.85	0.41	0.87	1	0.945	0.72	0.6425	0.49	0.595	0.97	0.75	1	0.65	0.601287	1	1	1	1	1	1	0.32	0.945	0.726667	1	1	0.595	1	0.77	0.74	0.48	1	0.72	0.77	1	1	0.53	0.85	1	0.9	1	1	0.85	0.96	0.88	0.91	0.9
NM_014873	LPGAT1	0.27	0.211667	0.42	0.1	0.31	0.31	0.335714	0.273333	0.263333	0.16	0.145	0.281667	0.252	0.378	0.29	0.272	0.34	0.16	0.292	0.35	0.3775	0.302	0.253333	0.22	0.18	0.235	0.32	0.266	0.47	0.28	0.22	0.176667	0.318571	0.2	0.265714	0.268571	0.298333	0.196667	0.252857	0.28	0.37	0.328333	0.347143	0.26	0.271667	0.256	0.27	0.214
NM_013411	AK2	0.16	0.42	0.4	0.21	0.37	0.34	0.27	0.26	0.45	0.2	0.23	0.32	0.36	0.34	0.27	0.26	0.31	0.17	0.25	0.31	0.1	0.39	0.2	0.28	0.25	0.37	0.17	0.19	0.42	0.21	0.37	0.11	0.47	0.25	0.31	0.28	0.31	0.13	0.21	0.36	0.33	0.3	0.17	0.19	0.15	0.2	0.45	0.24
NM_005644	TAF12	0.68	0.31	0.75	0.438	0.41	0.38	0.43	0.51	0.37	0.508	0.81	0.64	0.29	0.47	0.54	0.61	0.86	0.25	0.37	0.58	0.72	0.58	0.429	0.63	0.64	1	0.48	0.44	0.48	0.45	0.63	0.387	0.49	0.477	0.5	0.77	0.69	0.65	0.65	0.49	0.28	0.49	0.75	0.501	0.45	0.64	0.45	0.41
NM_000560	CD53	0.745	0.86	1	0.34	0.78	0.93	0.8	0.74	0.546667	0.39	0.64	0.83	0.52	1	0.71	0.65	1	0.4	0.87	0.8	1	0.8625	0.14	0.6	0.504444	0.86	0.803333	0.701667	1	0.56	0.673333	0.31	0.78	0.65	0.76	0.87	0.8	0.585	0.866667	0.851429	0.62	0.8925	1	0.69	0.755	0.884286	0.8	0.53
NM_205861	DHDDS	0.5825	0.96	0.8275	0.31	0.81	0.865	0.856667	0.5	0.42	0.39	0.54	0.7	0.8	0.8525	0.64	0.6	0.82	0.74	0.836667	0.718	0.888	0.878	0.33	0.59	0.54	0.892	0.76	0.47	0.905	0.7025	0.72	0.26	0.68	0.81	0.66	1	0.76	0.52	0.72	0.84	0.781667	1	0.828333	0.764286	0.58	0.838	0.694286	0.731111
NM_080388	S100A16	0.81	0.9	0.9	0.56	0.63	0.67	0.59	0.52	0.51	0.66	0.37	0.58	0.55	0.99	0.85	1	1	0.39	0.73	0.9	1	0.96	0.3	1	0.63	0.98	1	0.46	1	1	1	0.32	0.65	0.98	1	1	1	0.84	0.7	1	0.89	1	0.56	0.98	0.57	1	1	0.85
NM_001105204	RUSC1	0.885	0.85	0.86	0.4	0.9	0.78	0.99	0.67	0.34	0.6	0.54	0.72	0.7	0.97	0.894	0.73	1	0.88	0.75	0.82	1	0.94	0.28	0.64	0.5	1	0.75	0.72	0.94	0.75	0.78	0.29	0.71	0.74	0.57	0.89	0.85	0.6	0.68	0.92	0.65	1	0.79	0.6	0.79	0.67	0.58	0.55
NR_024538	GSTM4	0.86	0.73	1	0.61	0.96	0.94	0.69	0.64	0.22	1	0.96	0.818	0.738	0.945	0.865	1	0.63	0.71	0.61	0.85	1	0.94	0.75	1	0.98	1	1	0.92	1	1	1	0.42	0.59	0.74	1	0.92	0.51	1	0.94	1	0.88	0.96125	0.873333	0.76	0.59	1	1	0.834
NM_020710	LRRC47	0.69	0.92	1	0.69	0.71	1	0.7	0.82	0.7	0.5	1	1	0.83	1	0.68	0.97	1	0.91	0.74	0.82	1	1	0.4	0.95	0.67	0.68	0.95	0.74	1	1	0.8	0.74	0.93	1	1	1	1	0.73	0.83	1	1	0.93	1	1	0.98	1	0.69	0.88
NM_145729	MRPL24	0.57	0.65	0.69	0.76	0.72	0.68	0.52	0.71	0.99	0.59	1	0.61	0.75	0.78	0.47	0.5	0.77	0.8	0.76	0.58	0.58	0.46	1	0.69	0.98	0.69	0.75	0.61	0.49	0.35	0.71	0.6	0.7	0.89	0.56	0.61	0.59	0.6	0.62	0.88	0.63	0.76	0.57	0.71	0.83	0.5	0.81	0.56
NM_007221	PMF1	0.98	0.76	0.97	0.52	0.89	0.9	0.83	0.82	0.67	0.72	0.62	0.69	0.67	0.77	0.98	0.73	0.78	0.66	0.92	0.85	1	1	0.44	0.72	0.69	1	0.63	0.9	0.88	0.52	0.89	0.62	0.64	0.75	0.65	0.9	0.78	0.86	1	0.96	0.62	0.87	1	0.69	0.77	0.71	0.81	0.64
NM_001130079	MOV10	0.87	0.77	0.65	0.69	0.79	0.91	0.65	0.61	0.5	0.69	1	0.661	0.66	0.76	1	0.53	0.58	0.92	0.54	0.48	0.91	0.5	0.3	0.57	0.92	0.8	0.45	1	0.81	0.63	0.45	0.85	0.62	0.66	0.47	1	0.51	1	0.8	0.71	0.92	0.85	0.76	0.43	0.58	0.41	0.6	0.8
NM_002840	PTPRF	0.7	0.79	0.8	0.2	0.72	0.85	0.85	0.67	0.45	0.38	0.43	0.89	0.64	1	0.6	0.59	1	0.42	0.94	0.69	1	0.69	0.4	0.61	0.38	0.81	0.67	0.55	1	0.52	0.74	0.17	0.79	0.58	0.62	0.59	1	0.56	0.7	0.88	0.77	1	0.98	0.61	0.65	0.74	0.61	0.61
NM_015331	NCSTN	0.78	0.93	0.94	0.58	0.91	0.84	0.94	0.76	0.61	0.52	0.58	0.66	0.66	0.85	0.61	0.88	0.88	0.64	0.84	0.89	1	0.91	0.45	0.93	0.72	0.87	0.88	0.83	0.96	1	0.92	0.55	0.7	0.95	0.95	0.88	1	0.66	0.92	1	0.85	0.99	0.74	0.97	1	0.95	0.83	0.71
NM_000574	CD55	0.175	0.12	0.11	0.05	0.08	0.19	0.28	0.08	0.09	0.03	0.08	0.15	0.08	0.3	0.2	0.09	0.29	0.1	0.18	0.09	0.4	0.14	0.05	0.12	0.06	0.14	0.14	0.06	0.23	0.08	0.2	0.03	0.13	0.1	0.15	0.12	0.17	0.04	0.09	0.1	0.15	0.29	0.23	0.16	0.03	0.18	0.14	0.11
NM_001243878	FHL3	0.555	0.72	0.81	0.813333	0.615	0.946667	0.785	0.8	0.73	0.915	0.845	1	0.6975	0.793333	0.566667	0.805	1	0.7525	0.495	1	0.86	0.78	0.58	0.83	1	1	0.79	0.645	0.62	1	0.7	0.7	0.715	0.6725	0.773333	0.69	1	0.755	0.64	0.763333	0.48	0.7975	0.81	0.85	0.81	0.855	1	0.813333
NM_030649	ACAP3	0.803333	0.5	0.85	0.65	0.84	0.89	0.93	0.75	1	1	0.86	0.793333	0.529692	0.7	0.778333	0.79	0.76	0.67	0.893333	1	0.93	1	0.37	0.9	0.75	0.95	0.72	0.603333	0.945	0.645	0.81	0.84	0.95	0.67	0.76	1	1	0.9	0.54	0.72	0.8175	0.96	0.69	0.87	0.78	1	0.81	0.73
NM_001113205	TSTD1	0.57	0.38	0.41	0.46	0.55	0.45	0.4	0.52	0.487	1	0.82	0.72	0.5	0.41	0.51	0.3	0.35	0.48	0.42	0.39	0.65	0.39	1	0.43	0.78	0.6	0.38	0.53	0.42	0.42	0.57	0.67	0.47	0.32	0.48	0.47	0.44	1	0.65	0.47	0.36	0.39	0.75	0.32	0.44	0.65	0.51	0.46
NM_203350	ZRANB2	0.87	1	0.74	0.37	0.71	1	1	0.7	0.59	0.255	0.618333	1	0.65	1	0.65	0.766667	1	0.427143	1	0.852222	1	1	0.41125	0.71	0.423333	0.832	0.71	0.549	0.94	0.54	0.88	0.35	0.87	0.7	0.8	0.74	0.99	0.371667	1	0.87	0.7	1	1	0.84	0.812	0.97	0.75	0.69
NM_001981	EPS15	0.39	0.452857	0.48	0.388571	0.505	0.47	0.55	0.4	0.42	0.391429	0.41	0.68	0.388333	0.551429	0.44	0.59	0.39	0.47	0.5225	0.4	0.57	0.53	0.44875	0.41875	0.428571	0.491429	0.52	0.46	0.56	0.57	0.528571	0.315714	0.34	0.62	0.36	0.46625	0.62	0.43125	0.4175	0.51	0.51	0.57	0.43	0.43	0.45	0.485714	0.4	0.44
NM_003819	PABPC4	0.84	0.71	0.43	0.33	0.74	0.75	0.71	0.58	0.41	0.09	0.24	0.66	0.42	0.8	0.88	0.47	0.58	0.38	0.67	0.38	0.74	0.52	0.14	0.48	0.23	0.48	0.53	0.26	0.64	0.51	0.65	0.16	0.44	0.4	0.6	0.38	0.73	0.17	0.45	0.59	0.64	0.72	1	0.49	0.63	0.51	0.57	0.38
NM_001198850	FOXJ3	0.903333	0.585073	1	0.52	0.61504	0.58	1	0.549053	0.68	0.35	0.503014	1	0.529692	1	0.931429	0.84	0.97	0.44	0.628492	0.95	1	1	0.28	0.78	0.56	0.637392	0.78	0.54317	1	0.51	0.81	0.38	0.76	1	0.599952	1	1	0.45	1	0.99	0.88	1	0.81	0.586837	1	0.86	0.895	0.62
NM_004515	ILF2	0.75	0.85	0.77	0.66	0.94	0.92	0.99	0.85	0.75	0.7	0.73	0.88	0.76	0.9	0.64	0.76	0.85	0.89	0.91	0.92	1	0.9	0.97	0.83	1	1	0.82	0.78	0.75	0.82	0.93	0.77	0.78	0.81	0.84	0.62	0.78	0.74	0.87	0.89	0.8	1	0.94	0.72	0.98	0.97	0.8	0.78
NM_001083924	C1orf116	0.28	0.228571	0.216667	0.18	0.27	0.275	0.26	0.38	0.195	0.17	0.23	0.244286	0.246667	0.3125	0.308	0.252	0.286667	0.52	0.275714	0.15	0.09	0.26	0.41	0.39	0.45	0.241667	0.257143	0.22	0.21	0.38	0.286	0.24	0.45	0.316667	0.228	0.236667	0.2425	0.295	0.5	0.281667	0.38	0.284286	0.281111	0.242	0.28	0.226667	0.35	0.238333
NM_001145278	NECAP2	0.61	0.93	0.91	1	1	0.96	0.88	0.75	0.96	1	0.97	0.99	0.7	0.99	0.54	1	0.96	0.73	0.94	1	1	1	1	0.93	0.96	1	1	0.72	1	0.97	0.95	0.74	1	0.78	0.86	0.93	1	0.97	0.99	0.96	0.92	1	1	0.72	1	1	0.87	0.84
NM_024836	ZNF672	0.69625	0.962	0.958333	1	1	1	0.975	0.985	1	0.836667	0.88	0.97	0.938571	0.945	0.51	1	0.97	0.87	0.964	0.968333	1	1	1	1	1	1	1	1	1	0.961429	0.9975	0.92	0.98	1	1	1	1	0.9575	1	1	0.937778	0.978333	0.9975	1	1	0.975	1	1
NM_007240	DUSP12	0.738	0.52	0.57	0.579	0.795	0.5	0.51	1	0.55	0.783	1	0.68	0.45	0.94	0.61	0.46	0.55	0.8	0.59	0.67	1	0.93	1	0.5	0.86	0.909	0.688	0.712	0.73	0.34	0.95	0.46	0.8	0.42	0.54	0.68	0.84	0.99	0.37	0.9	0.59	1	0.84	0.54	0.64	0.58	0.52	0.675
NM_018704	CTTNBP2NL	1	0.87	0.815	0.626667	0.726667	0.74	0.813333	0.6425	0.388	0.5875	0.5175	0.848	0.525	0.85	0.81	0.751667	0.655209	0.6525	0.7975	0.77	1	0.933333	0.522857	0.743333	0.71	0.94	0.9075	0.523333	0.916667	0.665	0.642888	0.43	0.735	0.642	0.655	0.753333	1	0.64	0.693333	0.863333	0.734	0.956	0.7575	0.6725	0.762	0.786	0.576667	0.675
NM_025179	PLXNA2	0.247778	0.12	0.211	0.23	0.171	0.193	0.168889	0.17125	0.213333	0.1	0.09	0.122	0.18	0.252	0.24	0.13	0.19	0.216	0.251	0.09	0.03	0.172	0.14	0.176	0.12	0.11	0.11	0.168	0.225	0.14	0.14	0.08	0.168	0.216	0.163333	0.18	0.08	0.1	0.212	0.17	0.28	0.07	0.124	0.175	0.16	0.16	0.202222	0.11
NM_178229	IQGAP3	0.60125	0.37375	0.41	0.06	0.29	0.64	0.63	0.28	0.15	0.06	0.11	0.45	0.333333	0.52	0.63	0.39	0.67	0.09	0.53	0.47	1	0.43	0.12	0.36	0.07	0.31	0.31625	0.08	0.982222	0.18	0.27	0.1	0.38	0.21	0.35	0.41	0.4	0.08	0.522857	0.38	0.33	0.52	0.511111	0.38	0.66	0.29	0.43	0.38
NM_001441	FAAH	1	0.97	0.937	0.78	1	0.89	1	0.81	0.71375	1	0.63	1	1	0.73	1	1	0.88	0.73	1	1	1	1	0.65	0.93	0.97	1	0.96	1	0.88	0.82	1	0.89	0.86	0.84	1	0.87	0.953	1	0.97	1	0.85	1	1	0.74	0.9	0.96	0.85	0.9
NM_001135256	RBBP4	1	0.97	1	0.47	0.81	1	0.96	0.7	0.69	0.28	0.24	0.75	0.78	1	1	0.88	1	0.32	0.93	0.85	1	1	0.17	0.95	0.42	0.78	0.95	0.78	0.97	0.81	0.83	0.41	0.7	0.72	0.84	0.82	0.78	0.37	0.9	0.89	1	1	0.8	0.92	0.97	0.94	0.85	0.85
NM_205768	ZNF238	0.69	0.77	0.85	0.15	0.64	1	1	0.549053	0.471429	0.22	0.534	0.602895	0.595	1	0.65	0.576667	0.9975	0.48	0.905	0.846667	1	0.93	0.29	0.61	0.31	0.84	0.538	0.48	1	0.46	0.711667	0.16	0.72	0.5125	0.724	0.615	0.88	0.34375	0.836667	0.863333	0.62	1	0.981667	0.46	0.8075	0.643333	0.584	0.488
NM_015997	RRNAD1	0.479	0.48	0.422222	0.34	0.27	0.34	0.57	0.31	0.37	0.166667	0.263	0.5	0.27	0.37	0.483	0.17	0.486667	0.4	0.428889	0.45	0.6	0.17	0.231	0.5	0.25	0.25	0.49	0.67	0.48	0.49	0.48	0.217	0.41	0.5	0.45	0.32	0.45	0.32	0.417778	0.58	0.6	0.42	0.494	0.42	0.47	0.74	0.19	0.32
NM_006090	CEPT1	0.45	0.31	0.27	0.202222	0.16	0.33	0.33	0.34	0.16	0.265556	0.28125	0.22	0.22	0.39	0.48	0.19	0.38	0.09	0.4	0.32	1	0.53	0	0.26	0.354444	0.14	0.22	0.19	0.9	0.05	0.19	0.255556	0.16	0.16	0.34	0.24	0.27	0.326667	0.28	0.36	0.31	0.43	0.38	0.29	0.21	0.25	0.17	0.2
NM_016183	MRTO4	0.62	0.56	0.49	0.48	0.37	0.57	0.51	0.48	0.43	0.53	0.36	0.45	0.42	0.58	0.46	0.62	0.6	0.39	0.59	0.43	1	0.65	0.29	0.55	0.45	0.5	0.64	0.49	0.68	0.64	0.58	0.45	0.65	0.48	0.48	0.59	0.72	0.63	0.43	0.65	0.69	0.44	0.48	0.63	0.49	0.82	0.51	0.5
NM_005764	PDZK1IP1	0.65	0.59	0.56	0.41	0.62	0.49	0.47	0.5	0.476	0.56	0.4	0.4	0.52	0.59	0.65	0.58	0.62	0.5	0.49	0.58	1	0.71	0.25	0.59	0.46	0.75	0.56	0.5	0.54	0.5	0.63	0.36	0.5	0.57	0.53	0.7	0.63	0.6	0.46	0.72	0.58	0.62	0.39	0.59	0.47	0.64	0.63	0.52
NM_033504	TMEM54	0.61	0.79	0.87	0.58	1	0.89	0.75	0.99	1	0.72	0.8	0.85	1	0.65	0.57	0.79	0.67	1	0.76	0.84	0.76	0.83	0.43	0.72	0.8	1	0.79	0.92	0.7	0.6	0.68	0.75	0.82	0.93	0.86	1	0.8	0.85	0.92	0.84	0.81	0.76	0.94	0.8	1	0.77	0.7	0.86
NM_001276	CHI3L1	0.683333	0.69	1	0.34	1	0.896667	0.8	0.75	0.51	0.47	1	1	0.663333	1	0.61	0.93	0.91	0.606667	0.935	0.81	1	0.8975	0.51	0.61	0.67	1	0.865	0.95	0.81	0.59	0.79	0.35	0.74	0.64	0.71	0.783333	0.8	0.647143	0.91	0.88	0.5	0.8975	0.976667	0.68	0.746	0.875714	0.65	0.71
NM_020131	UBQLN4	1	1	1	0.49	1	1	1	1	0.71	0.53	0.98	0.92	0.74	1	0.857778	1	1	0.87	1	1	1	1	0.48	0.91	0.67	1	1	0.96	1	0.59	1	0.57	1	0.67	0.84	0.99	1	0.73	1	1	0.89	1	1	0.71	1	0.96	0.79	0.77
NM_004698	PRPF3	0.74	0.5	0.611	0.68	0.53	0.4	0.53	0.41	0.56	0.88	0.44	0.52	0.51	0.56	0.66	0.94	0.6	0.49	0.71	0.62	0.73	0.57	0.4	0.65	0.81	0.7	0.76	0.6	0.56	0.88	0.71	0.68	0.67	1	0.74	1	1	0.8	0.34	0.61	0.81	0.56	0.27	0.84	0.79	0.53	0.43	0.7
NM_006625	SRSF10	0.65	0.67	0.7	0.36	0.66	0.74	0.63	0.44	0.34	0.48	0.35	0.79	0.4	1	0.56	0.66	0.85	0.31	0.71	0.65	1	0.81	0.75	0.78	0.56	0.86	0.7	0.32	0.86	0.57	0.66	0.31	0.71	0.6	0.71	0.73	0.94	0.35	0.48	0.55	0.55	0.96	0.7	0.65	0.58	0.87	0.65	0.44
NM_172369	C1QC	0.11	0.35	0.07	0.26	0.39	0.77	0.56	0.38	0.409	0.68	0.41	0.45	0.34	0.48	0.2	1	0.35	0.59	0.39	0.4175	0.91	0.26	0.26	0.27	0.54625	0.73	0.36	0.36	0.73	0.26	0.31	0.47	0.41	0.33	0.26	0.35	0.25	0.63	0.49	0.54	0.32	0.3	0.88	0.47	1	0.29	0.28	0.22
NM_002826	QSOX1	0.53	0.78	0.77	0.47	0.62	0.96	0.76	0.69	0.39	0.89	0.93	0.75	0.6	0.81	0.58	0.63	0.81	0.76	0.66	0.82	1	0.77	0.67	0.79	0.67	0.92	0.76	0.77	0.81	0.65	1	0.54	0.74	0.72	0.79	0.58	0.93	0.72	0.6	0.81	0.68	0.86	1	0.64	0.6	0.73	0.8	0.66
NM_015176	FBXO28	0.6	0.546667	0.566667	0.656667	0.435	0.696667	0.67	0.533333	0.475714	0.428	0.513333	0.56	0.49	0.735	0.58	0.3	0.71	0.456667	0.61	0.575	0.276667	0.66	0.43	0.5	0.45	0.756667	0.5675	0.575	0.65	0.575	0.485	0.24	0.7	0.508	0.41	0.6	0.676667	0.51	0.32	0.335	0.81	0.706	0.776	0.6	0.4825	0.553333	0.47	0.565
NM_001143962	CAPN8	0.67	1	0.8225	0.79	1	0.91	1	0.59	0.97	0.59	0.7	0.7	0.84	1	0.765	0.96	0.94	0.75	1	0.89	1	1	0.26	0.7	0.96	0.962857	0.78	0.77	0.9	0.52	0.79	0.46	0.64	0.74	0.908	1	0.85	0.71	0.86	0.99	0.88	0.81	0.862	1	0.872	0.7	0.76	0.54
NM_001142726	C1orf122	0.98	0.6	0.62	0.8	0.77	0.47	0.57	0.44	0.63	1	1	1	0.54	0.73	0.83	0.68	0.81	1	0.53	0.66	1	0.66	1	1	1	0.88	0.81	0.6	1	0.98	1	1	0.96	0.64	1	0.58	0.94	1	0.51	0.67	1	0.73	0.88	0.67	0.4	1	1	0.71
NM_018122	DARS2	0.54	0.627	0.74	0.55	0.44	1	0.9	0.62	0.459	0.3	0.68	0.98	0.44	1	0.49	0.48	0.66	0.38	0.74	0.53	1	0.87	0.78	0.47	0.45	0.58	0.41	0.67	0.61	0.486	0.59	0.26	0.59	0.5	0.57	0.6	0.85	0.32	0.52	0.65	0.73	0.69	1	0.53	0.59	0.55	0.46	0.42
NM_025150	TARS2	0.66	0.88	0.67	0.59	0.49	0.7	0.871	0.9	0.7	0.54	0.56	0.44	0.48	0.68	0.82	0.56	0.83	0.49	0.94	1	0.96	0.88	0.26	0.64	0.59	0.72	1	0.67	0.84	0.83	1	0.31	0.89	0.98	0.65	1	0.68	0.78	0.85	1	0.99	0.69	0.87	0.56	0.98	1	1	0.88
NM_004578	RAB4A	0.52	0.55	0.55	0.4	0.44	0.54	0.51	0.42	0.29	0.57	0.61	0.6	0.45	0.61	0.55	0.55	0.58	0.47	0.67	0.56	0.45	0.46	0.86	0.58	0.93	0.62	0.57	0.46	0.5	0.55	0.56	0.32	0.48	0.62	0.6	0.68	0.61	0.71	0.27	0.53	0.63	0.55	0.68	0.62	0.5	0.47	0.72	0.46
NM_015658	NOC2L	0.61	1	1	0.68	1	1	1	1	0.62	1	0.9	0.959	1	1	0.7	0.95	1	1	1	1	0.78	1	1	1	0.77	1	1	1	0.79	0.89	1	1	1	1	1	1	1	1	1	1	1	1	1	1	1	1	1	1
NM_001243766	POMGNT1	0.45	0.54	0.51	0.4	0.46	0.5	0.65	0.31	0.46	0.46	0.37	0.53	0.23	0.59	0.37	0.4	0.66	0.4	0.5	0.62	0.47	0.44	0.1	0.57	0.37	0.56	0.59	0.54	0.37	0.67	0.68	0.14	0.54	0.49	0.52	0.55	0.82	0.4	0.52	0.43	0.44	0.44	0.53	0.37	0.46	0.52	0.43	0.34
NM_003820	TNFRSF14	0.83	1	0.81	0.69	1	0.87	1	0.76	0.83	0.63	0.48	0.52	0.79	1	0.79	1	1	0.55	0.73	0.9	1	1	0.36	0.83	0.73	1	1	0.64	0.98	0.54	0.94	0.5	0.8	1	0.97	1	1	0.72	0.74	1	0.9	1	0.64	1	0.89	1	0.82	0.98
NM_002871	RABIF	0.317	0.12	0.31	0.12	0.21	0.34	0.283	0.21	0.2	0.12	0.1	0.16	0.18	0.26	0.38	0.25	0.18	0.2	0.35	0.33	0.347	0.25	0.11	0.23	0.16	0.24	0.3	0.255	0.31	0.25	0.265	0.08	0.21	0.274444	0.22	0.24	0.26	0.14	0.17	0.306	0.35	0.27	0.23	0.22	0.282	0.28	0.25	0.27
NM_001127325	MAD2L2	0.72	0.78	0.83	0.73	1	1	0.98	0.54	0.73	1	0.83	0.7	0.83	0.67	0.92	0.76	0.77	0.8	0.81	0.78	1	0.8	0.89	0.93	1	1	0.64	0.81	0.82	1	0.71	0.59	0.51	0.79	0.83	1	0.99	1	0.83	1	0.76	0.83	0.98	0.81	1	1	0.82	0.8
NM_018067	MAP7D1	0.38	0.3	0.32	0.313	0.3	0.35	0.418889	0.54	0.34	0.6	0.75	0.36	0.3	0.65	0.41	0.55	0.69	0.67	0.29	0.41	0.88	0.49	0.69	0.39	0.54	0.64	0.21	0.39	0.48	0.46	0.34	0.4	0.44	0.6	0.54	0.42	0.44	0.46	0.45	0.65	0.44	0.53	0.69	0.8	0.37	0.77	0.64	0.45
NM_001195156	ZMYM6NB	1	0.64	0.74	0.28	0.94	1	0.95	0.41	0.54	0.07	0.28	0.7	0.4	0.8	0.8	0.49	1	0.74	0.74	0.61	1	0.63	0.12	0.54	0.47	0.59	0.55	0.55	0.85	0.39	0.65	0.32	0.51	0.54	0.6	0.38	0.76	0.14	0.94	0.64	0.54	1	0.87	0.56	0.62	0.69	0.58	0.48
NM_007260	LYPLA2	0.83	0.93	0.99	0.71	1	1	0.96	0.99	0.83	0.92	0.8	0.9	0.82	0.97	0.93	1	0.88	0.64	0.73	1	1	1	0.59	1	0.82	1	1	0.82	1	0.9	0.88	0.65	0.85	1	0.91	0.89	0.92	0.94	1	1	0.76	1	1	0.92	0.97	1	1	0.91
NM_012486	PSEN2	1	1	0.7	0.53	0.905	1	1	0.79	0.91	0.51	0.705	0.89	0.69	1	0.78	0.58	0.74	0.79	0.944286	0.95	1	1	0.72	0.87	0.6	0.71	1	0.705	0.94	0.7	1	0.43	0.84	0.74	0.823333	1	1	0.61	0.66	0.93	0.9	0.942	1	0.73	0.865	0.82	0.69	0.89
NM_004565	PEX14	0.694444	0.89	0.75	0.57	1	0.785	0.89	0.82	0.69	0.66	0.54	0.68	0.723	0.834	0.665	1	0.87	0.5	0.66	0.75	1	0.886	0.517	0.74	1	0.934	0.93	0.679	0.763333	0.36	0.91	0.54	0.49	0.72	0.72	0.76	0.807	0.9	0.69	0.885556	0.47	0.72	0.76	0.721	1	0.84	0.75	0.69
NM_004401	DFFA	0.32	0.21	0.33	0.24	0.305556	0.358	0.327	0.25	0.19	0.21	0.164	0.18	0.29	0.38	0.28	0.13	0.3	0.2	0.19	0.28	0.294	0.316	0.22	0.295	0.14	0.273	0.288	0.23	0.375	0.232222	0.307778	0.21	0.21	0.297778	0.27	0.256	0.33	0.22	0.36	0.3	0.352222	0.345	0.2	0.275556	0.28	0.14	0.31	0.37
NM_001136219	FCGR2A	0.71	0.75	0.79	0.675	0.61504	0.77	0.625937	0.85	0.76	0.8075	0.67	0.73	0.52	0.88	1	0.601287	0.79	0.95	1	0.81	1	0.76	0.686	0.89	0.885	1	1	0.59	1	0.9	1	0.71	0.81	1	0.84	1	0.98	0.8775	0.91	0.79	0.612874	1	0.636575	1	0.7	0.640971	0.81	0.8
NM_005920	MEF2D	0.608	0.461429	0.5	1	0.715556	0.57	0.574286	0.67	1	0.49	0.435714	0.512857	0.585714	0.711429	0.627	0.54	0.3	0.774	0.62	0.61	0.329	0.63	0.68	0.55	0.73	0.44	0.45	0.638	0.63	0.67	0.77	0.89	0.64875	0.76	0.564444	0.82	0.5	0.57	0.78	0.698	1	0.664286	0.497143	0.636667	0.82	0.58	0.84	0.642222
NM_014313	TMEM50A	0.33	0.11	0.26	0.56	0.31	0.3	0.25	0.5	0.38	0.71	0.19	0.14	0.22	0.29	0.33	0.3	0.24	0.5	0.42	0.35	0.22	0.34	0.44	0.33	0.36	0.3	0.32	0.28	0.28	0.37	0.22	0.44	0.22	0.39	0.25	0.44	0.35	0.5	0.13	0.38	0.33	0.18	0.2	0.43	0.41	0.31	0.32	0.27
NM_024640	YRDC	0.54	0.55	0.57	0.2	0.55	0.99	0.69	0.52	0.36	0.13	0.27	0.52	0.4	0.85	0.56	0.48	0.57	0.3	0.9	0.52	1	0.65	0.28	0.3	0.29	0.45	0.48	0.48	0.72	0.42	0.51	0.17	0.56	0.37	0.31	0.45	0.59	0.2	0.69	0.68	0.53	0.7	0.69	0.36	0.83	0.48	0.32	0.33
NM_207171	POGZ	0.693333	0.65	1	0.263333	0.9	0.95	0.9175	0.63	0.46	0.405	0.503014	0.923333	0.585	1	0.63	0.695	1	0.563333	0.896	0.73	1	0.94	0.25	0.752	0.29	0.637392	0.71	0.512	1	0.666667	0.754	0.15	0.742	0.58	0.756667	0.575	0.95	0.46	0.681429	0.7575	0.86	0.674502	0.94	0.65	0.815	0.653333	0.6525	0.645
NM_031286	SH3BGRL3	0.77	0.62	0.71	0.6	0.71	0.44	0.54	0.49	0.49	0.81	0.37	0.3	0.45	0.67	0.69	0.56	0.55	0.42	0.45	0.6	0.74	0.86	0.33	0.57	0.65	1	0.65	0.48	0.63	0.56	0.62	0.35	0.37	0.44	0.55	0.62	0.7	1	0.43	0.77	0.56	0.71	0.43	0.42	0.43	0.57	0.44	0.59
NM_001924	GADD45A	0.48	0.51	0.53	0.31	0.22	0.778	0.9	0.46	0.47	0.15	0.38	0.78	0.37	0.81	0.571	0.58	0.78	0.32	0.82	0.54	0.9	0.53	0.39	0.46	0.23	0.6	0.46	0.43	0.75	0.49	0.95	0.38	0.47	0.34	0.65	0.42	0.66	0.15	0.65	0.51	0.6	0.86	0.79	0.45	0.6	0.64	0.38	0.32
NM_003368	USP1	0.69	1	1	0.388	0.63	1	0.91	0.57	0.45	0.377778	0.31	0.9	0.48	1	0.64	0.94	1	0.55	1	0.78	1	0.998	0.39	0.94	0.4	0.93	0.865	0.6	1	0.6	0.89	0.2	0.87	0.86	0.95	0.79	1	0.34	0.78	0.91	0.77	1	0.94	0.99	0.69	1	0.88	0.64
NM_024011	CDK11A	0.591111	0.66	0.22	1	0.65	0.59	0.67	0.64	0.58	0.21	0.77	0.656	0.33	0.63	0.44	0.54	0.61	0.89	0.52	0.64	0.66	0.41	0.49	0.61	0.48	0.41	0.71	0.56	0.61	0.84	0.73	0.78	0.64	0.62	0.51	0.43	0.62	0.28	0.74	0.59	0.56	0.41	0.39	0.59	0.73	0.7	0.56	0.44
NM_014652	IPO13	0.644444	0.51	0.531	0.412	0.61	0.534	0.497	0.46	0.29	0.66	0.52	0.46	0.406	0.652	0.632	0.64	0.608	0.42	0.82	0.59	0.8	0.7	0.28	0.599	0.48	0.76	0.64	0.411	0.691	0.75	0.67	0.32	0.472	0.35	0.585556	0.49	0.55	0.62	0.44	0.52	0.622	0.621	0.47	0.66	0.43	0.62	0.565	0.495
NM_007274	ACOT7	0.74	0.84	0.85	0.4	0.78	0.88	0.67	0.64	0.47	0.46	0.79	0.97	0.71	0.89	0.7	0.63	0.92	0.85	0.82	0.92	1	0.91	0.39	0.93	0.54	0.94	0.72	0.75	0.74	0.6	0.95	0.57	0.86	0.71	0.92	0.85	1	0.57	0.59	0.98	0.68	0.86	1	1	0.64	1	0.88	0.78
NM_001198681	LEPROT	0.21	0.1	0.23	0.33125	0.33	0.17	0.35	0.29	0.17	0.4	0.09	0.15	0.24	0.25	0.35	0.28	0.26	0.26	0.24	0.325	0.435556	0.42	0.32	0.21	0.291	0.24	0.33	0.36	0.34	0.18	0.41	0.15	0.19	0.49	0.23	0.24	0.32	0.33	0.213	0.48	0.34	0.21	0.17	0.25	0.368889	0.344	0.33	0.24
NR_028322	LOC100132287	0.71	0.857143	0.69	0.36	0.94	0.845	0.844	0.79	0.59	0.56	0.55	0.83	0.701667	0.83	0.773333	0.63	0.895	0.44	0.7625	0.46	1	0.855	0.548889	0.792	0.38	0.978	0.74	0.796	0.99	0.70875	0.69	0.46	0.752857	0.62	0.64	0.885	0.9	0.88	1	0.7	0.62	0.877143	0.85125	0.62	0.7	0.76	0.73375	0.783333
NM_003198	TCEB3	0.47	0.34	0.36	0.235	0.33	0.487143	0.48	0.37	0.42	0.25375	0.13	0.27	0.35	0.635	0.74	0.36	0.44	0.41	0.5425	0.45	0.24	0.49	0.29875	0.38	0.27	0.345714	0.38	0.308	0.46	0.54	0.59	0.21	0.45	0.468333	0.39	0.21	0.35	0.228571	0.28	0.41	0.48	0.55	0.36625	0.5	0.66	0.46	0.46	0.37
NM_005066	SFPQ	0.64	0.56	0.58	0.21	0.52	0.53	0.52	0.5	0.19	0.4	0.54	0.58	0.43	0.72	0.67	0.61	0.68	0.39	0.47	0.53	0.8	0.67	0.49	0.52	0.44	0.71	0.45	0.38	0.71	0.38	0.49	0.18	0.55	0.45	0.51	0.48	0.72	0.7	0.35	0.6	0.57	0.75	0.66	0.51	0.39	0.54	0.51	0.32
NM_002923	RGS2	0.61	0.9	1	0.395	0.82	0.97	0.39	0.79	0.56	0.708333	0.671667	0.97	0.529692	0.54	0.67	0.67	0.57	0.75	0.53	0.74	1	0.67	0.662857	0.77	0.738333	0.986	0.885	0.66	0.96	0.646	0.715	0.57875	0.52	0.71	0.7	0.743333	0.82	0.725	0.715	0.9225	0.51	0.6	0.633333	0.673333	0.7525	0.640971	0.73	0.42
NM_020440	PTGFRN	0.61	0.98125	0.953	1	0.97	0.82	0.93	0.87	1	1	0.73	0.896667	0.9	0.88	0.64	1	0.92	0.97	0.88	1	0.957	1	1	0.72	1	0.991111	1	1	0.81	1	1	1	0.953	1	0.96	0.93	0.995	1	0.5	1	1	1	0.899	0.95	0.94	1	0.89	0.978
NM_018216	PANK4	0.445	0.33	0.535	0.4025	0.41	0.665	1	0.49	0.59	0.59	1	0.816667	0.464	0.46	0.586667	0.41	0.7775	0.58	0.65	0.72	1	0.656667	0.82	0.39	0.552	0.57	0.53	0.453333	0.865	1	0.62	0.31	0.79	0.52	0.9	0.56	0.49	1	0.55	0.833333	0.626667	0.84	0.883333	0.5	0.48	0.45	0.76	0.42
NM_006015	ARID1A	0.655	0.97	0.846667	0.23	0.64	1	1	0.5	0.41	0.21	0.523333	0.81	0.546667	1	0.625714	0.64	1	0.48	0.81	0.893333	1	0.625721	0.261429	0.6	0.331429	0.637392	0.69	0.485	1	0.48	0.76	0.18	0.7525	0.56	0.62	0.599538	1	0.48	0.72	0.93	0.6825	1	0.9725	0.71	0.72	0.66	0.5	0.49
NM_001193644	PEX19	0.41	0.4	0.4	0.27	0.37	0.49	0.42	0.35	0.4	0.31	0.34	0.48	0.43	0.47	0.47	0.39	0.47	0.28	0.47	0.36	0.35	0.45	0.36	0.34	0.33	0.37	0.52	0.39	0.35	0.41	0.49	0.24	0.39	0.44	0.31	0.38	0.48	0.39	0.4025	0.5	0.39	0.6	0.39	0.22	0.48	0.34	0.37	0.44
NM_005600	NIT1	0.698	0.54	0.37	0.29	0.52	0.71	0.71	0.52	0.36	0.53	0.41	0.71	0.55	0.71	0.53	0.52	0.89	0.39	0.5	0.45	0.81	0.76	0.42	0.61	0.52	0.7	0.49	0.51	0.7	0.31	0.56	0.38	0.41	0.57	0.57	0.42	0.53	0.45	0.39	0.54	0.52	0.63	0.69	0.47	0.53	0.63	0.61	0.4
NM_024874	KIAA0319L	0.64	0.838	0.79	0.81	0.8	0.83	0.59	0.59	0.83	1	1	0.64	0.71	1	0.76	0.88	0.65	0.53	0.86	0.93	1	0.99	0.75	0.8	0.94	0.942	0.85	0.65	1	1	1	1	0.74	0.81	0.93	1	1	1	0.74	0.93	1	0.88	0.49	0.87	0.58	0.89	0.75	0.74
NM_024529	CDC73	0.48	0.32	0.35	0.209	0.326667	0.464444	0.34	0.292	0.24	0.198	0.11	0.33	0.19	0.47	0.44	0.336	0.41	0.247	0.511	0.338	0.62	0.39	0.252222	0.25	0.17	0.25	0.304	0.3	0.48	0.331	0.38	0.167	0.32	0.372	0.31	0.19	0.29	0.226	0.278	0.362222	0.39	0.39	0.4	0.351111	0.356667	0.346	0.31	0.29
NM_022831	AIDA	0.79	1	1	0.496667	0.961111	1	1	0.92	0.65	0.523	0.68	1	0.86	1	0.79	1	1	0.66	1	1	1	1	0.404	0.67	0.45	0.986667	1	0.75	1	0.6	0.97	0.39	0.76	0.78	0.73	0.89	1	0.702	1	1	0.79	1	1	0.838	0.911	1	0.69	0.55
NM_001201483	ENO1	0.86	0.69	0.69	0.53	0.7	0.67	0.59	0.57	0.59	0.68	0.63	0.64	0.61	0.85	0.87	0.68	0.81	0.66	0.62	0.7	1	0.74	0.36	0.89	0.74	0.93	0.81	0.56	0.78	0.72	0.94	0.44	0.69	0.61	0.89	0.77	0.81	0.79	0.58	0.81	0.75	0.87	0.62	0.67	0.51	0.94	0.89	0.71
NR_024511	LOC728855	0.47	0.38	0.44	0.51875	0.45	0.68	0.49	0.46	0.58	0.47	0.67	0.69	0.4	0.49	0.451111	0.65	0.497143	0.54	0.82	0.82	0.54	0.43	0.85	0.57	0.68	0.47	0.42	0.34	0.5	0.68	0.65	0.43	0.56	0.28	0.27	0.34	0.52	0.41	0.52	0.42	0.56	0.58	0.6	0.31	0.466667	0.21	0.41	0.36
NM_016126	HSPB11	0.52	0.73	0.72	0.403	0.92	0.58	0.76	0.24	0.38	0.08	0.23	0.4	0.348	0.4	0.43	0.34	0.36	0.38	0.75	0.55	1	0.41	0.16	0.21	0.27	0.28	0.31	0.423	0.62	0.58	0.47	0.27	0.31	0.485	0.36	0.74	0.91	0.1	0.7	0.53	0.54	0.53	0.56	0.53125	0.89	0.65	0.27	0.47
NM_016176	SDF4	0.37	0.93	0.73	0.31	0.81	0.9	0.76	0.72	0.58	0.66	0.29	0.55	0.65	1	0.37	0.87	0.88	0.23	0.75	0.81	0.61	0.84	0.45	0.83	0.55	1	0.81	0.58	0.33	0.49	0.81	0.17	0.5	0.85	0.87	1	0.86	0.59	0.71	0.88	0.52	0.74	0.65	0.78	0.67	0.79	0.83	0.9
NM_016287	HP1BP3	0.6	0.76	0.58	0.79	0.97	0.77	0.86	0.85	0.63	1	0.92	0.76	0.67	1	0.56	0.95	0.86	0.69	0.86	0.84	1	0.79	1	0.69	1	1	0.89	0.61	0.93	0.69	0.7	1	0.86	0.69	0.8	0.76	0.8	1	0.68	0.96	0.71	1	0.72	0.85	0.8	0.92	0.68	0.71
NM_152365	C1orf172	1	0.94	0.97	0.28	0.81	1	0.89	0.54	0.62875	0.68	0.87	1	0.56	1	1	0.7	1	0.58	0.89	0.84	1	0.93	0.51	0.79	0.72	0.78	0.68	0.96	0.919	0.61	0.87	0.67	0.77	0.76	0.71	0.54	0.66	0.9	0.58	1	0.7	0.85	1	1	0.84	1	0.9	0.67
NM_004905	PRDX6	0.34	0.29	0.37	0.18	0.34	0.37	0.43	0.25	0.16	0.14	0.18	0.23	0.26	0.49	0.36	0.32	0.41	0.28	0.43	0.34	0.19	0.33	0.18	0.26	0.17	0.27	0.24	0.33	0.32	0.3	0.3	0.15	0.28	0.29	0.34	0.26	0.39	0.12	0.39	0.39	0.37	0.38	0.26	0.33	0.42	0.32	0.34	0.22
NM_018211	RAVER2	0.54	0.858571	0.808333	0.454	0.836	0.77	0.765	0.54	0.5375	0.58	0.5575	0.65	0.656	0.882222	0.59	0.88	0.85	0.8	0.69	0.82	0.934	0.78	0.535714	0.73	0.676	0.913333	0.91	0.764286	0.94	0.615	0.746	0.43	0.59	0.77	0.88	0.6	0.891667	0.65	0.42	0.868571	0.84	0.872	0.56	0.79	0.72	0.804	0.631429	0.803
NR_027356	LOC645166	0.96	0.6	1	0.76	0.86	0.865	0.76	0.714	0.66	1	0.62	0.8	0.59	0.81	1	0.56	0.8	0.81	0.87	0.56	1	0.8825	0.85	0.852857	0.54	0.98	0.73	0.66	0.914286	0.6	0.76	0.85	0.67	0.92	0.788	0.79	0.86	1	0.763333	0.64	1	0.83	0.99	0.56	0.74	0.62	0.761667	0.73
NM_001674	ATF3	0.79	1	0.75	0.78	0.935	0.76	0.93	0.9	0.68	0.75625	0.96	1	0.8	1	0.77	1	0.95	0.69	0.74	0.9775	1	0.976667	0.92	1	0.854286	1	1	0.825	1	0.97	1	0.627143	0.88	0.93	1	0.9	1	1	0.815556	0.97	0.86	1	0.89	1	0.74	1	0.9	1
NM_033055	HIAT1	0.62	0.77	0.69	0.24	0.73	1	1	0.36	0.31	0.13	0.4	0.76	0.53	1	0.64	0.63	1	0.28	0.95	0.65	1	1	0.24	0.54	0.29	0.55	0.5	0.41	1	0.33	0.69	0.16	0.79	0.46	0.6	0.48	0.78	0.16	0.62	0.64	0.57	1	1	0.63	0.56	0.77	0.41	0.3
NM_003921	BCL10	0.3	0.37	0.28	0.132857	0.22	0.66	0.32	0.27	0.151111	0.04375	0.08	0.57	0.17	0.61	0.23	0.51	0.45	0.23	0.3	0.317778	0.88	0.29	0.0844444	0.24	0.14	0.27	0.2	0.1	0.481111	0.17	0.32	0.08	0.2	0.33	0.37	0.29	0.48	0.0871429	0.46	0.22	0.35	0.49	0.74	0.41	0.27	0.5	0.33	0.15
NM_016022	APH1A	0.97	0.65	0.83	0.4	0.78	0.73	0.77	0.67	0.46	0.6	0.71	0.68	0.66	0.86	0.9	0.84	0.8	0.63	0.73	0.77	1	0.84	0.45	0.71	0.65	0.92	0.76	0.66	1	0.62	0.76	0.44	0.61	0.75	0.8	0.71	0.74	0.77	0.64	0.99	0.66	0.85	0.76	0.76	0.69	0.8	0.66	0.74
NM_001255	CDC20	0.45	0.5	0.56	0.39	0.69	0.47	0.87	0.68	0.48	0.33	0.88	0.45	0.67	0.55	0.55	0.7	0.69	0.64	0.5	0.73	0.56	0.45	0.61	0.42	0.6	0.39	0.7	0.67	0.459	0.5	0.52	0.51	0.59	0.44	0.59	0.78	0.73	0.34	0.68	0.69	0.59	0.56	0.63	0.71	0.85	0.57	0.47	0.4
NM_006893	EIF2D	0.1	0.11	0.04	0.07	0.03	0.18	0.07	0.05	0.05	0.03	0	0.12	0.08	0.19	0.08	0.05	0.05	0.04	0.25	0.1	0.19	0.17	0.01	0.07	0	0.04	0.04	0.11	0.21	0.15	0.19	0.03	0.06	0.11	0.11	0.04	0.14	0.03	0.13	0.09	0.04	0.08	0.14	0.04	0.11	0.1	0.12	0.05
NM_003047	SLC9A1	0.812857	1	1	0.6025	0.73	0.9075	0.9825	0.86	0.55	0.86	0.613333	0.895	0.72	0.75	0.778889	1	1	0.794286	1	1	1	1	0.45	1	0.78	1	1	0.793333	1	1	0.88	0.59	0.962	0.9	0.72	1	0.649089	0.81	0.89	1	0.983333	0.99	0.962	0.944	0.96	1	1	0.83
NM_020672	S100A14	0.8	0.88	0.93	0.51	1	0.92	0.96	0.82	0.744286	1	1	1	0.82	0.91	0.79	0.72	0.85	0.94	0.93	1	1	0.86	0.54	0.98	0.94	1	1	0.9	1	0.93	1	0.75	0.86	0.77	0.92	0.8	1	1	0.82	1	1	1	1	0.58	0.9	1	0.95	0.81
NR_037640	HEATR8-TTC4	0.3	0.26	0.36	0.19625	0.42	0.29	0.32	0.299	0.26	0.195	0.29	0.41	0.13	0.362	0.24	0.28	0.42	0.14	0.364	0.31	0.67	0.316	0.227778	0.3	0.251111	0.45	0.34	0.281	0.36	0.18	0.41	0.181111	0.29	0.308	0.305	0.27	0.318	0.214444	0.38	0.33	0.314	0.48	0.34	0.26	0.34	0.337	0.29	0.17
NM_022786	ARV1	0.218889	0.25	0.23	0.216667	0.28	0.23	0.23	0.23	0.23	0.178889	0.44	0.3	0.19	0.34	0.15	0.11	0.38	0.45	0.21	0.31	0.23	0.09	0.222222	0.228889	0.256667	0.19	0.18	0.29	0.24	0.13	0.244444	0.192222	0.29	0.21	0.14	0.33	0.22	0.181111	0.36	0.26	0.27	0.19	0.4	0.19	0.26	0.27	0.27	0.21
NM_021258	IL22RA1	0	1	0	1	1	0	1	1	0	1	0	0	1	0	0.95	1	0	0	0	1	1	1	1	0	0	0	0	1	0	1	1	1	0	0.94	0.95	0	0	1	0	1	1	1	0	0	1	1	0.89	1
NM_017542	POGK	0.85	0.98	0.981	0.72	0.77	1	1	0.67	0.54	0.694	0.73	1	0.61	1	0.84	0.986	1	1	0.93	1	1	1	0.42	1	0.64	0.996667	1	0.9	1	0.9	0.983	0.47	1	1	0.986	1	1	0.78	0.73	1	1	1	0.67	0.82	0.72	1	1	1
NM_032360	ACBD6	0.75	0.64	0.42	0.31	0.5	0.82	0.48	0.58	0.37	0.16	0.3	0.44	0.71	0.66	0.69	0.6	0.62	0.49	0.72	0.6	0.76	0.49	0.1	0.38	0.26	0.51	0.71	0.47	0.57	0.39	0.52	0.13	0.63	0.83	0.74	0.88	0.72	0.24	0.53	0.47	0.58	0.79	0.39	0.6	0.76	0.51	0.49	0.46
NR_030725	RCC1	0.15	0.17	0.39	0.09	0.36	0.31	0.25	0.21	0.13	0.37	0.15	0.23	0.19	0.27	0.13	0.21	0.33	0.28	0.28	0.36	0.37	0.25	0.28	0.43	0.28	0.38	0.21	0.34	0.23	0.68	0.52	0.21	0.19	0.3	0.37	0.34	0.21125	0.26	0.25	0.35	0.22	0.31	0.36	0.26	0.26	0.49	0.37	0.31
NM_001166588	EIF2B3	0.15	0.36	0.19	0.11	0.12	0.25	0.22	0.2	0.01	0.11	0.11	0.27	0.16	0.19	0.11	0.19	0.1425	0.27	0.22	0.14	0.21	0.07	0.0714286	0.05	0.09	0.12	0.12	0.18	0.06	0.14	0.12	0.09	0.15	0.11	0.19	0.41	0.13	0.08	0.07	0.10625	0.02	0.14	0.14	0.08	0.07	0.13	0.1	0.06
NM_001032730	USP48	0.3	0.23	0.22	0.163	0.21	0.277778	0.52	0.1	0.14	0.125556	0.33	0.47	0.178	0.334444	0.19	0.213333	0.41	0.17	0.26	0.246667	0.567778	0.258889	0.165	0.2	0.179	0.242222	0.22	0.23	0.26	0.18	0.25	0.128889	0.48	0.217778	0.17	0.28	0.284444	0.07	0.12	0.242222	0.245	0.295556	0.38	0.212222	0.14	0.34	0.15	0.19
NM_001252406	ZBTB7B	0.57	0.69	0.98	0.26	0.66	0.69	0.57	0.61	0.49	0.48	0.61	0.775	0.32	0.89	0.63	0.62	0.85	0.49	0.68	0.71	1	0.83	0.4	0.63	0.51	1	0.74	0.57	0.73	0.37	0.58	0.32	0.59	0.62	0.52	0.75	0.87	0.63	0.62	0.77	0.63	0.72	0.815	0.63	0.69	0.75	0.54	0.65
NM_012474	UCK2	0.22	0.1	0.2	0.19	0.28	0.21	0.16	0.21	0.32	0.16	0.03	0.08	0.22	0.22	0.4	0.27	0.17	0.21	0.31	0.26	0.08	0.2	0.13	0.18	0.2	0.26	0.14	0.29	0.19	0.2	0.24	0.1	0.16	0.32	0.17	0.14	0.12	0.11	0.11	0.27	0.38	0.16	0.08	0.21	0.33	0.17	0.26	0.18
NM_001677	ATP1B1	0.59	0.35	0.37	0.4	0.5	0.52	0.43	0.45	0.49	0.46	0.72	0.48	0.39	0.56	0.53	0.47	0.51	0.35	0.41	0.41	1	0.38	1	0.51	0.81	0.69	0.4	0.36	0.81	0.51	0.47	0.5	0.37	0.37	0.44	0.34	0.42	0.72	0.37	0.5	0.49	0.51	0.65	0.4	0.42	0.56	0.49	0.37
NM_018150	RNF220	0.66	0.97	0.93	0.39	0.77	0.65	0.72	0.7	0.54	0.54	0.83	0.9	0.65	1	0.65	0.84	0.92	0.63	0.71	0.65	1	0.73	0.55	0.66	0.66	1	1	0.69	0.92	0.69	0.66	0.47	0.73	0.93	0.7	1	0.96	0.6	0.82	0.83	0.73	0.87	1	0.72	0.89	0.83	0.69	0.78
NM_004446	EPRS	0.53	0.55	0.52	0.33	0.37	0.65	0.48	0.41	0.49	0.07	0.15	0.56	0.41	0.69	0.47	0.47	0.61	0.24	0.57	0.49	0.93	0.46	0.09	0.43	0.21	0.42	0.54	0.29	0.58	0.32	0.53	0.2	0.39	0.61	0.44	0.69	0.63	0.09	0.34	0.38	0.66	0.68	0.59	0.53	0.39	0.52	0.54	0.31
NM_138740	C1orf43	0.92	0.89	1	0.64	0.85	1	1	0.73	0.65	0.52	0.85	1	0.72	1	0.88	0.88	1	0.75	0.89	0.91	1	0.99	0.72	0.82	0.67	0.96	0.98	0.77	1	0.7	0.86	0.57	0.9	0.65	0.87	0.75	1	0.63	0.95	0.89	0.89	1	1	0.68	0.95	0.91	0.77	0.74
NM_015607	CHTOP	0.41	0.5	0.68	0.31	0.38	0.44	0.41	0.38	0.19	0.22	0.3	0.31	0.44	0.67	0.46	0.3	0.39	0.45	0.74	0.42	0.5	0.57	0.21	0.36	0.23	0.41	0.48	0.44	0.42	0.39	0.34	0.13	0.39	0.38	0.35	0.65	0.42	0.32	0.19	0.44	0.46	0.33	0.3	0.51	0.49	0.33	0.37	0.37
NM_003196	TCEA3	0.391	0.387	0.403	0.17	0.42	0.48	0.436	0.5	0.37	0.13	0.3	0.39	0.41	0.41	0.53	0.25	0.51	0.34	0.53	0.409	0.64	0.47	0.52	0.37	0.22	0.429	0.42	0.48	0.49	0.31	0.38	0.18	0.44	0.5	0.404	0.22	0.39	0.288	0.494	0.46	0.34	0.51	0.429	0.18	0.44	0.45	0.42	0.4
NM_001199039	SERINC2	0.87	0.77	0.79	0.32	0.61	0.66	0.65	0.52	0.473333	0.59	0.42	0.45	0.57	0.8	0.97	0.77	0.97	0.43	0.61	0.7	1	1	0.28	0.77	0.59	0.92	0.81	0.48	0.86	0.43	0.87	0.31	0.54	0.77	0.84	0.85	0.94	0.61	0.57	0.91	0.76	0.8	0.49	0.69	0.54	0.82	0.65	0.72
NM_020387	RAB25	0.84	0.73	0.78	0.72	0.82	0.82	0.7	0.68	0.721111	0.83	0.72	0.76	0.82	0.78	0.76	0.65	0.72	0.91	0.78	0.7	0.89	0.59	0.56	0.76	0.91	0.94	0.74	0.74	0.66	0.7	0.76	0.84	0.71	0.71	0.79	0.84	0.82	0.86	0.73	0.79	0.85	0.71	0.64	0.76	0.76	0.82	0.75	0.79
NM_032881	LSM10	0.848	1	0.72	0.36	1	0.88	0.98	0.96	0.64	0.42	0.47	0.93	0.77	1	0.75	0.89	1	0.7	0.97	0.81	1	1	0.45	0.91	0.54	1	1	0.66	0.99	0.55	0.73	0.39	0.81	0.93	0.85	1	1	0.7	0.97	0.91	0.87	1	0.96	0.96	1	0.96	0.87	0.69
NM_000157	GBA	0.9	1	0.73	0.55	0.73	1	0.77	0.87	0.78	0.43	0.52	0.64	0.78	0.93	0.79	0.78	0.78	0.62	0.71	0.7	1	1	0.3	0.78	0.36	0.9	0.91	0.82	0.9	0.55	0.91	0.47	0.74	0.76	0.85	0.66	0.85	0.55	1	1	0.74	0.73	1	0.86	1	0.94	0.55	0.86
NM_198883	MTX1	0.77	0.71	0.64	0.52	0.74	0.83	0.76	0.85	0.69	0.59	0.76	0.81	0.61	0.62	0.66	0.5	0.61	0.77	1	0.78	0.65	0.58	0.58	0.75	0.75	0.93	0.86	0.82	0.54	0.57	0.86	0.76	0.64	0.53	0.67	0.62	0.77	0.77	0.89	0.82	0.53	0.55	0.94	0.61	0.68	0.83	0.85	0.75
NM_031475	ESPN	0.585	0.708333	0.7175	0.47	0.72	0.67	0.74	0.59	0.487143	0.49	0.555556	0.28	0.45	0.88	0.608	0.78	0.775	0.543333	0.803333	0.69	1	0.91	0.28	0.683333	0.66	1	1	0.5	0.75	0.538333	0.77	0.27	0.45	0.66	0.694	0.99	0.77	0.58	0.61875	1	0.54	0.72	0.46	0.91	0.57	0.93	0.625	0.654
NM_002644	PIGR	0.76	0.73	0.91	0.37	0.67	0.79	0.71	0.65	0.45	0.38	0.76	0.99	0.6	0.86	0.7	0.7	0.75	0.7	0.74	0.76	1	0.73	0.41	0.62	0.49	0.87	0.73	0.54	1	0.71	0.69	0.45	0.69	0.6	0.6	0.8	0.901111	0.51	0.742222	0.77	0.72	0.91	0.89	0.63	0.72	0.68	0.54	0.59
NM_012437	SNAPIN	0.62	0.66	0.8	0.66	0.82	0.79	0.62	0.64	0.56	0.61	0.57	0.74	0.6	0.9	0.54	0.61	0.82	0.81	0.67	0.86	1	0.84	0.71	0.9	0.85	0.84	1	0.48	0.72	0.72	0.8	0.48	0.69	0.7	0.6	0.59	1	0.96	0.78	0.77	0.89	0.8	0.98	0.72	0.64	0.82	0.73	0.64
NM_002053	GBP1	0.58	0.524	0.33	0.17	0.485	0.75	0.703333	0.43	0.245	0.1	0.08	1	0.15	1	0.445714	0.601287	1	0.57	0.25	0.34	1	0.332	0.155	0.52	0.12	0.34	0.265	0.11	0.85	0.31	0.6175	0.09	0.56	0.406667	0.44	0.303333	0.61	0.09	0.3225	0.25	0.46	0.893333	1	0.8	0.392	0.7325	0.4	0.265
NM_003145	SSR2	0.73	0.71	0.76	0.71	0.94	0.78	0.82	0.76	0.55	0.94	0.84	0.86	0.65	0.88	0.74	0.75	0.86	0.53	0.69	0.82	1	0.81	1	0.71	1	1	0.82	0.71	0.79	0.62	0.81	0.63	0.8	0.63	0.78	0.61	0.82	1	0.61	0.84	0.88	0.84	0.92	0.6	0.79	0.86	0.73	0.8
NM_003000	SDHB	0.36	0.17	0.14	0.25	0.17	0.31	0.42	0.19	0.26	0.04	0.14	0.29	0.11	0.3	0.3	0.26	0.3	0.23	0.27	0.27	0.38	0.27	0.15	0.25	0.13	0.13	0.27	0.04	0.47	0.15	0.27	0.17	0.21	0.27	0.27	0.07	0.38	0.09	0.24	0.17	0.46	0.35	0.4	0.26	0.13	0.25	0.29	0.18
NM_022100	MRPS14	0.15	0.06	0.11	0.07	0.15	0.12	0.12	0.09	0.09	0.06	0.07	0.1	0.07	0.12	0.22	0.1	0.12	0.12	0.15	0.11	0.12	0.09	0.09	0.08	0.1	0.08	0.1	0.11	0.22	0.12	0.11	0.05	0.06	0.16	0.08	0.07	0.1	0.08	0.08	0.12	0.16	0.14	0.08	0.09	0.19	0.14	0.15	0.09
NM_018070	SSBP3	0.7725	0.60875	0.68	0.08	0.4	0.96	0.63	0.32	0.26	0.06	0.28	0.53	0.43	1	0.99	0.38	0.79	0.25	0.85	0.44	1	0.49	0.07	0.46	0.19	0.35	0.46	0.28	1	0.32	0.72	0.08	0.4	0.31	0.73	0.34	0.77	0.09	0.5	0.55	0.59	1	0.7	0.41	0.41	0.49	0.42	0.28
NM_014827	ZC3H11A	0.77	1	1	0.53	0.9	1	0.995	1	0.71	0.39	0.84	1	0.97	1	0.78	0.95	1	0.73	1	1	1	1	0.8	0.96	0.66	1	1	0.87	1	0.82	1	0.38	1	0.99	1	0.84	1	0.54	1	1	1	1	1	0.95	1	1	0.82	0.85
NM_004106	FCER1G	0.736667	0.85	0.73	0.55	0.74125	0.85	0.6	0.45	0.571429	0.72	0.84	0.77	0.49	0.69	0.721429	0.668	0.73	0.51	0.93	0.756667	1	0.69	0.92	0.98	0.796667	1	0.753	0.68	1	0.69	0.856667	0.55	0.74	0.56	0.79	0.45	0.79	0.96	0.6	0.87	0.91	0.83	0.98	0.6	0.76	1	0.89	0.69
NM_201542	MED8	0.41	0.38	0.4	0.38	0.31	0.4	0.59	0.34	0.53	0.28	0.37	0.51	0.36	0.63	0.48	0.41	0.69	0.6	0.55	0.39	0.61	0.45	0.19	0.35	0.18	0.35	0.69	0.31	0.49	0.53	0.41	0.35	0.46	0.52	0.47	0.67	0.73	0.41	0.5	0.46	0.56	0.49	0.56	0.43	0.48	0.44	0.44	0.32
NM_182689	EFNA4	0.54	0.98	0.702222	0.48	0.68	0.8	0.89	0.49	0.68	0.68	0.39	0.73	0.48	0.6	0.56	0.7	0.722	0.6	0.78	0.7	1	0.93	0.35	1	0.67	1	0.94	0.61	0.58	0.83	0.74	0.41	0.61	0.56	0.64	1	0.92	0.7	0.76	0.79	0.82	0.75	0.91	0.74	0.73	0.78	0.58	0.75
NM_001658	ARF1	0.74	1	1	0.51	0.96	1	0.99	0.77	0.6	0.7	0.68	0.84	0.79	1	0.73	1	1	0.74	0.97	1	1	1	0.46	0.92	0.68	1	1	0.71	0.92	0.66	0.95	0.49	0.82	0.91	0.89	1	1	0.8	0.94	1	0.84	1	0.85	0.93	0.87	1	0.82	0.85
NR_024540	WASH7P	0.53	0.55	0.27	0.5	0.59	0.4	0.43	0.33	0.28	0.85	0.47	0.27	0.35	0.47	0.66	0.62	0.59	0.46	0.49	0.57	0.74	0.41	0.46	0.4	0.55	0.47	0.35	0.65	0.51	0.36	0.79	0.44	0.66	0.69	0.99	0.68	0.72	0.7	0.45	0.77	0.63	0.45	0.37	0.6	0.29	0.76	0.66	0.56
NM_017850	C1orf109	0.57	0.73	0.65	0.155	0.515	0.87	0.976667	0.505	0.31	0.145	0.323333	1	0.375	0.924	0.546667	0.45	1	0.21	0.815	0.763333	1	0.76	0.212	0.49	0.253333	0.52	0.513333	0.426667	0.7525	0.43	0.6	0.158	0.61	0.47	0.43	0.506667	0.82	0.326667	0.63	0.74	0.596667	1	0.774	0.58	0.545	0.713333	0.53	0.24
NM_006784	WDR3	0.23	0.28	0.26	0.20125	0.21	0.19	0.25	0.23	0.18	0.215714	0.2275	0.42	0.14	0.44	0.21	0.35	0.16	0.21375	0.24	0.34	0.65	0.41	0.21375	0.28	0.25625	0.27	0.29	0.19125	0.27	0.2275	0.35	0.18875	0.232222	0.23125	0.17	0.24125	0.16	0.245	0.18	0.45	0.26	0.21	0.45	0.28	0.33	0.39	0.255556	0.26
NM_007269	STXBP3	0.58	0.29	0.16	0.22	0.31	0.55	0.62	0.13	0.25	0.062	0.15	0.84	0.23	0.68	0.4	0.76	0.85	0.08	0.39	0.25	1	0.18	0.12	0.65	0.17	0.74	0.16	0.12	0.66	0.22	0.464286	0.08	0.18	0.48	0.57	0.31375	0.22	0.06	0.14	0.18	0.37	0.69	1	0.31	0.22	0.94	0.415	0.18
NM_001256409	LRRC42	0.75	0.77	0.86	0.59	1	0.95	1	0.89	0.78	0.739	0.94	1	0.73	0.69	0.93	0.45	0.81	1	0.88	0.7	1	0.98	0.665	0.72	0.772	0.85	0.75	0.75	0.77	0.88	1	0.78	0.7	0.69	0.81	0.73	1	0.815	0.9	0.7	0.753	1	1	0.8	0.89	1	0.75	0.69
NM_015714	G0S2	0.85	0.96	1	0.466649	0.61504	1	1	0.83	1	0.86	1	1	0.953333	1	0.78	0.74	1	1	1	0.620873	1	1	0.848	0.96	0.9	1	1	1	1	1	0.82	1	1	0.973333	1	0.946667	1	1	0.94	0.995	0.99	1	1	0.905	0.99	1	0.82	1
NM_017823	DUSP23	0.85	0.81	0.92	0.43	0.91	1	0.76	0.76	0.59	0.62	1	0.95	0.81	0.89	1	0.77	0.84	0.98	0.85	0.7	1	0.93	0.62	0.74	0.83	0.98	0.69	0.91	0.77	0.72	0.71	0.76	0.81	0.61	0.67	0.57	0.81	0.7	0.99	0.73	0.71	0.89	1	0.66	0.94	0.67	0.66	0.78
NM_006147	IRF6	0.8	0.89	1	0.38	0.63	1	0.8	0.8	0.577	0.32	0.43	0.5	0.52	0.97	0.77	0.75	1	0.76	1	0.99	0.31	0.89	0.32	0.94	0.4	0.66	0.87	0.89	0.83	0.84	0.9	0.26	0.74	0.85	0.79	0.854	1	0.34	0.77	1	1	1	0.57	0.64	1	0.79	0.72	0.75
NM_182976	ZNF326	0.364444	0.4125	0.42	0.254286	0.36	0.484444	0.78	0.315556	0.25	0.137143	0.18	0.4	0.34875	0.596667	0.359	0.24	1	0.305556	0.55	0.391111	0.26	0.4175	0.15	0.63	0.248571	0.36	0.34625	0.3	0.29	0.205	0.38625	0.158571	0.3725	0.3475	0.355556	0.16	0.412	0.195714	0.32	0.29	0.29	0.557778	0.57	0.36	0.44	0.421111	0.395556	0.34375
NM_012394	PFDN2	0.38	0.47	0.46	0.48	0.47	0.58	0.63	0.39	0.37	0.28	0.52	0.4	0.49	0.46	0.38	0.5	0.61	0.44	0.56	0.41	0.49	0.43	0.55	0.4	0.62	0.45	0.38	0.31	0.44	0.28	0.44	0.28	0.47	0.37	0.55	0.45	0.64	0.36	0.47	0.47	0.64	0.57	0.49	0.43	0.45	0.54	0.55	0.42
NM_005646	TARBP1	0.47	0.47	0.47	0.267778	0.32	0.48	0.4	0.3	0.264444	0.02	0.1	0.77	0.17	0.83	0.35	0.39	0.69	0.31	0.522	0.48	0.8	0.34	0.02	0.397	0.05	0.38	0.28	0.36	0.504	0.357	0.64	0.05	0.37	0.39	0.468	0.47	0.31	0.03	0.53	0.36	0.34	0.55	0.76	0.38	0.5	0.57	0.38	0.24
NM_000775	CYP2J2	0.38	0.64	0.36	0.284	0.37	0.45	0.58	0.32	0.3	0.199	0.3	0.72	0.23	0.32	0.27	0.35	0.67	0.44	0.51	0.37	0.78	0.36	0.26	0.61	0.32	0.58	0.46	0.09	0.5	0.23	0.59	0.28	0.57	0.32	0.429	0.62	0.522	0.23	0.402	0.48	0.492	0.49	0.55	0.54	0.38	0.42	0.39	0.54
NM_022051	EGLN1	0.83	0.89	0.91	0.65	0.63	1	0.83	0.67	0.7	0.376667	0.53	0.86	0.641667	1	0.77	0.94	0.95	0.51	1	0.95	1	1	0.48	0.89	0.5	0.86	0.858571	0.67	0.97	0.86	0.857778	0.53	0.86	0.746667	0.86	0.78	1	0.575	0.58	0.62	0.91	0.93	0.91	0.67	0.83	0.78	0.8	0.82
NM_017971	MRPL20	0.88	0.67	0.64	0.68	0.78	0.79	0.66	0.71	0.88	0.6	0.91	0.89	0.59	0.93	0.81	0.81	0.74	0.76	0.74	0.66	0.8	0.67	0.81	0.83	0.93	0.75	0.82	0.71	0.68	0.88	0.85	0.76	0.73	0.68	0.83	0.57	0.69	0.75	0.8	0.83	0.8	0.79	0.84	0.64	0.74	0.86	1	0.6
NM_006845	KIF2C	0.98	0.63	0.91	0.65	1	0.75	0.76	0.802	0.73	1	0.95	0.894	0.52	0.937	0.72	1	0.94	0.89	0.812	0.81	1	0.98	0.78	0.79	0.933	1	0.88	0.77	0.877	1	1	0.83	0.65	0.83	0.88	0.87	0.84	1	0.89	0.83	0.85	0.86	0.909	0.93	0.94	1	0.77	0.9
NM_024595	AKIRIN1	0.66	0.93	0.66	0.59	0.79	0.87	0.93	0.68	0.58	0.81	0.45	0.71	0.64	1	0.52	0.82	0.82	0.31	0.69	0.97	1	1	0.48	0.73	0.63	1	0.8	0.45	1	0.76	0.88	0.45	0.79	0.83	0.78	0.98	1	0.82	0.74	0.93	0.79	0.75	0.67	0.88	0.77	0.78	0.57	0.78
NM_000186	CFH	0.254444	0.284	0.33	0.137143	0.236667	0.32	0.3	0.197143	0.16	0.1425	0.2	0.36	0.173333	0.51	0.275	0.223333	0.358333	0.146	0.325	0.231667	0.551429	0.277143	0.13875	0.32	0.187143	0.4	0.216667	0.192857	0.26	0.12	0.31	0.09	0.257143	0.245	0.264286	0.22125	0.26	0.203333	0.246	0.272857	0.248333	0.394286	0.68	0.256	0.34	0.288	0.2725	0.19
NM_001141973	ATP13A2	0.7575	0.62	0.42	0.85	0.7	0.49	0.3	0.61	0.61	1	1	0.61	0.78	0.88	0.83	0.77	0.38	1	0.4	0.62	1	0.37	0.75	0.73	1	0.99	0.56	0.72	0.772222	0.97	0.81	1	0.72	0.8	0.75	0.58	0.76	1	0.57	0.6	0.8	0.61	0.69	0.62	0.66	0.77	0.98	0.61
NM_002533	NVL	0.573333	0.53	0.595	0.41	0.78	0.75	0.59	0.48	0.566	0.57	0.49	0.89	0.44	0.64	0.494	0.66	0.563333	0.7	0.608	0.554	0.78	0.5	0.36	0.7125	1	0.75	0.86	0.505	0.673333	0.4225	0.7	0.58	0.62	0.56	0.54	0.36	0.64	0.48	0.502857	0.34	0.54	0.66	0.55	0.606667	0.34	0.55	0.534286	0.64
NM_018056	TMEM39B	0.605	0.565	0.71	0.446	0.83	0.557	0.499	0.501	0.32	0.29	0.46	0.504	0.38	0.653	0.603	0.49	0.602	0.2	0.501	0.559	0.73	0.73	0.405	0.43	0.53	0.67	1	0.45	0.63	0.6	0.642	0.27	0.64	0.477	0.71	0.62	0.81	0.54	0.49	0.71	0.621	0.69	0.52	0.38	0.53	0.63	0.6	0.56
NM_032305	POLR3GL	0.77625	0.93	0.72	0.51	0.62	0.77	0.76	0.77	0.45	0.55	0.33	0.64	0.705	1	0.7925	0.65	0.83375	0.7	0.88	0.754444	1	0.837778	0.38	0.812857	0.74	1	1	0.47	0.68	0.62	0.879	0.28	0.87	0.775556	1	0.72	0.83	0.8	0.55	1	0.69	1	0.81	0.65	0.62	0.88	1	0.767
NM_015047	KIAA0090	0.54	0.3	0.39	0.19	0.32	0.4375	0.37	0.39	0.21	0.13	0.22	0.31	0.37	0.49	0.63	0.34	0.46	0.27	0.49	0.43	0.26	0.36	0.11	0.24	0.19	0.319	0.25	0.43	0.43	0.27	0.32	0.18	0.38	0.46	0.32	0.36	0.29	0.18	0.38	0.33	0.37	0.5	0.39	0.3	0.46	0.28	0.3	0.29
NM_017646	TRIT1	0.74	1	0.77	0.42	0.79	0.997143	1	1	0.59	0.575714	0.63	1	0.76	1	0.65	0.932857	1	0.73	0.964286	0.986	1	1	0.504	0.93	0.67	0.906667	0.96	0.92	0.946667	0.72	0.78	0.47	0.83	0.742222	0.9	0.856667	1	0.79	0.93375	0.95625	0.7725	0.85	0.93	1	0.922857	0.891667	0.725714	1
NM_001136497	BTF3L4	0.207	0.12	0.29	0.194444	0.3	0.21	0.18	0.2	0.14	0.303333	0.12	0.16	0.12	0.24	0.215	0.198	0.19	0.14	0.21	0.26	0.536	0.18	0.333333	0.14	0.317778	0.36	0.244	0.32	0.257	0.212	0.3	0.184444	0.19	0.204444	0.29	0.17	0.25	0.306667	0.22	0.265	0.28	0.28	0.14	0.15	0.249	0.296	0.16	0.22
NR_037185	PRPF38B	0.57	0.579	0.635	0.383333	0.48	0.601	0.64	0.33	0.4	0.227778	0.69	0.68	0.408	0.744	0.42	0.63	0.91	0.54	0.69	0.65	0.59	0.562222	0.211111	0.7	0.64	0.486667	0.7	0.29	0.38	0.48	0.7	0.237	0.504	0.61	0.72	0.559	0.79	0.28	0.37	0.57	0.5	1	0.74	0.83	0.28	0.67	0.66	0.66
NM_021933	MIIP	0.41	0.57	0.32	0.69	0.41	0.36	0.23	0.32	0.53	0.49	0.99	0.45	0.2	0.44	0.45	0.49	0.44	0.506	0.36	0.46	0.58	0.51	0.69	0.63	0.81	0.76	0.79	0.4	0.35	0.42	0.8	0.63	0.55	0.56	0.86	0.52	0.64	0.7	0.32	0.63	0.71	0.47	0.28	0.47	0.25	0.67	0.58	0.55
NM_001178096	F3	0.67	1	0.77	0.404286	0.65	0.89	0.74	0.69	0.44	0.47	0.5	0.836667	0.668	1	0.67	0.51	0.94	0.45	0.83	0.802857	1	1	0.33	0.94	0.551111	0.9	0.77	0.47	0.954	0.66	0.89	0.35	0.73	0.75	0.87	0.885	1	0.59	0.7	0.74	0.67	1	0.65	0.71	0.76	0.96	0.78	0.74125
NM_021633	KLHL12	0.81	0.93	0.94	0.41	0.805	1	1	0.77	0.59	0.33	0.51	0.72	0.65	0.986667	0.89	0.88	0.934	0.72	0.926667	0.75	1	1	0.36	0.864	0.36	1	1	0.81	1	0.57	0.79	0.36	0.67	0.69	0.69	0.775556	1	0.45	1	0.81	0.78	1	0.91	0.51	0.89	0.87625	0.51	0.61
NM_004481	GALNT2	0.59	0.67	0.82	0.65	0.99	0.57	0.63	0.87	0.69	0.91	0.67	0.71	0.73	0.97	0.6	1	0.66	0.77	0.76	0.95	1	1	0.54	0.72	0.81	1	1	0.76	0.7	0.69	0.93	0.61	0.99	0.91	0.76	0.9	0.98	1	0.58	1	0.89	0.85	0.74	0.89	0.79	0.93	0.68	0.81
NM_018442	DCAF6	0.38	0.405	0.28	0.545	0.47	0.22	0.4	0.54	0.96	0.59	0.87	0.64	0.21	0.41	0.23	0.39	0.63	0.572	0.42	0.35	0.66	0.23	0.769	0.61	1	0.39	0.76	0.45	0.49	0.47	1	0.466	0.41	0.34	0.588	0.32	0.6	1	0.435556	0.53	0.7	0.38	0.58	0.452	0.26	0.72	0.568	0.435
NM_001039802	CDC42	0.12	0.2	0.49	0.14	0.19	0.27	0.29	0.26	0.16	0.56	0.21	0.24	0.19	0.38	0.11	0.28	0.43	0.17	0.28	0.35	0.46	0.13	0.26	0.41	0.19	0.22	0.19	0.46	0.2	0.54	0.52	0.31	0.11	0.52	0.48	0.21	0.12	0.43	0.2	0.51	0.09	0.39	0.41	0.53	0.28	0.5	0.34	0.45
NM_001938	DR1	0.61	0.81	0.54	0.32	0.59	0.94	0.6	0.35	0.34	0.16	0.23	0.7	0.28	0.95	0.59	0.26	0.79	0.33	0.95	0.67	0.759	0.59	0.1	0.68	0.18	0.43	0.33	0.35	0.42	0.39	0.84	0.19	0.51	0.53	0.67	0.29	0.51	0.24	0.47	0.41	0.58	0.76	0.72	0.52	0.31	0.83	0.57	0.37
NM_005727	TSPAN1	0.9	0.7	0.82	0.36	0.66	0.87	0.67	0.6	0.38	0.48	0.67	0.76	0.55	0.8	0.89	0.68	0.82	0.68	0.82	0.85	1	0.88	0.3	0.74	0.66	1	0.71	0.7	0.82	0.59	0.79	0.43	0.63	0.67	0.74	0.65	0.7	0.62	0.65	0.9	0.61	0.79	0.88	0.6	0.64	0.87	0.67	0.72
NM_030952	NUAK2	0.75375	0.98	0.91	0.44	0.64	0.78	0.966667	0.75	0.504	0.78	0.51	0.82	0.54	0.9025	0.703333	0.9	1	0.55	0.91	0.94	1	0.96	0.43	0.6925	0.45	0.97	0.813333	0.51	1	0.646667	0.902	0.43	0.77	0.57	0.793333	0.599538	0.8475	0.52	0.64	0.97	0.69	0.913333	0.755	0.77	0.72	0.77	0.703333	0.66
NM_018982	YIPF1	1	0.84	0.95	0.46	0.93	0.79	0.64	0.8	0.7	0.758	0.83	0.77	0.73	1	1	0.68	0.72	0.82	0.86	0.85	1	0.87	0.544	0.65	0.76	0.92	0.71	0.78	0.93	0.49	0.84	0.57	0.64	0.87	0.9	0.93	0.95	0.59	0.97	0.73	0.68	1	0.94	0.45	0.8	0.895	0.98	0.62
NM_016334	GPR89B	0.26	0.32	0.28	0.43	0.49	0.42	0.29	0.36	0.61	0.41	0.57	0.41	0.15	0.4	0.23	0.35	0.31	0.3	0.31	0.36	0.43	0.28	0.64	0.24	0.75	0.48	0.59	0.33	0.28	0.35	0.53	0.48	0.28	0.25	0.28	0.21	0.35	0.42	0.48	0.38	0.52	0.42	0.23	0.35	0.41	0.41	0.34	0.41
NM_001206652	SH3GLB1	0.45	0.07	0.21	0.23	0.33	0.16	0.17	0.25	0.43	0.32	0.06	0.12	0.23	0.21	0.54	0.21	0.18	0.22	0.19	0.24	0.04	0.15	0.25	0.15	0.17	0.09	0.19	0.3	0.27	0.21	0.29	0.11	0.19	0.39	0.17	0.1	0.13	0.25	0.16	0.23	0.44	0.16	0.13	0.24	0.27	0.21	0.27	0.15
NM_001123377	PARK7	0.46	0.57	0.58	0.66	0.57	0.49	0.49	0.66	0.62	0.76	1	0.82	0.51	0.64	0.43	0.52	0.6	0.77	0.48	0.63	0.79	0.64	1	0.76	1	0.64	0.78	0.44	0.62	0.62	0.75	0.55	0.76	0.58	0.81	0.5	0.83	0.73	0.4	0.64	0.72	0.66	0.81	0.47	0.43	0.73	0.72	0.71
NM_020997	LEFTY1	1	0.88	0.941667	0.52	0.75	1	1	0.68	0.553333	0.475	0.66	1	0.61	0.79	0.96	0.6	0.965714	0.84	1	1	1	0.88	0.43	0.88	0.56	0.91	0.76	0.63	1	0.7275	0.8625	0.28	0.82	0.44	0.826	0.65	0.872857	0.72	0.796667	0.88	0.88	0.947143	1	0.67	0.71	0.851429	1	0.71
NM_004388	CTBS	0.47	0.31	0.434	0.202857	0.355	0.58625	0.49	0.267143	0.269	0.0716667	0.194444	0.3	0.26875	0.82	0.493333	0.372857	0.636667	0.232857	0.56	0.354286	0.681429	0.44	0.181429	0.425	0.188333	0.36125	0.41	0.273333	0.71	0.295556	0.46125	0.12875	0.4	0.38	0.4	0.32875	0.443333	0.115714	0.31	0.355	0.434	0.63	0.52	0.395714	0.401429	0.478889	0.26	0.238571
NM_006142	SFN	0.46	0.56	0.61	0.77	0.73	0.59	0.55	0.55	0.564	0.85	0.74	0.57	0.52	0.6	0.49	0.97	0.61	0.52	0.53	0.61	1	0.76	0.81	0.65	1	1	0.97	0.48	0.81	0.77	0.84	0.63	0.64	0.62	0.66	0.82	0.73	1	0.51	0.71	0.48	0.62	0.64	0.76	0.49	0.81	0.61	0.59
NM_170708	LMNA	0.38	0.37	0.31	0.96	0.63	0.42	0.45	0.63	1	1	1	0.8	0.55	0.34	0.39	0.53	0.3	0.96	0.3	0.52	0.93	0.36	1	0.62	1	0.86	0.53	0.66	0.6	0.69	0.8	1	0.43	0.5	0.68	0.67	0.39	1	0.45	0.72	0.39	0.36	0.91	0.43	0.63	0.8	0.71	0.57
NM_182533	C1orf86	0.25375	0.08	0.1	0.21	0.07	0.11	0.16	0.1	0.16	0.17	0.06	0.04	0.12	0.18	0.49	0.08	0.1	0.03	0.07	0.1	0.08	0.2	0.01	0.15	0.24	0.18	0.32	0.06	0.15	0.36	0.23	0.21	0.1	0.04	0.18	0.11	0.14	0.15	0.07	0.05	0.28	0.31	0.04	0.05	0.07	0.05	0.09	0.1
NM_006004	UQCRH	0.74	0.67	0.72	0.85	0.66	0.7	0.75	0.67	0.65	0.35	0.57	0.56	0.59	0.7	0.72	0.61	0.79	0.52	0.8	0.83	0.69	0.58	0.59	0.62	0.61	0.51	0.81	0.66	0.53	0.64	0.79	0.5	0.69	0.85	0.65	0.89	0.75	0.47	0.73	0.95	0.85	0.71	0.44	0.79	0.88	0.69	0.7	0.63
NM_001145415	SETDB1	0.53	0.673333	0.664444	0.8	0.7	0.76	0.75	0.99	0.687143	0.99	0.82	0.765556	0.673333	0.758889	0.741111	0.88	0.83	0.6	0.73	0.88	0.89	0.83	0.64	1	0.74	1	0.84	0.94	0.75	0.667778	0.98	0.57	0.65	0.63	0.6	0.83	0.98	1	0.94	1	0.85	0.54	0.761111	0.51	0.62	0.93	0.754444	0.76
NM_002922	RGS1	0.68	0.75	0.37	0.24875	0.465	0.9	0.87125	0.24	0.415556	0.075	0.58	0.82	0.18	0.98	0.8	0.591667	0.87	0.286667	0.83	0.5075	1	0.63125	0.199	0.41	0.201111	0.85	0.47	0.324444	0.97	0.37	0.75	0.1275	0.39	0.62	0.57	0.471111	0.87	0.12875	0.565714	0.45	0.607	1	0.94	0.74	0.53125	0.93	0.54	0.37375
NM_014388	DIEXF	0.12	0.1	0.147778	0.12375	0.125	0.11	0.08	0.12	0.124444	0.0857143	0.08	0.08	0.101	0.141111	0.19	0.118889	0.159	0.129	0.138	0.08	0.07	0.04	0.1	0.12	0.13	0.11	0.08	0.14	0.16	0.132857	0.147778	0.08375	0.06	0.153333	0.126667	0.05	0.127	0.09	0.13	0.125556	0.15	0.12	0.09	0.1	0.14	0.13	0.158889	0.092
NM_007033	RER1	0.33	0.14	0.22	0.23	0.34	0.3	0.2	0.32	0.35	0.16	0.11	0.14	0.24	0.26	0.35	0.27	0.23	0.33	0.21	0.23	0.31	0.35	0.14	0.19	0.27	0.2	0.26	0.29	0.34	0.21	0.31	0.17	0.23	0.37	0.21	0.24	0.21	0.18	0.14	0.32	0.3	0.19	0.12	0.34	0.28	0.28	0.35	0.32
NM_001004128	QSOX1	0.56	0.78	0.72	0.52	0.76	0.82	0.74	0.75	0.6	0.51	0.77	1	0.65	0.93	0.56	0.75	0.78	1	0.99	0.9	1	0.88	0.23	0.72	0.6	1	0.88	0.84	0.74	0.82	0.83	0.95	1	0.52	0.77	0.7	1	0.65	0.7	0.94	0.82	0.87	0.82	0.6	0.95	0.82	0.73	0.75
NM_001097616	GPR89C	0.22	0.31	0.27	0.47	0.51	0.41	0.28	0.35	0.6	0.41	0.57	0.41	0.15	0.39	0.24	0.35	0.31	0.32	0.3	0.36	0.4	0.29	0.62	0.23	0.74	0.47	0.58	0.34	0.26	0.32	0.53	0.48	0.28	0.25	0.28	0.21	0.35	0.41	0.47	0.39	0.51	0.42	0.23	0.35	0.4	0.41	0.33	0.41
NM_207356	C1orf174	0.68	0.94	0.61	0.5	1	0.63	0.46	0.68	0.54	1	0.71	0.47	0.71	0.78	0.76	1	0.86	0.43	0.61	1	1	1	0.73	0.81	1	1	0.96	0.47	0.81	1	1	0.86	0.71	0.88	0.96	1	0.67	1	0.66	1	0.62	0.82	0.5	0.881	0.73	1	0.7	0.9
NM_014856	DENND4B	0.915	1	0.994	0.38	0.95	1	0.945	0.93	0.68	0.41	0.556	0.965	0.811667	0.92	0.854444	0.73	1	0.6	0.978	1	1	1	0.49	0.902	0.49	0.91	0.74	0.886667	1	0.52	0.88	0.34	0.95	0.69	0.68	0.7	1	0.47	1	1	0.81	1	0.992	0.891667	1	0.82	0.79	0.69
NR_033716	SNX7	0.26	0.14	0.12	0.01	0.05	0.37	0.62	0.11	0.07	0.01	0.02	0.22	0.11	0.59	0.25	0.11	0.63	0.06	0.36	0.18	0.55	0.44	0.03	0.22	0.03	0.09	0.09	0.04	0.42	0.2	0.24	0.03	0.24	0.15	0.25	0.12	0.21	0	0.17	0.12	0.18	0.68	0.22	0.21	0.07	0.23	0.15	0.03
NM_006559	KHDRBS1	0.92	1	1	0.27	0.73	1	1	0.54	0.4	0.28	0.31	0.87	0.52	1	0.89	1	1	0.34	1	0.96	1	1	0.38	0.84	0.43	0.83	0.97	0.48	1	0.68	0.93	0.19	0.87	0.69	0.92	0.65	1	0.41	0.78	0.89	0.97	1	1	0.69	0.78	1	0.77	0.71
NM_013386	SLC25A24	0.29	0.13	0.12	0.22	0.23	0.64	0.436667	0.11	0.1925	0.0333333	0.03	0.48	0.08	0.95	0.24	0.49	0.78	0.05	0.31	0.04	0.828571	0.05	0.06	0.37	0.07	0.15	0.14	0.06	0.677143	0.06	0.5	0.03	0.09	0.12	0.32	0.15	0.19	0	0.2	0.1	0.11	0.62	0.54	0.32	0.162857	0.52	0.3	0.138333
NM_001113348	ECE1	0.76	0.98	0.56	0.7	0.84	0.91	0.86	1	0.75	0.8	0.724	0.8	0.75	0.85	0.64	0.94	0.76	0.89	0.74	0.83	0.939	1	0.85	0.62	0.93	0.99	0.88	0.67	1	0.86	0.73	0.73	0.9	0.79	0.55	1	1	0.99	0.74	0.85	0.86	0.68	0.83	0.9	1	0.91	0.59	0.87
NM_001357	DHX9	0.19	0.26	0.23	0.1	0.11	0.4	0.57	0.04	0.11	0.01	0.03	0.29	0.09	0.48	0.17	0.16	0.46	0.12	0.51	0.16	0.47	0.28	0.01	0.23	0.03	0.14	0.18	0.04	0.29	0.08	0.25	0.02	0.23	0.24	0.21	0.19	0.33	0.01	0.2	0.16	0.17	0.36	0.33	0.25	0.16	0.26	0.2	0.12
NM_001048183	PHACTR4	0.833333	0.733333	0.863333	0.423333	0.87	0.72	0.7375	0.803333	0.425	0.536667	0.4275	0.806667	0.63	0.92	0.703333	0.88	0.83	0.67	0.823333	1	1	0.995	0.4875	0.733333	0.585	0.993333	0.856667	0.585	0.893333	0.63	0.76	0.54	0.78	0.4	0.53	0.72	0.856667	0.653333	0.71	0.985	0.706667	0.8925	0.7775	0.766	0.97	0.955	0.51	0.76
NM_032864	PRPF38A	0.44	0.17	0.43	0.392857	0.74	0.28	0.42	0.33	0.85	0.37	0.23	0.2	0.51	0.24	0.76	0.33	0.34	0.48	0.31	0.32	0.55	0.37	0.45	0.38	0.34	0.26	0.59	0.56	0.518333	0.48	0.53	0.5	0.35	0.66	0.51	0.21	0.44	0.37	0.6	0.35	0.55	0.24	0.21	0.33	0.49	0.44	0.45125	0.36
NM_024587	TMEM53	0.336667	0.257143	0.184	0.12	0.29	0.335	0.26	0.17	0.2	0.18	0.16	0.12	0.2175	0.401667	0.333333	0.29	0.318	0.26	0.275	0.21	0.65	0.211667	0.14	0.275	0.202857	0.208	0.27	0.175	0.34	0.18	0.2725	0.09	0.265	0.25	0.2525	0.2	0.224	0.215	0.235	0.26	0.28	0.28	0.295	0.246	0.2	0.233333	0.22	0.25
NM_181441	MRPL55	0.8	0.88	0.62	0.41	0.76	0.83	0.74	0.79	0.85	0.53	1	0.67	0.85	0.79	0.99	0.65	0.64	0.67	1	0.96	0.99	0.77	0.92	0.52	0.74	0.68	0.8	0.86	0.83	0.39	0.57	0.72	0.76	0.88	0.74	1	0.7	0.74	1	0.75	0.77	0.74	0.94	0.71	0.92	0.74	0.62	0.66
NM_003676	DEGS1	0.13	0.13	0.03	0.094	0.03	0.17	0.35625	0.02	0.03	0.0183333	0.01	0.13	0.03	0.6	0.195	0.12	0.22	0.01	0.12	0.11	0.44	0.15	0.05	0.12	0.01	0.02	0.118333	0.04	0.38	0.03	0.14	0.03	0.08	0.13	0.11	0.02	0.1	0.01	0.06	0.02	0.08	0.47	0.08	0.1	0.14	0.15	0.12	0.02
NM_003780	B4GALT2	0.74	0.38	0.4	0.18	0.48	0.39	0.47	0.33	0.36	0.5	0.26	0.28	0.33	0.42	0.72	0.55	0.43	0.22	0.35	0.46	1	0.52	0.21	0.43	0.46	0.64	0.49	0.34	0.98	0.35	0.48	0.23	0.32	0.46	0.39	0.47	0.38	0.55	0.34	0.5	0.41	0.44	0.3	0.57	0.38	0.56	0.43	0.32
NM_018066	GPN2	0.791	0.99	0.644	0.63	0.88	0.75	0.66	0.723	1	0.71	0.75	0.88	0.7	0.789	1	0.97	0.84	0.61	0.7	0.68	0.74	1	0.94	0.88	0.96	0.65	0.68	0.5	0.714	0.675	0.69	0.84	0.73	0.79	0.54	0.56	0.69	1	0.707	0.801	0.42	0.8	1	0.675	0.72	0.83	0.93	0.67
NM_005531	IFI16	0.433	0.47	0.31	0.206667	0.56	0.48	0.532222	0.18	0.1	0.0355556	0.09	0.41	0.25	0.64	0.456667	0.345556	0.61	0.08	0.39	0.335556	0.66	0.404444	0.0788889	0.36	0.12	0.23	0.37	0.195	0.59	0.19	0.445556	0.12	0.27	0.5	0.5	0.35	0.43	0.06	0.355	0.52	0.393333	0.624	0.8	0.66	0.25	0.69	0.44	0.216667
NM_033088	FAM40A	0.73	1	0.88	0.54	0.76	0.956	1	0.95	0.55	0.71	0.65	0.934	0.62	1	0.72	0.72	0.84	0.75	0.954286	0.89	1	0.99	0.43	1	0.56	1	0.76	0.85	0.99	0.73	1	0.52	0.81625	0.74	0.811429	0.82	0.946667	0.69	0.96	1	0.89	0.946	0.83	0.92	0.8	0.84	0.81	0.51
NM_005872	BCAS2	0.62	0.84	0.79	0.72	0.75	0.7	0.89	0.62	0.56	0.333	0.59	0.79	0.53	1	0.62	0.68	0.77	0.64	0.84	0.67	1	0.7	0.73	0.65	0.29	0.92	0.82	0.38	0.63	0.54	0.87	0.47	0.79	0.67	0.8	0.65	1	0.51	0.69	0.76	0.69	1	1	0.81	0.75	0.83	0.67	0.74
NM_153741	DPM3	0.9	0.84	0.85	0.91	1	0.79	0.74	0.93	1	0.89	1	0.67	1	0.92	0.89	0.88	0.78	1	0.97	0.91	0.7	0.83	0.82	0.84	0.94	1	1	0.96	0.76	0.75	0.9	0.85	0.77	1	0.81	1	0.99	1	0.64	1	0.77	0.93	0.8	1	0.83	0.64	0.88	0.79
NM_014002	IKBKE	0.5875	0.90625	0.8	0.39	0.75	0.82	0.748333	0.72	0.524	0.4	0.48	0.645714	0.67	0.871111	0.623333	1	0.955	0.63	0.8	0.85	1	0.932857	0.24	0.71	0.49	0.84	0.66	0.63	0.8375	0.37	0.55	0.26	0.79	0.72	0.706667	0.89	0.91	0.5	0.64	0.82	0.74	0.828333	0.674444	0.78	0.687143	0.62	0.5	0.59
NM_001097613	GPR89A	0.75	0.84	0.91	0.7	1	0.86	0.86	0.79	1	1	1	0.89	0.67	0.68	0.75	0.69	0.71	0.95	1	0.76	1	0.74	1	0.93	1	1	0.88	0.85	0.85	0.79	1	0.98	0.83	0.57	0.85	0.78	0.92	1	0.9	0.85	0.76	0.7	1	0.63	1	1	0.77	0.9
NM_024664	PPCS	0.69	0.98	0.92	0.74	0.83	1	0.97	0.78	0.737	0.91	1	1	0.72	0.99	0.67	0.74	0.92	1	1	1	1	0.97	1	0.82	1	1	0.99	0.93	0.84	0.83	0.89	1	0.96	0.67	0.84	0.85	1	1	0.87	0.74	0.72	0.98	1	0.74	1	1	0.74	0.68
NM_198236	ARHGEF11	0.814	1	1	0.74	1	1	0.971	0.84	0.78875	0.66	0.94875	0.995	1	0.88	0.824	1	0.983	0.915	0.9475	1	1	1	0.87	0.953333	0.87	1	1	0.98	1	0.84	1	0.64	0.88	1	0.94	1	1	0.89	1	1	0.82	0.994444	0.983333	0.95	1	1	1	0.84
NM_000437	PAFAH2	0.711667	0.77	0.843333	0.465	0.61504	0.68	0.9	0.78	0.47	0.515	0.58	0.99	0.595	0.84	0.59	0.69	1	0.83	0.81	0.620873	1	0.995	0.61	0.89	0.52	1	0.99	0.655	0.926	0.6025	1	0.65	0.66	0.47	0.636667	0.89	0.916667	0.545746	0.62	1	0.763333	1	0.63	0.683333	0.87	0.75	0.695	0.833333
NM_032315	SLC25A33	0.53	0.4	0.42	0.26	0.488889	0.62	0.73	0.36	0.348	0.03	0.07	0.58	0.43	0.82	0.56	0.44	0.9	0.287	0.6	0.49	0.75	0.632	0.17	0.456	0.03	0.31	0.24	0.44	0.66	0.353	0.34	0.03	0.63	0.398	0.56	0.33	0.8	0.04	0.64	0.49	0.504	0.77	0.56	0.3	0.32	0.47	0.443	0.25
NM_020770	CGN	0.98	1	0.962	0.41	1	1	1	0.93	0.642857	0.57	1	0.8	1	1	0.82	1	0.8	0.67	0.9	1	1	1	0.49	0.69	0.66	1	1	0.83	1	0.89	0.78	0.54	0.91	1	0.93375	1	1	0.69	0.86	1	0.79	1	1	1	0.9	1	0.82	1
NM_016371	HSD17B7	0.43	0.17	0.14	0.29	0.311111	0.423333	0.48	0.32	0.207143	0.101667	0.16	0.31	0.13	0.74	0.5	0.26375	0.64	0.183	0.63	0.21	0.46	0.31	0.13875	0.263	0.178889	0.35	0.15	0.211429	0.41	0.191111	0.22	0.11875	0.33	0.238889	0.28	0.32	0.25	0.15375	0.271	0.27	0.24	0.52	0.39	0.23	0.26	0.34	0.27	0.19
NM_002524	NRAS	0.52	0.59	0.93	0.66	0.942	1	0.88	0.83	0.54	0.608889	0.65	1	0.6	1	0.59	0.94	0.96	0.75	1	0.967778	1	0.73	0.65	0.71	0.716	0.982	0.963	0.68	1	0.7	1	0.69	0.89	0.78	0.74	0.67	1	0.718	0.91	0.93	1	0.88	1	0.58	1	0.91	0.813	0.75
NM_002455	MTX1	0.78	0.7	0.64	0.51	0.73	0.82	0.76	0.85	0.69	0.59	0.75	0.82	0.61	0.62	0.66	0.49	0.61	0.76	1	0.78	0.65	0.58	0.58	0.75	0.75	0.93	0.86	0.81	0.55	0.56	0.85	0.76	0.64	0.53	0.67	0.61	0.76	0.77	0.88	0.82	0.53	0.55	0.94	0.6	0.68	0.83	0.86	0.75
NM_020832	ZNF687	0.422	0.568333	0.433333	0.19	0.46	0.58	0.724	0.432	0.31	0.71	0.385	0.586667	0.366	0.85	0.428889	0.6	0.7325	0.311429	0.684	0.49	1	0.53	0.66	0.471667	0.77	0.59	0.38	0.305	0.64	0.3975	0.596667	0.182	0.475714	0.44	0.472	0.56	0.594	0.3	0.415	0.55	0.56	0.773333	0.635	0.86	0.61	0.29	0.68	0.366
NR_002188	GBAP1	0.942	1	0.72	0.61	0.77	1	0.75	1	0.76	0.39	0.54	0.54	0.71	0.78	1	0.7	0.93	0.57	0.71	0.66	1	1	0.52	0.79	0.37	0.87	0.81	0.72	1	0.61	0.77	0.44	0.75	0.72	0.71	0.69	0.79	0.55	0.86	0.95	0.72	0.68	1	0.79	0.97	0.79	0.51	0.76
NM_001748	CAPN2	0.66	1	0.88	0.86	1	0.93	0.98	1	0.89	1	1	1	0.82	0.91	0.62	1	0.8	0.95	0.87	1	1	0.99	1	0.9	1	1	1	1	0.95	0.9	1	1	0.88	0.92	0.92	0.94	1	1	1	1	0.87	0.98	1	0.97	1	1	0.99	1
NM_024009	GJB3	0.95	1	0.603456	0.466649	1	1	1	1	1	0.497146	0.94	1	0.529692	0.683678	1	0.601287	1	0.528723	0.628492	1	1	1	0.56	0.87	0.79	1	1	0.54317	1	0.58	0.642888	0.51	1	1	0.91	1	0.649089	0.545746	0.57381	1	0.79	1	0.89	0.97	0.610838	0.640971	0.66	1
NM_181873	MTMR11	0.6	0.76	0.686	0.77	0.92	0.86	0.71	0.72	0.681429	0.43	0.6	0.79	0.61	0.81	0.66	0.87	0.69	0.781	0.55	0.92	0.86	0.48	0.38	0.688	0.67	0.61	1	0.81	0.68	0.72	1	0.52	0.7	0.8	0.735	0.75	0.77	0.55	0.733	0.86	0.81	0.8	0.7	1	0.59	0.75	0.88	0.656
NM_001243772	APH1A	0.85	0.64	0.91	0.49	0.89	0.92	0.95	0.72	0.7	0.83	1	1	0.73	0.99	0.77	0.69	0.96	0.93	0.87	0.89	1	0.85	0.94	0.8	0.84	0.86	0.98	1	1	0.88	0.79	0.64	0.85	0.71	0.76	0.63	0.99	1	0.81	0.97	0.85	0.97	1	0.7	0.91	1	0.76	0.74
NM_007259	VPS45	0.817143	0.86	0.73	0.472	0.46	0.8	1	0.91	0.59	0.75	0.64	0.83	0.69	0.75	0.83	0.99	0.871667	0.75	0.918571	0.902	1	0.95	0.65	1	0.67	1	0.81	0.8	0.9	0.673333	0.64	0.56	0.73	1	0.856667	0.9	1	0.75	0.84	0.77	0.62	0.75	0.96	0.76	0.68	0.96	0.87	0.71
NM_000396	CTSK	0.77	0.59	0.71	0.58	0.87	0.66	0.63	0.45	0.48	0.32	0.52	0.71	0.33	0.88	0.582	0.35	0.81	0.34	0.48	0.543333	1	0.52	0.68	0.89	0.45	0.48	0.594	0.35	0.78	0.49	0.65	0.32	0.64	0.45	0.73	0.46	0.66	0.34	0.531	0.51	0.48	1	0.83	0.51	0.42	0.84	0.69	0.41
NM_006990	WASF2	1	1	1	1	1	1	0.99	0.91	0.89	1	1	1	1	1	1	1	1	0.88	0.93	1	1	1	0.93	1	1	1	1	0.85	0.97	0.9	1	1	1	1	1	1	1	1	1	1	1	1	1	1	1	1	1	1
NM_020247	ADCK3	0.87	1	1	0.68	0.96	0.92	1	0.89	0.68	0.6	0.99	1	0.82	1	0.86	0.9	0.96	1	0.91	0.9	1	0.9	0.5	1	0.73	1	0.97	1	1	0.69	0.92	0.53	0.95	0.84	0.79	1	1	0.83	0.76	1	0.87	1	1	0.86	1	0.83	0.7	0.9
NM_003902	FUBP1	0.45	0.14	0.29	0.216667	0.36	0.16	0.21	0.28	0.227143	0.1	0.12	0.26	0.16	0.27	0.54	0.14	0.24	0.27	0.25	0.23	0.18	0.24	0.27	0.24	0.21	0.2	0.21	0.21	0.18	0.13	0.33	0.08	0.21	0.42	0.23	0.12	0.12	0.06	0.14	0.19	0.38	0.15	0.31	0.23	0.47	0.21	0.54	0.16
NM_001197320	MCL1	0.76	1	1	0.48	1	1	1	0.95	0.6	0.51	0.69	1	0.82	1	0.72	0.99	1	0.69	1	1	1	1	0.52	0.85	0.7	1	1	0.79	1	0.72	1	0.36	0.97	1	0.94	1	1	0.83	0.81	1	0.9	1	1	1	1	0.97	0.79	0.91
NM_015172	PRRC2C	0.99	1	1	0.99	0.96	1	1	0.77	0.64	1	1	0.998889	0.67	1	0.74	0.81	1	0.84	1	0.88	1	1	1	0.95	0.93	1	1	0.99	0.93	0.65	1	0.99	1	0.79	0.97	0.84	1	1	0.82	1	0.93	1	0.993333	0.87	0.95	1	0.85	1
NM_203341	2022-09-15	0.27	0.3	0.32	0.23	0.35	0.4	0.37	0.3	0.24	0.21	0.34	0.4	0.23	0.44	0.28	0.33	0.45	0.3	0.39	0.29	0.82	0.29	0.09	0.44	0.25	0.5	0.31	0.25	0.39	0.2	0.42	0.22	0.36	0.23	0.42	0.27	0.47	0.32	0.26	0.34	0.42	0.47	0.44	0.27	0.33	0.47	0.33	0.29
NR_036565	CCT3	0.79	0.72	0.7	0.53	0.76	0.79	0.71	0.69	0.63	0.59	0.58	0.75	0.78	0.78	0.76	0.6	0.7	0.69	0.84	0.73	0.72	0.62	0.4	0.63	0.63	0.84	0.66	0.75	0.57	0.52	0.75	0.43	0.69	0.62	0.7	0.72	0.69	0.76	0.7	0.76	0.72	0.78	0.78	0.63	0.81	0.75	0.69	0.78
NM_001127361	RNF19B	0.5	0.59	0.6	0.194	0.41	0.72	0.63	0.44	0.32	0.05	0.28	0.53	0.49	0.84	0.5	0.34	0.89	0.26	0.67	0.37	1	0.74	0.06	0.5	0.185	0.47	0.41	0.36	1	0.39	0.46	0.07	0.36	0.44	0.5	0.6	0.59	0.14	0.66	0.51	0.51	0.67	0.93	0.38	0.37	0.44	0.35	0.28
NM_001172222	SCMH1	0.776	0.8	0.953	0.48	0.86	0.78	0.928	0.87	0.66	0.63	0.77	0.943333	0.85	0.983	0.777	0.87	0.969	0.85	0.936	0.82	1	1	0.385556	0.835	0.86	1	1	0.68	1	0.5	0.91	0.39	0.81	0.807	0.82	1	0.985	1	0.84	1	0.64	0.998	0.953333	0.82	1	0.95	0.73	0.84
NM_020775	KIAA1324	0.261429	0.0975	0.12	0.22	0.2	0.19	0.18	0.13	0.21	0.11	0.07875	0.13	0.28	0.12	0.44	0.14	0.177778	0.16	0.2	0.176	0.02	0.15625	0.1	0.13	0.1	0.06	0.13	0.177143	0.206667	0.15625	0.22	0.12	0.25	0.23	0.16375	0.14	0.1	0.06	0.09	0.14	0.16	0.18	0.13	0.13	0.15	0.08	0.18625	0.22
NM_014944	CLSTN1	0.67	0.7	1	0.34	0.69	0.78	0.71	0.52	0.48	0.35	0.32	0.58	0.57	1	0.6	0.58	0.98	0.4	0.73	0.77	1	1	0.25	0.62	0.43	0.92	0.85	0.44	0.77	0.45	0.7	0.18	0.66	0.59	0.66	0.9	0.99	0.47	0.42	0.88	0.66	0.91	0.65	0.73	0.41	0.76	0.64	0.76
NM_213566	DFFA	0.35	0.27	0.17	0.18	0.23	0.284444	0.2	0.31	0.22	0.2	0.23	0.24	0.23	0.24	0.3	0.23	0.22	0.25	0.34	0.22	0.26	0.22125	0.2	0.18	0.23	0.17	0.18	0.3	0.285	0.31	0.22	0.17	0.27	0.34	0.22	0.22	0.19	0.15	0.33	0.224444	0.25	0.24	0.24	0.25	0.21	0.19	0.19	0.23
NM_001130041	SHC1	0.48	1	0.85	0.28	0.74	1	1	0.62	0.58	0.38	0.4	0.58	0.87	1	0.53	0.73	0.95	0.4	0.96	0.74	1	1	0.23	0.65	0.42	0.97	0.83	0.57	0.77	0.49	0.7	0.2	0.71	0.69	0.57	0.77	0.87	0.47	1	0.81	0.66	1	0.84	0.7	0.94	0.69	0.76	0.67
NR_047545	LMNA	0.34	0.28	0.31	0.29	0.09	0.26	0.18	0.16	0.2	0.18	0.11	0.18	0.21	0.34	0.41	0.15	0.16	0.07	0.15	0.21	0.54	0.3	0.11	0.13	0.1	0.13	0.29	0.18	0.39	0.08	0.16	0.12	0.2	0.16	0.18	0.14	0.24	0.14	0.12	0.15	0.3	0.29	0.22	0.19	0.15	0.15	0.17	0.2
NM_023077	SELRC1	0.65	0.63	0.5	0.433333	0.638571	0.756667	0.8	0.556667	0.524	0.58	0.5	0.52	0.56	0.804286	0.58	0.607778	0.72	0.69	0.81	0.69375	0.817	0.7525	0.6	0.54	0.47	0.6	0.5	0.53	0.675	0.515714	0.66125	0.71	0.5	0.606	0.49	0.77	0.718333	0.6	0.74	0.707	0.658333	0.775	0.59	0.49	0.97	0.89	0.68	0.42
NM_012089	ABCB10	0.74	0.585073	0.933333	0.376	0.61504	1	0.963333	0.549053	0.535	0.4225	0.61	0.9075	0.595	1	0.74	0.9	1	0.765	0.97	0.9525	1	1	0.3075	0.88	0.515	0.637392	0.96	0.735	1	0.71	1	0.255	1	0.773333	0.97	0.9	0.82	0.38	0.894	0.976667	0.83	1	0.978333	0.77	0.78	1	0.7	0.72
NM_001204517	KIFAP3	0.96	0.59	0.58	0.53	0.98	0.68	1	0.82	0.45	1	0.76	0.96	0.667778	0.71	1	0.68	0.735714	0.5	0.87	1	1	0.92	0.66	0.64	0.65	0.94	0.65	0.92	0.96	0.45	0.77	0.55	0.65	0.692	0.786667	0.81	0.76	0.99	0.42	0.907778	0.56	0.79	1	0.67	0.83	0.85	0.708	0.74
NM_000029	AGT	0.477778	0.53	0.55	0.3	0.53	0.36	0.56	0.453333	0.394444	0.21	0.516	0.77	0.404	0.65	0.461	0.416	0.546667	0.54	0.553333	0.39	0.51	0.59	0.35	0.457	0.56	0.45	0.518889	0.35	0.52	0.347778	0.56	0.297	0.66	0.31	0.47	0.5	0.592222	0.372	0.494	0.51	0.532	0.584444	0.68	0.54	0.5	0.36	0.488	0.404
NM_006542	SPHAR	0.38	0.24	0.33	0.184	0.283	0.68	0.46	0.2	0.218	0.04875	0.091	0.46	0.233	0.67	0.47	0.353	0.55	0.15	0.51	0.23	0.66	0.59	0.10875	0.341	0.14	0.2	0.2	0.187	0.59	0.22	0.39	0.095	0.43	0.295	0.37	0.31	0.383	0.0566667	0.358	0.3	0.36	0.52	0.49	0.43	0.357	0.455	0.339	0.17
NM_152379	C1orf131	0.25	0.28	0.315556	0.165556	0.13	0.47	0.44	0.15	0.212222	0.033	0.05	0.55	0.164444	0.6	0.25	0.31	0.501111	0.24	0.27	0.27	0.76	0.55	0.0677778	0.281	0.104444	0.11	0.248	0.33	0.36	0.214	0.351	0.068	0.32	0.318	0.18	0.208	0.46	0.06	0.19	0.26	0.45	0.62	0.41	0.292222	0.306	0.325	0.27	0.17
NM_005850	SF3B4	0.75	0.92	0.76	0.4	0.79	0.72	0.76	0.73	0.43	0.44	1	1	0.79	0.89	0.735	0.56	1	1	0.76	0.81	1	0.67	0.29	0.8	0.61	0.81	0.85	0.78	0.61	0.78	0.88	0.55	0.69	0.72	0.96	0.68	1	0.68	0.76	0.95	0.85	0.83	0.85	0.64	0.65	1	0.97	0.73
NM_014774	KIAA0494	0.41	0.79	0.77	0.62	1	1	1	0.72	0.65	0.79	0.44	1	0.63	0.99	0.71	1	0.83	0.68	1	1	1	1	0.71	0.65	0.85	1	1	1	1	1	1	0.63	1	1	0.88	1	1	0.845556	0.96	1	0.94	1	0.91	0.86	1	1	0.84	0.68
NM_017459	MFAP2	0.645	0.6	0.59	0.41	0.652	0.754	0.65	0.559	0.49	0.32	0.4	0.56	0.574	0.72	0.64	0.64	1	0.575	0.684	0.624	0.99	0.9	0.25	0.614	0.4	0.69	0.97	0.76	0.636	0.45	0.59	0.28	0.83	1	0.634	0.7	0.62	0.55	0.628	0.74	0.65	0.738	0.74	0.63	0.48	0.6	0.4	0.567
NM_001114600	C1orf144	0.93	0.57	1	0.5	0.86	1	0.95	0.8	0.64	0.44	0.47	0.8	0.59	1	0.69	0.86	0.85	1	1	0.85	0.7	0.83	0.41	0.67	0.52	0.89	0.82	0.78	0.71	0.48	0.76	0.42	0.61	0.77	0.66	0.82	1	0.6	0.94	0.94	0.78	0.79	0.62	0.62	0.99	0.76	0.66	0.71
NM_005698	SCAMP3	0.878	0.73	0.9	0.96	1	0.94	1	1	0.85	1	1	1	1	1	0.94	0.98	0.98	0.93	1	1	1	1	1	1	1	1	1	1	0.97	1	1	0.88	1	1	1	0.79	0.88	1	0.97	1	1	1	1	0.99	0.9	1	1	1
NM_152499	CCDC24	0.92	0.88	0.83	0.83	0.7625	0.79	0.71	0.51	0.68	0.6	0.76	0.936667	0.745	0.942	0.82	0.67	0.858	0.836	0.8225	0.82	1	0.89	0.556667	0.836667	0.69	0.954	0.96	0.85	0.9975	0.63	0.67	0.392	0.788	0.91	0.92	1	0.775	0.76	0.7	0.898333	0.69	0.952857	0.81	0.77	0.72	0.87	0.782	0.94
NM_015306	USP24	0.38	0.675	0.707	0.63	0.62	0.694	0.65	0.564	0.41	0.82	0.67	0.663	0.554	0.74	0.45	0.68	0.75	0.99	0.688	0.62	0.937	0.754	0.27	0.51	0.61	0.794	0.769	0.54	0.698	0.83	0.72	0.49	0.63	0.83	0.58	0.72	0.831111	0.73	0.49	0.6	0.89	0.62	0.628	0.697	0.48	0.63	0.52	0.46
NM_001198774	PI4KB	0.47	0.7	0.61	0.4	0.39	0.55	0.45	0.37	0.28	0.44	0.47	0.39	0.32	0.65	0.43	0.54	0.76	0.28	0.49	0.46	0.83	0.62	0.28	0.51	0.49	0.47	0.93	0.35	0.33	0.34	0.57	0.21	0.36	0.41	0.59	0.66	0.75	0.32	0.46	0.67	0.62	0.72	0.56	0.46	0.43	0.65	0.59	0.43
NM_032324	NTPCR	0.58	0.63	0.71	0.36	0.53	0.8	0.76	0.54	0.51	0.12	0.41	0.49	0.57	0.75	0.54	0.48	0.73	0.49	0.71	0.62	0.67	0.57	0.17	0.44	0.36	0.48	0.55	0.59	0.58	0.54	0.49	0.26	0.68	0.55	0.53	0.47	0.61	0.19	0.61	0.7	0.82	0.85	0.51	0.61	0.62	0.59	0.6	0.5
NM_004768	SRSF11	0.84	1	1	0.62	0.7	0.93	0.92	0.51	0.33	0.398571	0.42	0.83	0.74	1	0.64	0.98	1	0.37	1	0.86	1	1	0.35875	0.82	0.38	1	0.92	0.46	0.78	0.59	0.89	0.31	0.9	0.98	0.84	1	1	0.32	0.55	0.76	0.7	1	0.84	1	0.55	1	0.75	0.75
NM_001039577	CCNL2	0.75	0.8	0.745	0.44	0.61	0.7725	0.58	0.63	0.75	0.26	0.46	0.89	0.47	0.8475	1	0.67	0.64	0.69	0.845	0.62	1	0.65	0.18	0.715	0.64	0.683333	0.72	0.59	0.95125	0.536667	0.84	0.35	0.7	0.86	0.69	0.676667	0.826667	0.4	0.49	0.6875	0.54	0.88	0.91	0.6	0.46	0.44	0.88	0.48
NM_138391	TMEM183A	0.43	0.31	0.46	0.04	0.29	0.51	0.51	0.33	0.17	0.07	0.2	0.35	0.3	0.46	0.53	0.25	0.43	0.25	0.51	0.33	0.63	0.43	0.12	0.23	0.16	0.29	0.27	0.26	0.51	0.16	0.31	0.04	0.26	0.24	0.3	0.3	0.36	0.15	0.41	0.41	0.28	0.42	0.46	0.27	0.35	0.34	0.29	0.21
NR_026752	CROCCP2	0.71	0.776667	0.85	0.314	0.56	0.735	0.625937	0.56	0.4375	0.25	0.44	0.83	0.41	0.982	0.91	0.58	0.95	0.54	0.87	0.8	1	0.83	0.15	0.67	0.47	0.68	0.6975	0.446667	0.982857	0.45	0.69	0.2	0.87	0.66	0.65	0.59	0.96	0.32	0.716667	0.75	0.61	1	0.933333	0.505	0.63	0.75	0.6075	0.41
NM_002961	S100A4	0.66	0.6	0.6	0.65	0.92	0.88	0.69	0.73	0.91	0.57	0.61	0.54	0.72	0.68	0.67	0.51	0.65	0.76	0.73	0.66	0.77	0.69	0.57	0.57	0.62	0.91	0.65	0.67	0.52	0.51	0.57	0.55	0.6	0.6	0.43	0.95	0.66	0.6	0.8	0.67	0.72	0.67	0.68	0.53	0.74	0.56	0.69	0.55
NM_015534	ZZZ3	0.56	0.62	0.94	0.1975	0.83	1	1	0.47	0.51	0.146	0.45	0.7	0.5325	1	0.62	0.64	0.965	0.38	0.865714	0.853333	1	0.94	0.36	0.65	0.378333	0.795	0.59	0.458	0.99	0.5	0.64	0.14	0.6	0.55	0.63	0.593333	0.79	0.383333	0.75	0.81	0.643333	1	0.88	0.58	0.89	0.771667	0.515	0.61
NM_022768	RBM15	0.63	0.733333	0.58	0.628	0.75	0.85	0.724	0.66	0.471667	0.656	0.766667	0.795	0.562	0.67	0.72	0.79	0.38	0.64	0.3	0.8075	0.79	0.753333	0.69	0.58	0.44	0.8575	0.78	0.5225	0.7	0.626	0.69	0.456	0.726667	0.67	0.6725	0.671	0.91	0.67	0.75	0.663333	0.672	0.73	0.854444	0.636667	0.91	0.82	0.64	0.68
NM_018372	LRIF1	0.62	0.77	0.56	0.25	0.58	0.915	1	0.4	0.324286	0.04	0.275	0.75	0.22	1	0.66	0.59	0.8	0.4025	0.69	0.84	1	0.713333	0.196667	0.765	0.273333	0.637392	0.56	0.355	0.8	0.3	0.74	0.155	0.61	0.46	0.646667	0.536667	0.878	0.335	0.34	0.505	0.56	1	0.745	0.51	0.62	0.640971	0.61	0.48
NM_018060	IARS2	0.42	0.71	0.5	0.37	0.43	0.73	0.77	0.44	0.28	0.18	0.64	0.64	0.43	0.66	0.45	0.38	0.63	0.53	0.65	0.41	0.85	0.68	0.64	0.66	0.39	0.44	0.4	0.39	0.67	0.43	0.48	0.27	0.58	0.46	0.51	0.37	0.53	0.26	0.41	0.61	0.57	0.68	0.83	0.36	0.66	0.63	0.5	0.31
NR_026900	FLJ23867	0.39	0.553	0.554444	0.33	0.74	0.628	0.613	0.55	0.518889	1	0.721	0.676	0.45	0.64	0.34	0.48	0.56	0.46	0.61	0.64	1	0.62	0.96	0.8	0.86	1	0.59	0.65	0.74	0.59	0.685	0.66	0.39	0.64	0.92	0.48	0.81	1	0.69	0.9	0.4	0.62	0.803	0.48	0.71	1	0.77	0.577
NM_018845	SLC50A1	0.57	0.69	0.52	0.39	0.52	0.65	0.71	0.63	0.45	0.81	0.68	0.71	0.56	0.67	0.5	0.48	0.58	0.47	0.6	0.47	0.84	0.63	0.62	0.5	0.48	0.59	0.5	0.43	0.73	0.59	0.48	0.8	0.66	0.52	0.5	0.48	0.6	0.53	0.67	0.59	0.57	0.73	0.77	0.45	0.85	0.54	0.34	0.42
NM_001184979	NDUFS5	0.24	0.36	0.41	0.42	0.25	0.38	0.45	0.27	0.35	0.14	0.23	0.36	0.24	0.5	0.25	0.39	0.47	0.3	0.43	0.41	0.32	0.42	0.16	0.43	0.29	0.29	0.54	0.26	0.32	0.37	0.51	0.25	0.45	0.41	0.42	0.24	0.49	0.18	0.32	0.45	0.45	0.41	0.3	0.41	0.42	0.43	0.35	0.36
NM_007348	ATF6	0.3	0.1	0.19	0.13	0.15	0.19	0.16	0.18	0.28	0.15	0.05	0.1	0.17	0.19	0.38	0.15	0.15	0.12	0.23	0.22	0.144444	0.19	0.09	0.08	0.11	0.11	0.18	0.18	0.24	0.12	0.23	0.05	0.17	0.22	0.12	0.09	0.14	0.09	0.09	0.23	0.33	0.18	0.12	0.11	0.21	0.12	0.18	0.12
NM_016040	TMED5	0.2	0.06	0.27	0.13	0.42	0.07	0.13	0.23	0.25	0.164286	0.06	0.12	0.19	0.12	0.22	0.2	0.14	0.11	0.14	0.3	0.2225	0.13	0.22	0.24	0.162	0.19	0.3	0.15	0.37	0.21	0.18	0.126	0.09	0.16	0.19	0.16	0.16	0.18	0.08	0.24	0.22	0.16	0.07	0.17	0.18	0.18	0.18	0.15
NM_020197	SMYD2	0.67	0.51	0.56	0.32	0.55	0.57	0.61	0.26	0.21	0.8	0.36	0.54	0.32	0.78	0.54	0.51	0.51	0.41	0.75	0.52	1	0.4	0.498	0.8	0.71	0.87	0.58	0.23	0.78	0.57	0.72	0.42	0.59	0.33	0.53	0.32	0.65	0.91	0.31	0.63	0.5	0.61	0.62	0.4	0.36	0.66	0.44	0.27
NR_037844	LOC100133445	0.29	0.19	0.17	0.17	0.24	0.11	0.17	0.26	0.191111	0.34	0.47	0.13	0.17	0.2	0.44	0.22	0.11	0.17	0.17	0.26	0.398889	0.23	0.43	0.26	0.31	0.15	0.2	0.18	0.2	0.16	0.28	0.21	0.13	0.26	0.16	0.27	0.16	0.3	0.211111	0.29	0.2	0.26	0.19	0.16	0.31	0.2	0.18	0.12
NM_006513	SARS	0.58	0.6	0.68	0.79	0.68	0.8	0.66	0.63	0.62	1	0.75	0.61	0.56	0.71	0.6	0.64	0.68	0.8	0.72	0.76	0.7	0.57	0.84	0.66	0.94	0.61	0.73	0.51	0.52	0.58	0.74	0.72	0.59	0.66	0.66	0.6	0.69	1	0.63	0.72	0.65	0.61	0.48	0.67	0.77	0.85	0.75	0.69
NM_002296	LBR	0.51	0.83	0.65	0.45	0.76	1	1	0.45	0.411429	0.32	0.55	1	0.43	1	0.52	0.62	0.99	0.74	0.85	0.67	1	0.59	0.38	0.52	0.43	0.74	0.82	0.44	0.95	0.44	0.76	0.38	0.87	0.47	0.67	0.51	0.94	0.48	0.603333	0.66	0.73	1	1	0.59	0.75	0.98	0.49	0.49
NM_014847	UBAP2L	0.777	0.69	0.74	0.27	0.55	0.66	0.784	0.61	0.43	0.26	0.373	0.56	0.47	0.58	0.747	0.57	0.7	0.29	0.64	0.62	1	0.73	0.29	0.69	0.41	0.71	0.39	0.67	1	0.71	0.73	0.17	0.64	0.39	0.53	0.5	0.64	0.4	0.53	0.65	0.58	0.891	0.773	0.58	0.57	0.79	0.75	0.54
NM_001257374	LMNA	0.46	0.39	0.65	0.67	0.75	0.99	0.39	0.53	1	0.39	0.84	0.82	0.76	0.47	0.36	0.68	0.67	0.6	0.573333	0.62	0.57	0.45	1	0.56	0.9	0.39	0.65	0.86	0.49	0.47	0.52	0.8	0.63	1	0.54	0.53	0.57	0.44	0.73	0.55	0.39	0.62	0.46	0.96	0.5	0.56	0.56	0.53
NM_001042678	RHOC	0.91	0.88	0.91	0.52	0.71	0.69	0.68	0.55	0.54	1	0.37	0.46	0.6	0.87	0.8	0.91	0.93	0.49	0.71	0.94	1	0.93	0.46	1	0.77	1	0.74	0.57	0.78	0.81	1	0.4	0.56	0.8	0.91	0.88	0.8	1	0.59	1	0.73	0.89	0.48	0.85	0.63	0.95	0.89	0.81
NM_001144832	TTC39A	0.81	0.96	0.7	0.41	0.91	0.89	0.64	0.71	0.35	0.28	0.55	0.99	0.69	0.92	0.73	0.74	0.92	0.62	0.71	0.97	1	0.77	0.28	0.69	0.43	0.7	0.82	0.74	0.897	0.59	0.85	0.34	0.66	0.6	0.65	0.72	0.74	0.38	0.72	0.9	0.55	1	0.93	0.59	0.82	0.74	0.66	0.65
NM_001146113	MIER1	0.195556	0.15	0.2	0.09625	0.17375	0.21	0.21	0.132	0.1	0.103333	0.13625	0.18	0.11	0.23	0.21875	0.165	0.26	0.116667	0.2	0.188889	0.45125	0.13	0.121111	0.13	0.135714	0.18	0.154444	0.1275	0.28	0.13	0.22125	0.095	0.09	0.153	0.13	0.164444	0.24	0.13	0.162222	0.188	0.1	0.18	0.21	0.19	0.14	0.205	0.2	0.08
NM_004073	PLK3	0.525714	0.93	0.663333	0.35	0.4875	0.7475	0.6125	0.541429	0.57	0.23	0.53	0.32	0.528333	0.54	0.468333	0.52	0.73	0.425	0.6075	0.79	1	0.575	0.08	0.58	0.475	0.51	0.7	0.415	0.665	0.56	0.74	0.21	0.5075	0.4	0.5725	0.76	0.73	0.39	0.29	0.6875	0.58	0.85	0.7	0.72	0.72	0.7	0.63	0.91
NM_144584	HENMT1	0.54	0.87	0.66	0.15	0.81	1	0.83	0.52	0.4775	0.464	0.52	0.85	0.31	0.894	0.62	0.62	0.6525	0.51	0.55	0.82	1	0.76	0.25	0.5575	0.577143	1	0.55	0.54317	0.666	0.535	0.7	0.22	0.52	0.31	0.576667	0.75	0.691667	0.27	0.71	0.643333	0.622	1	1	0.55	0.61	1	0.551667	0.52
NM_012432	SETDB1	0.53	0.673333	0.664444	0.79	0.7	0.76	0.75	0.99	0.687143	0.99	0.81	0.765556	0.673333	0.758889	0.741111	0.87	0.83	0.6	0.73	0.88	0.88	0.82	0.63	1	0.74	1	0.85	0.93	0.74	0.667778	0.98	0.56	0.65	0.63	0.6	0.83	0.99	1	0.93	1	0.85	0.54	0.761111	0.51	0.62	0.93	0.754444	0.76
NM_207044	ENSA	0.11	0.15	0.21	0.14	0.07	0.15	0.18	0.08	0.17	0.14	0.21	0.22	0.08	0.15	0.16	0.14	0.13	0.26	0.13	0.11	0.25	0.11	0.17	0.2	0.22	0.09	0.24	0.19	0.24	0.18	0.17	0.18	0.37	0.19	0.12	0.16	0.17	0.09	0.15	0.26	0.21	0.15	0.15	0.13	0.1	0.17	0.25	0.12
NM_016486	TMEM69	0.751	0.73	0.63	0.45	1	0.81	1	0.7	0.61	0.54	0.68	0.66	0.57	0.98	0.61	0.9	0.97	0.42	1	1	1	0.87	0.489	0.64	1	0.95	0.99	0.52	1	0.56	0.69	0.51	0.67	0.59	0.63	0.69	0.83	0.95	1	0.79	0.86	1	1	0.55	0.64	0.67	0.73	0.61
NM_015001	SPEN	0.429	0.343	0.326	0.11	0.2	0.47	0.625	0.25	0.26	0.08	0.15	0.476	0.15	0.768	0.425	0.28	0.31	0.28	0.456	0.27	1	0.55	0.04	0.25	0.14	0.25	0.34	0.3	0.62	0.31	0.35	0.06	0.43	0.1	0.32	0.27	0.45	0.09	0.24	0.37	0.34	0.83	0.501	0.17	0.48	0.38	0.24	0.45
NM_014765	TOMM20	1	0.33	0.85	1	1	0.54	0.65	0.92	0.82	1	0.62	0.48	0.62	0.66	1	0.94	0.65	0.9	0.97	1	0.4	0.86	1	0.83	1	1	0.91	1	0.87	1	1	0.98	0.6	1	0.77	0.67	0.71	1	0.7	1	0.92	0.66	0.46	1	0.9	1	0.83	1
NM_014448	ARHGEF16	0.9	1	0.961429	0.52	0.96	1	0.96	1	0.763333	0.67	0.74	0.55	0.97	1	0.92	1	1	0.72	1	1	1	1	0.34	0.94	0.77	1	1	0.69	0.8	0.49	0.83	0.4	0.86	1	0.9	1	0.994444	0.62	1	0.96	0.9	1	0.85	0.79	1	1	0.81	0.89
NM_003757	EIF3I	0.84	0.88	0.83	0.36	0.91	1	0.9	0.82	0.6	0.79	0.85	0.9	0.69	0.84	0.88	0.73	0.88	0.6	0.89	0.91	1	0.97	0.39	0.75	0.67	1	0.76	0.59	0.99	0.82	0.79	0.53	0.73	0.6	0.78	0.68	0.72	0.9	0.89	0.99	0.8	0.95	0.99	0.59	0.78	0.91	0.76	0.76
NM_001127621	GALE	0.64	0.62	0.57	0.38	0.64	0.91	0.61	0.64	0.56	0.53	0.69	0.56	0.76	0.7	0.68	0.59	0.76	0.52	0.68	0.57	0.76	0.64	0.29	0.69	0.63	0.81	0.55	0.7	0.61	0.5	0.77	0.32	0.53	0.63	0.65	0.8	0.65	0.6	0.54	0.76	0.55	0.72	0.56	0.58	0.55	0.71	0.76	0.65
NM_018116	MSTO1	0.651111	0.31	0.5	0.59	0.52	0.67	0.67	1	0.53	0.43	0.5	0.75	0.61	0.61	0.645556	0.58	0.53	0.97	0.63	0.55	0.55	0.57	0.48	0.6	0.57	0.53	0.6	0.77	0.37	0.54	0.49	0.45	0.65	0.54	0.63	0.63	0.68	0.39	0.66	0.6	0.62	0.57	0.662222	0.65	0.61	0.44	0.51	0.56
NM_002633	PGM1	0.84	0.76	0.83	0.82	1	0.79	0.92	1	0.84	0.74	1	1	0.71	1	0.71	0.78	0.99	1	0.91	0.85	1	0.86	0.47	0.97	0.94	1	1	1	1	0.89	1	0.95	0.9	0.86	0.86	0.93	1	1	0.9	1	1	0.76	0.98	0.85	1	0.9	0.93	0.78
NM_004494	HDGF	0.65	0.79	0.93	0.34	0.75	0.99	0.93	0.63	0.46	0.58	0.61	0.83	0.56	1	0.67	0.64	1	0.56	0.91	0.9	1	0.86	0.53	0.78	0.58	0.88	0.63	0.64	0.93	0.57	0.89	0.37	0.66	0.62	0.83	0.65	1	0.65	0.74	0.92	0.65	0.99	0.91	0.67	0.69	0.92	0.78	0.65
NM_020141	TMEM167B	0.55	0.53	0.7	0.32	0.503333	0.71	0.63	0.61	0.52	0.307143	0.27	0.65	0.46	0.69	0.58	0.55	0.82	0.46	0.74	0.596667	0.85	0.6975	0.48	0.514	0.5	0.66	0.63	0.444286	0.84	0.47	0.59	0.34	0.5	0.61	0.6	0.51	0.73	0.375	0.61	0.64	0.65	0.82	0.63	0.44	0.71	0.77	0.4	0.55
NM_001256463	CPSF3L	1	0.65	0.75	0.82	0.67	0.85	0.71	0.39	0.61	1	0.73	1	0.67	0.76	0.84	0.73	0.79	0.77	0.8	0.72	0.97	0.87	1	0.93	1	1	0.63	0.74	0.82	0.72	0.78	0.7	0.88	0.91	0.85	0.88	0.76	1	0.69	0.75	1	0.87	1	0.72	0.71	0.85	1	0.7
NM_001085474	LOC646627	0.76	1	0.8125	0.643333	0.89	0.84	1	0.94	0.345	1	0.76	0.69	0.47	1	0.71	0.98	1	0.73	0.95	1	0.8	1	1	1	0.7525	1	0.91	0.71	0.81	1	1	0.695	0.75	0.96	0.605	1	0.95	1	0.786667	1	0.9	0.833333	0.815	0.98	0.68	1	0.76	0.805
NM_012243	SLC35A3	0.24	0.35	0.3	0.1	0.28	0.53	0.42	0.2	0.227143	0.07	0.31	0.4	0.16	0.76	0.24	0.29	0.57	0.24	0.41	0.25	0.8375	0.41	0.3	0.26	0.141667	0.34	0.29	0.12	0.54	0.218571	0.43	0.085	0.41	0.19	0.32	0.2	0.46	0.15	0.18	0.3	0.35	0.58	0.53	0.33	0.23	0.48	0.23	0.18
NM_000701	ATP1A1	0.48	0.42	0.48	0.31	0.4	0.41	0.38	0.39	0.28	0.27	0.38	0.42	0.34	0.49	0.45	0.4	0.45	0.36	0.37	0.43	0.74	0.38	0.27	0.43	0.31	0.38	0.37	0.37	0.68	0.52	0.48	0.43	0.34	0.47	0.47	0.39	0.39	0.25	0.43	0.55	0.34	0.47	0.55	0.41	0.41	0.52	0.42	0.43
NM_001202554	PIGV	0.604	0.77	0.56	0.55	0.812	0.665	0.97	0.85	0.51	0.8	0.733333	1	0.38	0.6975	0.67	0.77	0.545	0.77	0.69	0.696667	0.906667	0.99	0.674	0.77	0.676667	0.8	0.88	0.45	0.65	0.7	0.725714	0.455	0.836667	0.6	0.67	0.66	0.7025	0.738571	0.75	0.763333	0.673333	0.84	1	0.63	0.66	0.804	0.82	0.72
NM_001127328	ACADM	0.54	0.31	0.14	0.245	0.5	1	0.69	0.06	0.292222	0.042	0.0725	0.8	0.1	0.97	0.54	0.587143	1	0.128889	0.44	0.258889	1	0.22	0.09375	0.65	0.15125	0.334286	0.386667	0.1	0.74	0.16625	0.74	0.0716667	0.33	0.48	0.56	0.42	0.3	0.0757143	0.24	0.19	0.26	0.72	1	0.42	0.21	0.83	0.62	0.236667
NM_016002	SCCPDH	0.18	0.2	0.23	0.41	0.3	0.23	0.2	0.28	0.26	0.38	0.11	0.13	0.17	0.27	0.2	0.29	0.42	0.2	0.27	0.27	0.23	0.23	0.24	0.23	0.35	0.22	0.36	0.24	0.26	0.37	0.29	0.28	0.3	0.28	0.19	0.2	0.24	0.33	0.15	0.27	0.29	0.24	0.2	0.3	0.4	0.36	0.22	0.26
NM_182685	EFNA1	0.49	0.55	0.53	0.6	0.66	0.54	0.59	0.43	0.543	0.79	0.57	0.75	0.46	0.57	0.47	0.45	0.56	0.47	0.58	0.56	0.98	0.52	0.72	0.64	0.79	0.72	0.77	0.37	0.65	0.44	0.75	0.38	0.72	0.49	0.56	0.35	0.76	0.74	0.36	0.62	0.64	0.58	0.85	0.46	0.43	0.8	0.56	0.61
NM_001554	CYR61	0.54	0.7	0.84	0.16	0.588	0.88	0.731	0.55	0.39	0.33	0.5	0.8	0.55	0.84	0.5	0.52	0.79	0.46	0.79	0.574444	0.932	0.64	0.48	0.6	0.4	0.59	0.49	0.42	0.72	0.41	0.616	0.28	0.52	0.46	0.6	0.47	0.73	0.38	0.76	0.72	0.563	0.826	1	0.47	0.65	0.69	0.51	0.433
NM_001159352	REG4	0.715	0.75	0.74	0.54	0.88	0.75	0.73	0.73	0.7325	1	0.99	0.772	0.72	0.83	0.8	0.88	0.7	0.54	0.81	0.93	1	0.83	0.84	0.89	1	1	0.86	0.78	0.896667	0.7	0.82	0.73	0.72	0.84	0.87	0.69	0.82	1	0.803333	1	0.8	0.86	0.79	0.7	0.89	1	0.76	0.86
NM_001384	DPH2	0.8	0.67	0.62	0.46	0.69	0.86	1	0.78	0.52	0.36	0.7	0.751	0.56	1	0.71	0.5	0.62	0.4	1	0.85	1	0.7	0.28	0.67	0.49	0.79	0.71	0.78	0.719	0.56	0.79	0.36	0.48	0.55	0.67	0.54	0.795	0.29	0.86	0.9	0.82	0.72	1	0.64	0.97	0.68	0.54	0.68
NM_017556	FBLIM1	0.65	1	0.92	0.83	0.7	1	0.7	0.63	0.6	0.78	1	0.93	0.67	1	0.51	0.66	0.66	0.89	0.68	0.88	0.96	0.79	0.79	0.71	0.9	0.85	0.82	0.77	0.88	0.85	0.78	0.81	0.77	0.74	0.64	0.99	1	0.94	0.64	0.8	0.8	0.82	1	0.71	0.72	0.9	0.69	0.84
NM_153339	PUSL1	0.813	0.83	0.72	0.88	1	0.879	0.81	0.82	0.93	1	1	1	0.99	0.78	0.67	0.86	1	1	0.73	0.58	0.94	1	1	0.98	1	0.94	1	0.833	0.857	0.98	0.68	0.86	0.71	0.88	1	0.92	0.99	1	0.65	0.7	1	0.93	0.945	0.98	0.59	1	1	0.81
NM_004952	EFNA3	0.77	0.98	0.91375	0.39375	0.93	1	1	0.67	0.561429	0.74	0.99	0.83	0.62	1	0.67	0.79	0.9	0.9	0.871667	1	1	0.96	0.72	0.73	0.63	0.93	0.86	0.87	0.89	0.97	0.856667	0.61	0.54	0.69	0.75	1	0.99	0.87	1	1	0.59	0.77	0.915	0.88	0.86125	1	0.78	0.6
NM_001145862	MTMR11	0.8	0.77	0.837778	0.52	0.7	1	0.89	0.73	0.534286	0.41	0.59	0.89	0.68	1	0.72	0.7	1	0.608889	1	0.82	1	0.76	0.45	0.66	0.42	0.6	0.74	0.74	0.81	0.66	0.58	0.41	0.86	0.67	0.665	0.8	1	0.33	0.72875	0.73	0.72	0.9	1	0.74	0.89	0.63	0.59	0.605
NM_001243246	LEPRE1	0.488	0.81	0.48	0.31	0.547	0.45	0.458	0.57	0.43	0.59	0.51	0.62	0.44	0.5	0.472222	0.51	0.36	0.464	0.438	0.475	0.94	0.6	0.37	0.47	0.49	0.72	0.525	0.56	0.49	0.47	0.532	0.45	0.43	0.59	0.38	0.56	0.53	0.61	0.63	0.68	0.507	0.43	0.49	0.481	0.55	0.36	0.54	0.63
NM_003779	B4GALT3	0.49	1	0.77	0.36	0.92	1	1	0.58	0.61	0.58	0.85	0.84	0.67	0.99	0.57	0.9	1	0.67	0.78	0.94	1	1	0.53	0.77	0.61	0.84	0.83	0.61	0.8	0.5	0.96	0.37	0.85	0.63	0.84	0.88	0.94	0.85	0.77	0.9	0.8	0.84	1	0.71	0.77	0.85	0.53	0.69
NM_178190	ATPIF1	0.37	0.6	0.68	1	0.59	0.75	0.69	0.65	0.67	1	0.9	0.95	0.36	0.78	0.42	0.61	0.65	0.76	0.67	0.6	0.55	0.39	1	0.78	1	0.88	0.97	0.4	0.73	0.66	1	0.92	0.76	0.58	0.74	0.57	0.91	1	0.57	0.7	0.89	0.82	0.72	0.67	0.62	0.85	0.86	0.6
NM_013943	CLIC4	0.88	1	1	0.46	0.93375	1	1	0.54	0.63	0.443333	0.48	1	0.65	1	0.72	0.948889	1	0.55	0.99	0.946667	0.998333	0.978889	0.39	1	0.584286	0.945714	0.98	0.65	1	0.75	1	0.34	1	0.85	0.8	0.9	1	0.54	0.87	0.72	0.91	1	0.92	0.808889	0.917778	1	1	0.73
NM_014223	NFYC	0.586667	0.4	0.55	0.12	0.47	0.41	0.65	0.37	0.23	0.23	0.15	0.62	0.26	0.98	0.57	0.41	0.59	0.27	0.56	0.56	0.96	0.47	0.17	0.35	0.21	0.47	0.54	0.31	0.93	0.32	0.45	0.12	0.4	0.28	0.42	0.38	0.74	0.25	0.46	0.5	0.47	0.61	0.47	0.38	0.45	0.41	0.36	0.3
NM_004930	CAPZB	0.29	0.17	0.23	0.14	0.16	0.24	0.16	0.14	0.15	0.12	0.1	0.16	0.14	0.29	0.25	0.18	0.26	0.1	0.16	0.2	0.37	0.18	0.18	0.24	0.18	0.28	0.24	0.12	0.3	0.19	0.3	0.09	0.19	0.16	0.2	0.2	0.29	0.11	0.15	0.25	0.25	0.32	0.26	0.21	0.12	0.3	0.22	0.17
NM_032833	PPP1R15B	0.74	0.94	0.82	0.5	0.69	0.95	0.89	0.61	0.545556	0.4925	0.37	0.79	0.61	1	0.72	0.98	1	0.51	0.93	0.84	1	1	0.31	0.85	0.49	0.98625	0.8	0.61	1	0.94	0.94	0.45	0.82	0.837778	0.88	0.952222	1	0.637143	0.57	0.8	0.82	1	0.8	1	0.81	1	0.8	0.91
NM_022366	TFB2M	0.16	0.38	0.29	0.25	0.09	0.32	0.35	0.11	0.174286	0.09	0.13	0.29	0.11	0.39	0.18	0.257	0.42	0.13	0.32	0.25	0.45	0.13	0.09	0.51	0.18	0.15	0.44	0.04	0.41	0.2	0.372	0.09	0.33	0.22	0.32	0.09	0.34	0.03	0.11	0.28	0.53	0.33	0.42	0.25	0.21	0.55	0.43	0.18
NM_017638	MED18	0.5	0.99	0.851667	0.54	0.8075	0.81	1	0.78	0.47	0.32	0.52	0.66	0.89	0.8	0.55	0.9375	1	0.77	0.75	0.796667	0.945	1	0.39	0.731429	0.39	0.933333	1	0.69	0.94	0.92	0.76	0.37	0.81	0.96	0.6	1	0.95	0.46	0.92	0.848571	0.778571	0.89	0.7	0.846667	0.72	0.858571	0.66	0.83
NM_018202	TMEM57	0.33	0.19	0.29	0.19	0.2	0.24	0.28	0.24	0.13	0.13	0.13	0.24	0.18	0.31	0.26	0.2	0.4	0.22	0.25	0.2	0.27	0.23	0.07	0.23	0.13	0.17	0.18	0.19	0.26	0.11	0.21	0.06	0.28	0.22	0.14	0.19	0.39	0.1	0.2	0.22	0.29	0.34	0.19	0.23	0.2	0.2	0.25	0.22
NM_013328	PYCR2	0.66	0.85	1	0.75	0.59	0.92	1	0.69	0.61	1	1	1	0.7	0.95	0.71	0.8	0.97	0.79	0.73	1	1	0.94	1	1	1	0.98	0.97	0.81	0.86	1	0.91	1	0.62	0.71	1	0.8	1	1	1	1	1	1	1	0.97	0.79	1	0.95	0.85
NM_016491	MRPL37	0.75	0.75	0.45	0.75	0.68	0.63	0.54	0.65	0.58	0.72	0.64	0.5	0.62	0.4	0.7	0.65	0.6	0.62	0.62	0.63	0.64	0.61	0.94	0.52	1	0.54	0.67	0.71	0.6	0.43	0.63	0.51	0.55	0.82	0.51	0.75	0.6	0.9	0.74	0.62	0.68	0.59	0.59	0.67	0.73	0.66	0.58	0.66
NM_005095	ZMYM4	0.58	0.552857	0.681111	0.41375	0.58	0.7375	0.63875	0.59	0.55	0.461	0.62	0.66	0.66	0.781667	0.617778	0.56125	0.695556	0.48	0.64	0.75	0.58	0.696667	0.393	0.59	0.59	0.708889	0.42	0.68	0.705	0.74	0.59	0.36	0.66	0.56	0.58	0.6	0.55	0.33	0.36	0.687778	0.85	0.718889	0.61125	0.72	0.74	0.82	0.66	0.62
NM_001145036	COG2	0.53	0.58	0.64	0.17	0.5	0.5	0.66	0.36	0.27	0.24	0.14	0.52	0.32	0.61	0.36	0.48	0.9	0.3	0.86	0.53	0.86	0.64	0.16	0.37	0.26	0.39	0.35	0.35	0.66	0.37	0.52	0.18	0.44	0.36	0.45	0.21	0.48	0.2	0.48	0.48	0.33	1	0.72	0.51	0.5	0.56	0.41	0.34
NM_001206641	C1orf31	0.68	0.82	0.75	0.627	0.62	0.67	0.66	0.69	0.72	0.787	1	0.68	0.55	0.86	0.66	0.56	0.82	1	0.66	0.74	0.92	0.7	0.596	0.74	0.872	0.93	0.83	0.91	0.82	0.69	0.75	0.675	0.68	0.42	0.74	0.63	0.65	0.835	0.56	0.7	0.98	0.83	0.67	0.71	0.78	0.76	0.68	0.94
NM_005620	S100A11	0.62	0.6	0.69	0.89	0.66	0.63	0.8	0.68	0.83	0.95	0.53	0.55	0.71	0.71	0.84	0.66	0.53	0.6	0.59	0.75	1	0.57	0.68	0.62	0.87	0.82	0.79	0.74	0.87	0.83	0.75	0.8	0.56	0.68	0.67	0.81	0.78	0.93	0.76	0.74	0.91	0.73	0.5	0.67	0.91	0.68	0.67	0.56
NM_017625	ITLN1	0.735	0.76	0.765	1	0.81	0.88	0.75	0.99	0.52	0.56	0.78	0.94	1	0.78	0.643333	0.83	0.57	0.88	0.81	0.620873	0.895	0.44	0.84	0.66	0.98	0.84	0.84	1	0.814	0.54	0.72	0.658333	0.66	0.846667	0.61	0.87	0.89	0.79	0.656667	0.98	0.71	0.76	0.63	0.86	0.97	0.69	0.705	0.84
NR_024584	LOC728875	0.46	0.38	0.44	0.51875	0.47	0.68	0.48	0.46	0.59	0.5	0.68	0.7	0.4	0.49	0.451111	0.67	0.497143	0.56	0.82	0.82	0.53	0.42	0.87	0.58	0.71	0.49	0.43	0.38	0.5	0.68	0.67	0.44	0.57	0.29	0.29	0.35	0.52	0.42	0.52	0.42	0.57	0.59	0.61	0.32	0.466667	0.22	0.42	0.36
NM_024758	AGMAT	0.3	0.47	0.495714	0.17	0.29	0.4	0.48	0.49	0.31875	0.44	0.17	0.19	0.45	0.5	0.27	0.42	0.4	0.25	0.57	0.41	1	0.61	0.19	0.445	0.33	0.48375	0.27	0.39	0.6	0.40375	0.32	0.21	0.39	0.48	0.35	0.5	0.465714	0.45	0.376667	0.58	0.42	0.41	0.43	0.46	0.46	0.39	0.3	0.55
NM_003760	EIF4G3	0.55	0.486	0.52	0.175	0.47	0.47	0.71125	0.43	0.16	0.07	0.2075	0.55375	0.26	0.79	0.61	0.39	0.791429	0.25	0.51	0.4	1	0.51	0.15	0.48	0.14	0.33	0.34	0.26	0.82	0.228571	0.41	0.105	0.37	0.33	0.45	0.32	0.5	0.09	0.39	0.48	0.41	0.63	1	0.399	0.4	0.54	0.36	0.255556
NM_001136018	EPHX1	0.32	0.18	0.32	0.26625	0.25	0.37	0.25	0.2	0.34	0.63	0.38	0.29	0.25	0.28	0.372	0.33	0.23	0.37	0.37	0.22	0.63	0.41	0.49	0.38	0.66	0.68	0.28	0.277	0.48	0.4	0.3	0.46	0.22	0.27	0.24	0.39	0.3	0.52	0.6	0.26	0.24	0.31	0.44	0.42	0.33	0.29	0.37	0.29
NM_005857	ZMPSTE24	0.78	0.96	0.99	0.87	0.94	1	1	0.69	0.83	0.5125	0.66	1	0.74	1	0.76	1	0.76	0.61	0.99	0.99	1	1	0.69	0.93	0.754444	1	0.83	0.74	1	0.71	1	0.584	1	0.91	1	1	1	0.701	0.76	0.89	0.85	1	1	1	1	1	0.83	0.93
NM_024319	C1orf35	1	0.93	0.82	0.53	0.7	0.48	0.83	0.91	0.61	0.89	0.717	0.7	0.65	1	1	0.98	0.81	0.64	0.63	1	0.93	1	0.63	0.85	0.81	1	0.8	0.53	0.7	0.76	0.943	0.63	0.73	1	0.81	1	0.85	1	0.65	1	0.89	0.86	0.87	1	0.51	0.81	0.65	0.82
NM_033553	GUCA2A	0.48	0.74	0.8125	0.87	0.86	0.67	0.6	1	0.62	0.86	0.745	0.85	0.8	0.8	0.43	0.9	0.786	1	0.7475	0.83	0.61	0.67	0.87	0.72	1	0.92	0.816	0.65	0.69	0.63	0.88	0.94	0.74	0.66	0.672	1	0.83	1	0.742	0.86	0.88	0.79	0.61	0.74	1	0.73	0.735	0.8
NM_002497	NEK2	0.71	0.69	0.76	0.313	0.4	0.86	0.85	0.33	0.34	0.242	0.38	0.68	0.45	1	0.68	0.7	1	0.3	0.65	0.6	1	0.9	0.341	0.73	0.377778	0.32	0.652	0.408	0.888	0.52	0.67	0.24	0.69	0.57	0.72	0.55	0.81	0.298	0.46	0.8	0.62	1	0.57	0.61	0.618	0.751	0.71	0.32
NM_002966	S100A10	0.73	0.54	0.56	0.57	0.67	0.61	0.58	0.57	0.63	0.5	0.92	0.74	0.55	0.68	0.66	0.55	0.58	0.84	0.6	0.52	1	0.55	0.48	0.57	0.66	0.84	0.67	0.6	0.66	0.52	0.61	0.63	0.63	0.6	0.56	0.64	0.7	0.63	0.53	0.63	0.62	0.67	0.91	0.54	0.6	0.61	0.55	0.53
NM_001079809	TMEM183B	0.88	0.65	0.8	0.13	0.6	1	1	0.58	0.39	0.11	0.34	0.69	0.62	0.95	0.89	0.61	0.9	0.5	0.96	0.66	1	0.94	0.16	0.47	0.24	0.53	0.47	0.46	1	0.31	0.6	0.14	0.54	0.48	0.54	0.68	0.73	0.22	0.84	0.74	0.54	0.8	0.94	0.62	0.62	0.63	0.56	0.4
NM_001142548	RAD54L	0.6	0.646667	0.683333	0.47	0.51	0.640807	0.75	0.8	0.68	0.5	0.44	0.983333	0.47	0.91	0.59	0.575	0.96	0.51	0.628492	0.805	0.82	0.7	0.27	0.73	0.55	0.82	0.616029	0.36	0.861429	0.5	0.68	0.55	0.66	0.544	0.77	0.99	0.9425	0.78	0.43	0.96	0.63	0.893333	0.79	0.61	0.35	0.81	0.693333	0.52
NM_003768	PEA15	0.39	0.69	1	0.42	0.63	0.75	0.9	0.62	0.6	0.63	0.59	0.96	0.53	0.9	0.38	0.51	0.86	0.59	0.56	0.74	1	0.68	0.84	0.73	0.53	0.79	0.87	0.68	0.87	0.68	0.7	0.66	0.63	0.72	0.79	0.6	0.87	0.75	0.68	0.94	0.65	1	1	0.63	0.6	0.83	0.71	0.54
NM_019554	S100A4	0.67	0.6	0.6	0.65	0.91	0.88	0.69	0.73	0.9	0.57	0.6	0.53	0.72	0.68	0.67	0.51	0.64	0.76	0.73	0.66	0.77	0.68	0.56	0.57	0.61	0.9	0.65	0.67	0.51	0.51	0.56	0.55	0.59	0.6	0.43	0.94	0.65	0.6	0.8	0.67	0.72	0.67	0.68	0.53	0.74	0.56	0.69	0.55
NM_024066	ERI3	0.96	1	1	0.79	1	1	1	0.92	0.74	1	0.74	0.77	0.89	1	1	1	0.88	0.79	0.93	1	1	1	0.61	0.97	1	1	0.96	0.84	0.99	1	1	0.8	0.67	0.9	0.88	1	0.8	1	0.91	1	0.75	1	0.83	1	0.91	1	0.92	0.96
NM_004047	ATP6V0B	0.63	0.53	0.51	0.97	0.98	0.77	0.58	0.78	0.52	1	0.87	0.78	0.75	0.57	0.62	0.59	0.48	0.69	0.6	0.6	0.84	0.72	1	0.58	1	1	0.59	0.85	0.63	0.75	0.66	0.9	0.65	0.53	0.63	0.69	0.67	1	0.72	0.65	0.61	0.55	0.72	0.56	0.84	0.68	0.68	0.58
NM_002167	ID3	0.44	0.37	0.38	0.34	0.47	0.37	0.5	0.39	0.39	0.19	0.64	0.6	0.37	0.51	0.46	0.29	0.41	0.5	0.35	0.27	1	0.35	0.23	0.4	0.23	0.5	0.4	0.26	0.53	0.28	0.38	0.28	0.52	0.31	0.37	0.46	0.43	0.18	0.48	0.43	0.54	0.57	0.9	0.28	0.36	0.46	0.38	0.29
NM_004814	SNRNP40	0.26	0.22	0.26	0.11	0.1	0.3	0.36	0.2	0.13	0	0.01	0.18	0.17	0.41	0.27	0.42	0.48	0.06	0.33	0.13	0.73	0.21	0	0.19	0.01	0.14	0.27	0.16	0.63	0.22	0.23	0.01	0.17	0.3	0.28	0.21	0.39	0.01	0.33	0.26	0.23	0.37	0.2	0.22	0.24	0.22	0.16	0.13
NM_014949	KIAA0907	0.792	1	0.992	0.64	1	0.985	1	0.83	0.5	0.519	0.634	0.79	0.74	1	0.73	0.983	0.999	0.52	1	1	1	0.97	0.25	0.901	0.41	0.994444	0.995	0.61	0.975	0.66	0.95	0.43	1	0.94	0.888889	0.86	1	0.48	1	0.996	1	1	0.87	1	0.84	0.985	0.829	0.68
NM_139156	AMPD2	0.75	1	0.848	0.6	0.76	0.825	0.7	0.76	0.53	1	0.66	0.764	0.73	1	0.62	0.97	1	0.55	0.8625	0.94	1	1	0.64	0.933	0.99	0.97	1	0.69	1	0.74	1	0.72	0.788	0.88	0.85	0.84	1	1	0.84	1	0.73	0.98	0.828	0.87	0.85	1	0.88	0.89
NM_199294	APITD1	0.37	0.73	0.4	0.265	0.44	0.56	0.39	0.47	0.23	0.21	0.33	0.53	0.39	0.7	0.52	0.44	0.576	0.328	0.52	0.45	0.52	0.564	0.264	0.45	0.33	0.55	0.484	0.18	0.495	0.306	0.47	0.227	0.53	0.434	0.5	0.483	0.78	0.287	0.34	0.498	0.471	0.57	0.39	0.456	0.5	0.71	0.44	0.45
NM_006402	HBXIP	0.86	0.61	0.58	0.41	0.96	0.73	0.8	0.62	0.43	0.42	0.49	0.77	0.56	0.74	0.83	0.54	0.57	0.53	0.61	0.59	1	0.71	0.26	0.6	0.44	0.78	0.58	0.63	0.66	0.5	0.61	0.31	0.51	0.52	0.66	0.69	0.66	0.5	0.64	0.69	0.69	0.68	0.79	0.49	0.66	0.67	0.51	0.56
NM_006469	IVNS1ABP	0.39	0.27	0.38	0.23	0.36	0.44	0.32	0.32	0.18	0.18	0.19	0.27	0.2	0.48	0.34	0.35	0.39	0.21	0.55	0.37	0.37	0.33	0.16	0.34	0.21	0.32	0.39	0.26	0.37	0.19	0.34	0.12	0.24	0.31	0.27	0.27	0.38	0.21	0.26	0.34	0.35	0.42	0.36	0.27	0.32	0.32	0.3	0.29
NM_002646	PIK3C2B	0.915	0.88	0.956	0.41	0.73	1	0.92	0.8	0.597143	0.55	0.604	0.898	0.898333	0.95	0.888	0.99	0.965	0.72	0.955	1	1	1	0.26	0.946	0.55	0.986667	0.97	0.8175	1	1	0.88	0.46	0.916	1	0.76	1	1	0.71	1	1	0.77	1	0.9625	0.886	0.926	1	0.6	0.895
NM_002953	RPS6KA1	0.78	1	0.94	0.41	0.8	0.92	0.94	0.95	0.61	0.48	0.64	1	0.68	1	0.78	0.95	0.97	0.82	1	0.91	1	1	0.36	0.79	0.56	0.89	0.95	0.72	0.99	0.51	0.93	0.31	0.92	0.77	0.77	1	1	0.54	0.91	0.97	0.78	1	1	0.86	0.95	0.93	0.8	0.78
NM_001010935	RAP1A	0.27	0.07	0.05	0.0828571	0.3	0.27	0.21	0.06	0.14	0.0371429	0.06	0.23	0.09	0.32	0.3	0.1	0.2	0.08	0.23	0.13	0.45	0.05	0.0542857	0.13	0.07	0.15	0.13	0.08	0.23	0.09	0.21	0.0442857	0.11	0.08	0.14	0.06	0.1	0.0455556	0.08	0.12	0.09	0.24	0.28	0.18	0.08	0.22	0.12	0.03
NM_006085	BPNT1	0.71	0.64	0.69	0.38	0.57	0.87	0.8	0.53	0.45	0.6	0.54	0.7	0.51	0.93	0.83	0.73	0.82	0.57	0.8	0.6	1	0.71	0.21	0.56	0.49	0.89	0.71	0.6	1	0.67	0.8	0.46	0.62	0.7	0.61	0.83	0.7	0.62	0.62	0.66	0.68	0.84	0.72	0.61	0.7	0.82	0.46	0.5
NM_133181	EPS8L3	0.723	0.62	0.7	0.58	0.61	0.55	0.46	0.67	0.626	0.75	1	0.55	0.72	0.58	0.64	0.54	0.6	0.81	0.61	0.58	0.72	0.56	1	0.52	1	0.69	0.71	0.56	0.7	0.49	0.65	0.66	0.72	0.59	0.57	0.7	0.82	0.66	0.69	0.56	0.78	0.56	0.68	0.59	0.57	0.62	0.56	0.51
NM_024329	EFHD2	0.5	0.62	0.6	0.64	0.73	0.51	0.63	0.53	0.6	0.67	0.22	0.45	0.64	0.74	0.59	0.79	0.69	0.59	0.55	0.77	0.72	1	0.41	0.65	0.74	0.69	0.58	0.59	0.61	0.82	0.94	0.32	0.61	1	0.77	0.91	0.55	0.69	0.55	0.87	0.66	0.42	0.47	1	0.49	0.81	0.74	0.83
NM_022164	TINAGL1	0.36	1	1	0.47	0.98	0.95	1	0.89	0.611	0.41	0.44	0.73	0.84	1	0.36	1	1	0.4	1	0.81	1	1	0.4	0.92	0.64	1	0.97	0.62	0.76	0.72	0.83	0.28	0.71	1	0.82	1	1	0.54	1	1	0.75	1	0.74	0.98	1	0.81	0.86	0.83
NM_001256533	MSTO1	0.637778	0.31	0.49	0.59	0.52	0.67	0.67	0.99	0.53	0.43	0.5	0.76	0.61	0.6	0.643333	0.58	0.53	0.97	0.64	0.55	0.55	0.57	0.48	0.6	0.57	0.53	0.59	0.77	0.37	0.54	0.49	0.45	0.65	0.54	0.64	0.63	0.68	0.39	0.66	0.6	0.62	0.57	0.627778	0.65	0.61	0.44	0.51	0.56
NM_014372	RNF11	0.72	1	0.89	0.37	0.76375	1	0.98	0.58	0.43	0.26	0.66	1	0.5	1	0.59	0.56	0.84	0.53	0.97	0.76	1	0.86	0.3	0.66	0.42	0.97	0.67	0.5	0.99	0.63	0.79	0.27	0.87	0.56	0.67	0.66	1	0.32	0.67	0.71	0.73	1	1	0.66	0.91	0.84	0.59	0.47
NM_002631	PGD	0.75	0.87	0.77	0.53	0.86	0.81	0.84	0.77	0.58	0.88	0.69	0.85	0.72	0.86	0.66	0.75	0.9	0.62	0.81	0.75	1	0.99	0.63	0.89	0.74	1	0.94	0.73	0.78	0.78	0.9	0.57	0.73	0.69	0.8	0.83	0.87	0.87	0.95	0.91	0.8	0.92	1	0.81	0.99	0.93	0.78	0.84
NM_003272	GPR137B	0.483333	0.561429	0.79	0.228333	0.38	0.8	0.665714	0.36	0.276	0.226	0.268333	0.74	0.357143	0.846667	0.457778	0.398	0.95	0.22	0.73	0.43	0.815	0.5275	0.214	0.48	0.28	0.52	0.436667	0.298333	0.74	0.31	0.47	0.168333	0.54	0.415	0.442857	0.49	0.65	0.22	0.42	0.353333	0.52	0.7	0.601429	0.471667	0.4	0.47	0.3	0.41
NM_006556	PMVK	0.73	0.67	0.627	0.25	0.86	0.58	0.68	0.77	0.37	1	0.49	1	0.56	1	0.63	0.57	0.38	0.47	0.49	0.71	1	0.76	0.92	0.64	0.99	0.92	0.75	0.97	0.69	0.66	0.89	0.56	0.62	1	0.64	0.59	0.65	1	0.5	0.71	0.44	0.71	1	0.55	0.81	0.83	0.71	0.92
NM_021639	GPBP1L1	0.55	0.42	0.44	0.11	0.39	0.78	0.78	0.3	0.19	0.05	0.13	0.49	0.3	0.69	0.55	0.39	0.7	0.18	0.66	0.52	1	0.51	0.08	0.4	0.11	0.49	0.27	0.21	1	0.45	0.52	0.1	0.35	0.34	0.45	0.25	0.56	0.04	0.38	0.54	0.57	0.82	0.67	0.39	0.43	0.51	0.26	0.2
NM_001193328	ZNF692	0.76875	0.81	0.7525	0.75	0.72	0.692857	0.55	0.41	0.77	1	0.646667	0.733333	0.45	0.85	0.78	0.94	0.778889	0.8	0.86	0.78	1	0.86	0.61	0.838	0.97	0.949	0.83	0.624444	0.923333	0.615714	0.94	0.41	0.76	0.55	1	0.51	0.77	1	0.83	0.72	0.9	0.76	0.767778	0.61	0.81	0.98	1	0.77
NM_001146110	MIER1	0.282	0.42	0.39	0.25	0.323333	0.44	0.34	0.3	0.497412	0.295	0.48	0.45	0.22	0.56	0.3125	0.31	0.57	0.416667	0.34	0.36	0.566667	0.565	0.114	0.27	0.326	0.3975	0.25	0.263333	0.418	0.24	0.37	0.1475	0.19	0.3075	0.31	0.31	0.398333	0.1975	0.236667	0.375	0.382	0.505	0.54	0.26	0.34	0.32	0.335	0.306
NM_002228	JUN	0.24	0.2125	0.275714	0.132	0.2	0.328333	0.313333	0.184286	0.12	0.0971429	0.195	0.298	0.186	0.393333	0.25	0.212	0.323333	0.213333	0.292857	0.175	0.451429	0.186	0.137143	0.23375	0.14	0.213333	0.15	0.122	0.3475	0.16	0.251667	0.086	0.225	0.205	0.272857	0.146667	0.258333	0.128571	0.26	0.23	0.236	0.375	0.391429	0.222	0.214286	0.278571	0.222	0.116667
NM_002965	S100A9	0.46	0.36	0.32	0.51	0.59	0.3	0.31	0.4	0.36	0.74	0.35	0.31	0.39	0.42	0.46	0.23	0.29	0.39875	0.31	0.35	0.62	0.63	0.47	0.52	0.91	0.91	0.54	0.31	0.58	0.28	0.47125	0.35	0.27	0.33	0.5	0.45	0.36	0.83	0.32	0.53	0.43	0.4925	0.48	0.23	0.56	0.42	0.39	0.45
NM_001195563	CAMTA1	0.27	0.27	0.22	0.37	0.19	0.25	0.17	0.21	0.2	0.06	0.26	0.24	0.11	0.37	0.23	0.24	0.29	0.15	0.27	0.1	0.43	0.06	0.07	0.26	0.18	0.09	0.29	0.11	0.42	0.07	0.36	0.05	0.25	0.18	0.22	0.18	0.34	0.02	0.35	0.22	0.33	0.34	0.2	0.25	0.24	0.3	0.34	0.23
NM_024330	SLC27A3	0.62	0.693333	0.26	0.535	0.716667	0.66625	0.625	0.48	0.57	0.91	0.665	0.56	0.69	0.765	0.75	0.49	0.52	0.51	0.781429	0.98	0.93	0.52	0.46	0.91	0.71	0.72	0.98	0.561429	0.65	0.65	0.67625	0.5	0.575714	0.39	0.86	0.86	0.72	0.86	0.525	0.89	0.65	0.69	0.48	1	0.65	0.57	0.68	0.51
NM_001195740	FAM213B	0.7	0.81	0.82	0.31	0.81	0.99	0.71	0.81	0.49	0.5	0.42	0.66	0.82	1	0.65	0.77	0.89	0.55	0.89	0.76	1	1	0.36	0.75	0.52	0.8	0.57	0.72	0.88	0.61	0.84	0.36	0.64	0.94	0.88	1	0.93	0.55	1	0.84	0.56	0.84	0.67	0.95	0.7	0.66	0.85	0.81
NR_024510	LOC728855	0.31	0.25	0.56	0.326	0.32	0.27	0.36	0.33	0.26	0.35	0.62	0.49	0.27	0.35	0.499	0.32	0.443	0.57	0.41	0.38	0.7	0.385	0.39	0.67	0.47	0.41	0.47	0.37	0.5	0.49	0.39	0.39	0.38	0.376	0.53	0.38	0.51	0.44	0.24	0.44	0.49	0.36	0.56	0.365	0.365	0.455	0.45	0.24
NM_002870	RAB13	0.36	0.67	0.7	0.68	0.82	0.9	0.82	0.76	0.64	0.61	1	1	0.61	0.57	0.62	0.7	0.58	1	0.83	0.7	0.81	0.72	0.81	0.65	0.74	0.71	0.77	1	0.75	0.91	0.64	1	0.64	0.74	0.72	0.73	0.94	0.67	1	0.73	1	0.9	1	0.83	1	0.56	0.57	0.54
NM_018178	GOLPH3L	0.68	0.69	0.93	0.28	0.72	1	0.85	0.55	0.49	0.37	0.44	0.59	0.56	0.98	0.56	0.65	1	0.36	0.92	0.67	0.947778	1	0.28	0.59	0.42	0.767778	0.76	0.58	0.966	0.55	0.83	0.31	0.67	0.71	0.65	0.94	0.92	0.41	0.58	0.98	0.77	0.98	0.69	0.89	0.76	0.64	0.62	0.64
NM_004619	TRAF5	0.72	0.96	0.815	0.505	0.92	1	0.963333	0.99	0.6525	0.56	0.73	0.88	0.7	1	0.7	1	1	0.78	0.906667	1	1	1	0.63	0.9325	0.68	0.69	0.98	0.573333	1	0.88	1	0.41	1	0.89	0.98	0.599538	1	0.94	0.921667	1	0.98	1	0.961667	0.81	1	1	0.8975	0.83
NM_014474	SMPDL3B	0.955	0.99	0.96	0.61	0.88	0.9	0.82	0.77	0.8075	0.63	0.45	0.97	0.82	1	0.90875	0.81	0.976667	0.58	1	0.921429	1	1	0.35	0.925	0.62	1	0.88	0.84	1	1	1	0.48	0.8	0.76	0.66	0.99	0.996667	0.76	0.876667	1	0.906667	1	1	0.83	0.93	1	0.74	0.83
NM_001024948	FNBP1L	0.79	1	1	0.55	0.9225	1	0.9725	1	0.76	0.56	0.856667	0.98	0.6	1	0.76	1	0.9575	0.67	0.97	0.76	1	1	0.56	0.962	0.73	1	1	0.56	1	0.8	1	0.35	1	0.976	0.965	1	1	0.76	0.88	1	1	1	1	0.986	0.66	0.9875	0.91	0.925
NM_004872	TMEM59	0.45	0.45	0.37	0.42	0.39	0.7	0.65	0.31	0.35	0.45	0.27	0.58	0.34	0.55	0.5	0.58	0.61	0.35	0.58	0.62	0.96	0.51	0.5	0.44	0.57	0.52	0.52	0.46	0.54	0.59	0.57	0.32	0.49	0.53	0.5	0.41	0.49	0.41	0.31	0.51	0.57	0.55	0.67	0.49	0.59	0.62	0.43	0.31
NM_015602	TOR1AIP1	0.57	1	1	0.45	0.935	1	0.906667	0.73	0.7	0.445	0.836667	1	0.6975	1	0.53	0.93	1	0.768571	0.914	0.966667	1	1	0.526	0.88	0.58	1	0.973333	0.755	1	0.76	0.8725	0.4475	0.87	0.58	0.885	0.845	1	0.606667	1	0.64594	0.93	1	1	0.92	1	0.95	0.77	0.895
NM_001014443	USP21	0.399	0.42625	0.411429	0.14	0.3	0.68	0.5	0.59	0.275556	0.06	0.16	0.45875	0.13	0.42	0.443333	0.26	0.67	0.37	0.37	0.38	0.71	0.67	0.08	0.39	0.18	0.52	0.18	0.325714	0.48	0.2	0.38	0.14	0.37	0.31	0.28	0.73	0.39	0.1	0.383333	0.53	0.62	0.67	0.5075	0.52	0.55	0.33	0.18	0.19
NM_015023	WDTC1	0.464444	0.445	0.446	0.28	0.55	0.64	0.51	0.5	0.3	0.67	0.488889	0.502222	0.36	0.554	0.447778	0.37	0.41	0.37	0.57	0.54	0.832	0.56	0.27	0.35	0.57	0.99	0.51	0.42	0.62	0.27	0.57	0.48	0.412	0.29	0.486	0.23	0.46	0.66	0.34	0.68	0.42	0.546	1	0.385	0.4	0.54	0.51	0.5
NM_199342	CCDC23	0.26	0.38	0.34	0.18	0.04	0.352222	0.27	0.18	0.21	0.12	0.16	0.37	0.1	0.63	0.26	0.41	0.57	0.13	0.28	0.2	0.58	0.39	0.153	0.4	0.185	0.18	0.42	0.185	0.36	0.27	0.26	0.1	0.13	0.28	0.26	0.28	0.37	0.04	0.32	0.25	0.29	0.37	0.28	0.23	0.25	0.22	0.17	0.28
NM_018438	FBXO6	0.34	0.63	0.9	0.391429	0.44	0.67	0.591667	0.63	0.40625	0.37	0.54	0.64	0.38	0.51	0.448571	0.63	0.56	0.54	0.55	0.64	0.65	0.58	0.3	0.4	0.3	0.55	0.6	0.41	0.59	0.396	0.45	0.39	0.55	0.472222	0.47	0.61	0.583333	0.49	0.47	0.57	0.72	0.63	0.63	0.45	0.84	0.51	0.44	0.56
NM_025160	WDR26	0.28	0.1	0.27	0.21	0.2	0.35	0.33	0.32	0.26	0.182222	0.14	0.24	0.21	0.27	0.5	0.33	0.28	0.18	0.35	0.36	0.17	0.18	0.14	0.19	0.16	0.16	0.32	0.28	0.36	0.18	0.26	0.17	0.21	0.29	0.24	0.14	0.26	0.15	0.21	0.29	0.33	0.45	0.19	0.19	0.43	0.35	0.27	0.27
NR_037167	LOC730102	0.731667	1	0.97	0.58	1	1	0.915	0.9	0.622857	0.4	1	1	0.6975	1	0.68	0.965	1	0.666	1	1	1	0.98	0.62	0.91	0.53	1	0.984	0.96	1	0.57	0.935	0.38	1	0.61	0.903333	0.94	1	0.69	0.882857	1	0.75	1	1	0.8025	1	1	0.68	0.888
NM_005814	GPA33	0.6	1	0.994	0.78	0.91	0.91	0.98	0.81	0.67	0.91	0.54	0.98	0.78	1	0.63	1	1	0.68	0.8	1	0.957	1	0.4	1	0.78	1	1	0.64	0.84	0.95	1	0.39	0.91	1	1	1	1	1	0.796	1	0.96	1	0.71	1	0.75	1	0.99	1
NM_017655	GIPC2	0.46	0.6375	0.67	0.2925	0.42	0.62	0.78	0.44	0.39125	0.22	0.344444	0.61	0.35	0.875	0.49	0.5175	0.62	0.23	0.91	0.515714	0.94125	0.67	0.2	0.53	0.347	0.58	0.57	0.38	0.722857	0.40125	0.76	0.191	0.51	0.54	0.56	0.61	0.7	0.28	0.555	0.614	0.52	0.64	0.73	0.71	0.78	0.7	0.64	0.61
NM_004284	CHD1L	0.79	0.8	0.77	0.51	1	0.76	0.63	0.8	0.88	0.57	0.88	0.69	0.687	0.83	0.7	0.61	0.73	0.52	0.74	0.81	0.94	0.74	0.26	0.706	0.71	0.84	0.63	0.57	0.85	0.57	0.79	0.41	0.54	0.72	1	1	0.63	0.95	0.74	0.94	0.57	0.8	0.9	0.47	0.84	0.72	0.86	0.72
NM_182679	GPATCH4	0.653333	0.846	0.804286	0.866	1	0.8	0.874	0.69	0.64	0.83	0.715	0.914444	0.8	1	0.92	0.895	1	0.768571	0.96	0.9	1	1	0.54	0.825714	1	1	1	0.684444	0.75	0.704444	1	0.76	0.881111	0.83	0.837143	0.855714	0.893333	0.67	0.44	1	0.71	0.924444	1	0.98	0.54	0.9	0.814444	0.796667
NM_013319	UBIAD1	0.415	0.29	0.63	0.12	0.27	0.458571	0.55	0.49	0.29	0.17	0.19	0.358889	0.31	0.45625	0.439	0.33	0.405556	0.38	0.35	0.35	0.373333	0.37	0.18	0.29	0.21	0.355556	0.35	0.39	0.47	0.11	0.31	0.17	0.37	0.366667	0.25	0.26	0.3925	0.21	0.41	0.423333	0.401111	0.34	0.34	0.25	0.61	0.33	0.342222	0.3
NM_001199261	UCHL5	0.29	0.1	0.18	0.06	0.22	0.33	0.18	0.16	0.12	0.115	0.05	0.12	0.12	0.27	0.4	0.18	0.32	0.08	0.22	0.26	0.62	0.19	0.107143	0.13	0.12	0.13	0.15	0.19	0.28	0.167778	0.27	0.07	0.13	0.16	0.13	0.1	0.14	0.14	0.1	0.21	0.233333	0.26	0.21	0.16625	0.22	0.2	0.22	0.1
NM_018584	CAMK2N1	0.5	0.45	0.73	0.24	0.54	0.68	0.7	0.33	0.3	0.22	0.25	0.53	0.37	0.77	0.4	0.61	0.63	0.36	0.62	0.52	0.51	0.59	0.35	0.47	0.29	0.39	0.6	0.38	0.78	0.37	0.68	0.22	0.6	0.56	0.52	0.44	0.67	0.24	0.3	0.55	0.64	0.59	0.42	0.59	0.57	0.68	0.55	0.33
NM_006048	UBE4B	0.584	0.583	0.578	0.08	0.44	0.721	0.58	0.46	0.32	0.29	0.28	0.626	0.33	0.83	0.566	0.43	0.63	0.38	0.56	0.525	0.75	0.628	0.5	0.51	0.41	0.531	0.39	0.44	0.78	0.4	0.45	0.19	0.43	0.38	0.44	0.42	0.71	0.44	0.33	0.67	0.6	0.85	0.686	0.45	0.52	0.53	0.41	0.44
NM_001170536	ATAD3A	0.68	0.54	0.73	0.29	0.56	0.39	0.41	0.48	0.3	0.82	0.49	0.555	0.56	0.54	0.93	0.82	0.62	0.39	0.3	0.58	1	1	0.29	0.77	0.54	0.74	0.5	0.41	0.9	1	0.68	0.24	0.74	1	0.71	0.94	0.83	0.67	0.38	0.97	0.64	0.64	0.49	0.85	0.32	0.85	0.62	0.66
NM_181715	CRTC2	0.787	0.744	1	0.41	0.6	0.91	0.665	0.66	0.54	0.42	0.62	0.93	0.71	1	0.806	0.78	0.82	0.75	0.58	0.68	1	0.76	0.3	1	0.44	1	0.7	0.72	0.84	0.67	0.8	0.37	0.62	0.84	1	0.6	0.61	0.65	0.56	1	0.85	0.72	0.712	0.61	0.67	0.69	0.82	0.63
NM_014409	TAF5L	0.505	0.523333	0.406667	0.07	0.458	0.48	0.66	0.44	0.29	0.27	0.52	0.86	0.44	0.78	0.41	0.317143	0.578	0.31	0.63	0.395714	0.921429	0.386	0.28	0.426667	0.34	0.506	0.36	0.4	0.644	0.43	0.482857	0.17	0.18	0.361429	0.445714	0.21	0.497143	0.34	0.34	0.48	0.3	0.555	0.563333	0.3	0.43	0.513333	0.352857	0.3325
NM_004431	EPHA2	0.73	0.67	0.97	0.22	0.59	0.81	0.798571	0.42	0.26	0.25	0.36	0.728571	0.65	0.9	0.7	0.58	1	0.45	0.87	0.67	1	0.5	0.41	0.61	0.35	0.67	0.63	0.33	1	0.52	0.69	0.28	0.51	0.45	0.55	0.5	0.8	0.29	0.66	0.67	0.69	0.97	0.61	0.56	0.67	0.65	0.47	0.56
NM_014654	SDC3	0.926667	1	0.89	0.54	1	1	1	0.995	0.75	0.497146	0.94	1	0.529692	0.683678	0.953333	0.87	1	0.528723	0.9	1	1	1	0.5	0.91	0.7	1	1	0.78	1	0.635	0.642888	0.46	1	0.93	0.91	1	0.649089	1	0.83	1	0.795	1	0.945	0.93	0.87	0.640971	0.87	1
NM_005426	TP53BP2	0.481111	0.423333	0.29	0.195714	0.3675	0.585556	0.577	0.17	0.14	0.09	0.233333	0.68	0.256667	0.6	0.483333	0.38875	0.65	0.228889	0.478889	0.36375	1	0.42	0.2	0.45	0.2225	0.38	0.37	0.233	0.54	0.279	0.47375	0.156	0.42	0.381	0.423333	0.64	0.45	0.16625	0.58	0.352	0.46	0.41	0.593333	0.405556	0.375556	0.512	0.35	0.2375
NM_001242839	GUK1	1	0.91	0.87	0.73	0.79	0.94	0.89	0.82	0.82	0.72	1	0.52	0.83	0.87	1	0.75	0.92	1	1	0.85	1	0.61	0.97	0.73	0.98	0.68	0.93	0.79	0.91	0.84	0.67	0.97	0.7	0.66	0.63	0.98	0.82	0.66	0.85	0.89	0.82	0.81	0.59	0.82	0.93	0.47	0.46	0.8
NM_015203	RPRD2	0.3275	0.2975	0.365	0.2	0.315	0.523333	0.4	0.275	0.255	0.26	0.3275	0.392857	0.245	0.454	0.39	0.298	0.35	0.368	0.4125	0.402	0.462	0.365	0.28	0.298	0.22	0.332	0.37	0.326	0.39	0.343333	0.403333	0.193333	0.32	0.334	0.3675	0.38	0.378571	0.26375	0.246	0.3275	0.42	0.426667	0.495	0.26	0.31	0.271667	0.36	0.334
NM_014455	RNF115	0.67	0.74	0.64	0.2	0.58	0.881	1	0.54	0.446	0.17	0.68	0.71	0.6	1	0.5	0.647	0.95	0.6	0.92	0.664444	1	0.87	0.16	0.48	0.28	0.78	0.626	0.4	0.6	0.41	0.57	0.19	0.72	0.599	0.62	0.643	0.56	0.22	0.87	0.73	0.631	1	0.66	0.77	0.66	0.68	0.77	0.41
NM_004559	YBX1	0.28	0.37	0.33	0.12	0.15	0.46	0.46	0.13	0.11	0	0	0.29	0.14	0.44	0.27	0.28	0.45	0.04	0.41	0.28	0.39	0.2	0	0.27	0	0.09	0.19	0.14	0.42	0.2	0.32	0	0.25	0.28	0.3	0.13	0.3	0.01	0.36	0.23	0.27	0.39	0.28	0.32	0.33	0.37	0.27	0.18
NM_203464	AK4	0.37	0.12	0.49625	0.328571	0.63	0.475714	0.36	0.452857	0.46	0.363333	0.25	0.15	0.32	0.65	0.52	0.49	0.5	0.413333	0.546	0.515	0.27	0.41	0.35625	0.21	0.384286	0.4025	0.45	0.55	0.61	0.467778	0.74	0.3	0.22	0.498571	0.49	0.383333	0.41875	0.32	0.28	0.504286	0.596667	0.45875	0.28	0.31	0.392857	0.438571	0.43	0.25
NM_001202431	PRDX1	0.66	0.71	0.61	0.59	0.82	0.81	0.61	0.86	0.71	1	1	0.84	0.77	0.72	0.63	0.65	0.62	0.74	0.73	0.72	1	0.81	1	0.68	1	0.92	0.69	0.8	0.69	0.62	0.73	0.81	0.66	0.61	0.74	0.78	0.72	1	0.76	0.77	0.73	0.77	1	0.59	0.65	0.75	0.71	0.69
NM_001025247	TAF5L	0.13	0.159	0.176667	0.1	0.12	0.221111	0.176	0.137	0.124286	0.128889	0.129	0.167	0.15	0.23	0.15	0.16375	0.193333	0.09	0.213333	0.176667	0.328889	0.158889	0.1	0.142222	0.08	0.173	0.16375	0.132222	0.191111	0.13	0.187	0.06	0.2	0.143333	0.164444	0.157778	0.184444	0.15	0.13	0.191111	0.14	0.181	0.196	0.16	0.13	0.185556	0.17	0.121111
NM_006314	CNKSR1	0.8175	1	0.7	0.53	0.81	0.52	0.72	0.78	0.555556	0.75	0.69	0.96	0.68	0.805	0.812222	0.87	0.762222	0.74	0.736	0.97	1	0.77	0.6	1	0.89	0.97	0.78	0.55	0.857778	0.614	1	0.52	0.71	0.76	0.88	0.93	0.75	1	0.66	1	0.59	0.93	0.718	0.95	0.54	1	0.72	0.84
NM_006623	PHGDH	0.8425	0.84	0.75	0.49	1	1	0.84375	0.852	0.6	0.76	0.88	0.8	0.93	1	0.815	0.805714	0.8825	0.865	0.95	0.7675	1	0.9	0.45	0.86	0.7	1	0.5	1	0.81	0.74125	0.71	0.53625	0.82	0.68	0.825714	0.80625	0.8	0.83	0.94	0.92	0.73	1	0.834	0.73	0.95	0.81	0.76625	0.77
NM_018284	GBP3	0.67	0.98	0.9475	0.7075	0.866667	1	1	0.78	0.645	0.778333	0.825714	1	0.95	1	0.76	0.996	1	1	1	1	1	0.978571	0.741429	1	0.735	1	1	0.7	0.85	0.88	1	0.84	0.937778	0.84	1	0.914	0.974	0.831667	0.711111	0.945	0.797143	1	1	0.891667	0.7	1	1	0.832
NM_002074	GNB1	0.66	0.79	1	0.26	0.61	0.93	0.89	0.58	0.48	0.27	0.24	0.62	0.48	1	0.56	0.59	0.76	0.45	0.76	0.7	0.46	0.88	0.31	0.49	0.38	0.53	0.75	0.58	0.64	0.45	0.64	0.19	0.76	0.55	0.5	0.68	0.75	0.33	0.63	0.66	0.7	0.85	0.8	0.58	0.79	0.57	0.52	0.5
NM_014624	S100A6	0.89	0.8	0.87	0.45	0.75	1	1	0.71	0.81	0.34	0.66	0.79	0.72	0.8	0.92	0.64	0.86	0.99	0.97	0.78	0.9	0.69	0.26	0.57	0.5	0.65	0.81	0.76	0.81	0.51	0.67	0.57	0.77	0.72	0.6	0.87	0.74	0.47	1	0.73	0.73	0.8	0.77	0.67	1	0.63	0.65	0.65
NM_016505	ZCCHC17	0.8	0.88	0.76	0.773	1	0.904	0.71	0.74	0.78	0.932	0.95	0.88	0.72	0.98	0.79	1	0.88	0.66	0.6	0.987	1	1	0.785556	1	0.898	1	1	0.66	0.76	0.89	0.984	1	1	0.95	1	1	1	0.954	0.48	0.77	0.91	0.92	0.76	0.948	0.64	1	0.923	1
NM_031423	NUF2	0.474	0.54	0.44	0.28	0.37875	0.56	0.61	0.303333	0.286667	0.142857	0.21	0.58	0.27375	0.54	0.38	0.37125	0.83	0.291111	0.21	0.41875	0.84	0.55	0.2675	0.19	0.2575	0.29	0.41	0.32	0.564	0.322222	0.48125	0.21	0.44	0.35	0.33	0.39	0.58	0.2	0.36	0.34	0.42	0.66	0.56	0.40375	0.393333	0.481111	0.418	0.25
NM_016066	GLRX2	0.56	0.7	0.64	0.503	0.72	0.77	0.65	0.57	0.79	0.426667	0.87	0.86	0.45	0.66	0.55	0.52	0.7	0.599	0.47	0.68	0.93	0.61	0.456	0.8	0.64	0.83	0.56	0.69	0.63	0.51	0.54	0.464	0.71	0.568	0.51	0.66	0.81	0.515	0.67	0.599	0.79	0.61	0.56	0.587	0.624	0.4	0.64	0.28
NM_001161729	PLA2G2A	0.774444	0.73	0.64	0.56	0.77	0.71	0.72	0.57	0.56	1	0.56	0.672	0.66	0.82	0.745556	0.79	0.83	0.53	0.69	1	1	0.81	0.6	1	1	1	0.74	0.62	0.86	0.87	1	0.72	0.619	0.61	0.99	0.71	0.65	1	0.59	1	0.72	0.8	0.71	0.53	0.66	1	0.96	0.85
NM_005997	VPS72	0.8	0.76	0.68	0.29	0.59	0.53	0.44	0.52	0.39	0.6	0.58	0.45	0.52	0.7	0.7	0.82	0.8	0.38	0.64	0.43	1	0.63	0.18	0.52	0.51	0.95	0.68	0.49	0.82	0.65	0.76	0.27	0.39	0.55	0.53	0.5	0.77	0.54	0.48	0.82	0.7	0.75	0.47	0.67	0.48	0.64	0.39	0.59
NM_016406	UFC1	0.62	0.57	0.57	0.55	0.76	0.71	0.55	0.71	0.6	0.67	1	0.58	0.63	0.65	0.62	0.6	0.64	0.8	0.64	0.62	0.73	0.73	0.61	0.56	0.77	1	0.66	0.6	0.59	0.52	0.67	0.72	0.57	0.5	0.62	0.73	0.76	0.7	0.66	0.72	0.62	0.66	0.59	0.63	0.66	0.63	0.53	0.62
NM_177424	STX12	0.46	0.52	0.58	0.713	1	0.68	0.56	0.64	0.9	0.885556	0.43	0.79	0.61	0.61	0.57	0.75	0.49	0.72	0.5	0.83	0.896	0.79	1	0.7	0.911111	0.9	0.97	0.84	0.59	0.63	0.87	1	0.73	0.656	0.63	0.33	0.82	0.908	0.33	0.797	0.64	0.53	0.79	0.63	1	0.766	0.61	0.82
NM_001039712	DEDD	0.7	0.52	0.87	0.25	0.64	0.74	0.67	0.39	0.32	0.3	0.31	0.61	0.42	0.89	0.55	0.75	0.73	0.33	0.92	0.69	1	0.75	0.23	0.74	0.36	0.69	0.87	0.41	0.85	0.56	0.61	0.16	0.53	0.57	0.53	0.58	0.67	0.37	0.65	0.78	0.54	0.82	0.66	0.4	0.66	0.75	0.53	0.46
NM_178454	DRAM2	0.25	0.33	0.23	0.13	0.36	0.23	0.33	0.23	0.26	0.187143	0.28	0.28	0.25	0.46	0.25	0.15	0.35	0.2	0.37	0.31	0.19	0.26	0.20125	0.27	0.17	0.27	0.26	0.17	0.3	0.26	0.19	0.16	0.41	0.38	0.33	0.23	0.27	0.14	0.29	0.21	0.37	0.3	0.36	0.44	0.23	0.22	0.31	0.26
NM_018489	ASH1L	0.492	0.43	0.44	0.098	0.35	0.5825	0.616667	0.343333	0.212	0.185	0.344	0.536667	0.316667	0.936667	0.422857	0.316	0.754	0.211667	0.52625	0.332	1	0.4475	0.236	0.4825	0.38	0.393333	0.2175	0.285	0.808	0.331429	0.465	0.1375	0.36	0.288333	0.425	0.22	0.456	0.303333	0.298889	0.5	0.53	0.93	0.56	0.396	0.35	0.514	0.328333	0.24
NM_000696	ALDH9A1	1	1	1	0.53	1	1	0.99	0.83	0.45	0.39	0.5	0.8	0.77	1	1	0.95	1	0.56	1	1	1	1	0.31	0.93	0.46	1	0.85	0.89	1	0.63	0.8	0.33	0.78	0.9	0.75	0.99	1	0.65	0.94	1	0.94	1	0.93	1	1	1	0.85	0.71
NM_001785	CDA	0.583333	0.6	0.66	0.65	0.8	0.71	0.53	0.4	0.406667	0.84	0.77	0.25	0.56	0.61	0.652	0.53	0.43	0.7	0.35	0.58	0.92	0.63	0.67	0.55	1	0.95	0.84	0.52	0.81	0.58	0.62	0.41	0.57	0.43	0.585	0.69	0.59	1	0.576667	0.67	0.59	0.56	0.685714	0.653333	0.6425	0.64	0.695	0.41
NM_003729	RTCA	0.24	0.19	0.2	0.3	0.28	0.16	0.26	0.25	0.28	0.272857	0.13	0.27	0.23	0.31	0.39	0.23	0.23	0.21	0.15	0.33	0.22	0.51	0.22875	0.19	0.225	0.32	0.16	0.24	0.21	0.34	0.22	0.191111	0.27	0.32	0.18	0.3	0.17	0.2725	0.18	0.34	0.33	0.1	0.17	0.28	0.27	0.23	0.26	0.31
NM_016311	ATPIF1	0.28	0.41	0.46	0.96	0.43	0.52	0.48	0.47	0.46	0.84	0.69	0.67	0.27	0.52	0.3	0.43	0.46	0.55	0.47	0.41	0.41	0.28	1	0.55	1	0.59	0.66	0.3	0.52	0.47	0.76	0.65	0.51	0.42	0.55	0.41	0.65	0.87	0.39	0.49	0.64	0.56	0.51	0.48	0.45	0.59	0.6	0.42
NM_022157	RRAGC	0.82	0.72	0.47	0.475	0.664	0.56	0.83	0.45	0.61	0.618	0.59	0.49	0.565	0.836667	0.73	0.55	0.7	0.58375	0.44	0.59	0.773333	0.6	0.489	0.56	0.57875	0.8375	0.47	0.48	0.676667	0.78	0.49	0.58	0.523333	0.575556	0.5	0.46	0.78	0.664	0.91	0.786667	0.6225	0.65	0.54	0.656667	0.54	0.734	0.77	0.77
NM_170726	ALDH4A1	0.278571	0.23	0.46	0.22	0.19	0.32	0.53	0.27	0.14	0.31	0.12	0.25	0.44	0.79	0.22	0.28	0.445	0.19	0.25	0.42	0.44	0.37	0.28	0.3	0.21	0.34	0.38	0.34	0.37	0.295	0.33	0.32	0.24	0.245	0.304	0.42	0.3175	0.44	0.46	0.34	0.33	0.24	0.38	0.38	0.19	0.41	0.285	0.34
NM_001255981	CREB3L4	0.875	1	0.7	0.9	0.908333	0.95	0.818333	0.8	0.533333	0.825	0.86	1	0.83	0.95	0.7225	0.825714	0.95	0.55	1	0.78	0.91	1	0.856667	0.9	1	0.961	1	0.84	0.736667	0.65	0.8925	0.89	0.94	0.9	0.87	0.64	1	0.67	0.85	0.908571	1	0.91	1	0.81	1	0.866667	0.805	0.82
NM_001256402	ELOVL1	0.78	0.91	0.66	0.47	0.69	0.75	0.66	0.68	0.64	0.63	0.63	0.58	0.68	1	0.7	0.79	0.82	0.52	0.69	0.8	1	0.92	0.49	0.87	0.62	1	0.72	0.61	0.89	0.53	0.88	0.53	0.71	0.74	0.99	0.84	0.87	0.68	0.7	0.77	0.71	0.83	0.81	0.77	0.68	0.84	0.76	0.83
NM_004958	MTOR	0.72	0.96	0.74	1	1	0.94	0.996667	0.73	1	0.816667	0.876667	0.883333	0.79	0.9675	0.64	0.89	0.69	0.76	0.38	0.82	1	0.8	0.686667	1	0.755	0.92	0.8	0.763333	0.83	0.8	1	0.866667	0.83	0.95	1	0.785	1	0.86	0.92	0.93	0.886667	0.94	0.938	0.66	0.92	1	0.726667	0.975
NM_002293	LAMC1	0.39	0.4	0.73	0.38	0.43	0.51	0.54	0.39	0.35	0.39	0.34	0.33	0.43	0.58	0.42	0.36	0.73	0.38	0.46	0.42	0.1	0.47	0.44	0.27	0.38	0.62	0.42	0.44	0.49	0.55	0.49	0.37	0.6	0.8	0.47	0.44	0.67	0.3	0.28	0.54	0.61	0.54	0.27	0.51	0.31	0.49	0.57	0.38
NM_001136479	ANP32E	0.755	0.896667	1	0.3	0.61504	0.76	0.776667	0.6175	0.29	0.497146	0.28	0.73	0.563333	1	0.682222	0.601287	1	0.42	0.923333	0.83	1	0.93	0.16	0.87	0.32	0.89	0.72	0.52	0.84	0.69	0.8575	0.17	0.69	0.53	0.81	0.84	0.9	0.31	0.57	0.748	0.64	1	0.892	0.77	0.62	0.7	0.7	0.656667
NM_006256	PKN2	0.36	0.295714	0.11	0.11625	0.29125	0.625	0.59	0.184286	0.164	0.0425	0.0985714	0.501429	0.02	0.88625	0.37	0.22	0.82	0.07	0.44	0.245714	1	0.82	0.052	0.34	0.0966667	0.26	0.241111	0.153333	0.709	0.166667	0.417778	0.0585714	0.301429	0.265	0.32	0.211429	0.388571	0.0416667	0.26	0.2625	0.29625	1	0.547143	0.288571	0.22	0.36	0.34	0.113333
NM_014188	SSU72	0.73	0.8	1	0.56	0.87	0.95	0.85	0.75	0.54	0.48	1	1	0.68	0.98	0.79	0.75	0.85	0.78	0.81	0.87	1	1	0.59	0.87	0.88	0.89	0.84	0.83	0.86	0.8	0.91	0.53	0.86	0.8	0.89	0.77	0.98	0.78	0.78	0.94	0.68	0.9	1	0.76	0.84	1	0.91	0.69
NM_003443	ZBTB17	0.49	0.477	0.506	0.68	0.73	0.448	0.444	0.461	0.77	0.81	0.29	0.33	0.453	0.574	0.455	0.36	0.548	0.477	0.434	0.514	0.55	0.534444	0.85	0.533	0.83	1	0.73	0.472	0.463	0.474	0.43	0.63	0.46	0.46	0.78	0.37	0.57	0.73	0.56	0.53	0.55	0.553	0.535	0.516	0.6	0.62	0.72	0.497
NM_001077397	IRF2BP2	0.78	0.34	0.7	0.23	0.4	0.71	0.73	0.4	0.25	0.2	0.33	0.63	0.29	0.93	0.55	0.37	0.72	0.48	0.66	0.56	0.74	0.49	0.22	0.35	0.2	0.49	0.44	0.38	0.57	0.45	0.45	0.19	0.55	0.31	0.38	0.27	0.75	0.23	0.32	0.52	0.64	0.79	0.86	0.38	0.46	0.38	0.36	0.33
NM_001168551	TMEM48	0.86	0.51	0.72	0.527778	0.45	0.6	0.88	0.645	0.544	0.38375	0.33	0.7	0.45	0.76	0.69	0.659	0.82	0.69	0.92	0.761111	0.29	0.752	0.46	0.6	0.473333	0.59	0.6825	0.82	0.78875	0.51	0.85	0.28	0.62	0.753	0.51	0.698	0.71	0.432222	0.37	0.682222	0.737	0.88	0.64	0.82	0.74	0.83	0.67	0.74
NM_015485	RWDD3	0.47	0.81	0.54	0.232	0.49	0.6775	0.5	0.67	0.348333	0.3125	0.84	0.53	0.3375	0.67	0.48	0.508333	0.588	0.3875	0.52	0.585	0.87	0.6	0.315714	0.4175	0.38	0.498	0.56	0.43	0.61	0.445	0.542	0.254	0.434	0.40375	0.468	0.408	0.53	0.305	0.515	0.532	0.558	0.68	0.7	0.43	0.571667	0.575	0.42	0.47
NM_032409	PINK1	0.62	0.43	0.5	0.85	0.51	0.64	0.58	0.61	0.5	0.42	0.87	0.75	0.64	0.4	0.54	0.48	0.52	0.87	0.43	0.56	0.7	0.73	0.83	0.49	0.73	0.7	0.7	0.63	0.53	0.43	0.71	0.77	0.55	0.78	0.47	0.59	0.57	0.45	0.66	0.63	0.53	0.63	0.61	0.78	0.88	0.62	0.53	0.55
NM_024097	C1orf50	0.362222	0.23	0.15	0.2	0.37	0.389	0.45	0.35	0.23	0.16	0.25	0.26	0.2	0.44	0.359	0.18	0.355556	0.25	0.48	0.22	0.55	0.62	0.3	0.324444	0.16	0.29	0.44	0.298	0.4	0.3	0.316	0.26	0.4	0.22	0.32	0.28	0.25	0.16	0.30125	0.343	0.407778	0.33	0.39	0.27	0.37	0.34	0.51	0.23
NM_032636	PSRC1	0.805	0.9575	1	0.832857	0.948	0.9475	0.97	0.882	1	0.852857	0.92	0.874	0.79	0.945	1	0.98	0.76	0.866	0.846667	0.934286	1	0.9	0.736667	0.55	0.91	1	0.9175	0.886667	0.9275	0.754	0.9025	0.885	0.84	0.927143	0.97	0.74	1	0.845	0.965	0.954286	0.8575	1	1	0.88	0.93	0.98	0.798	0.99
NM_001193617	SCP2	0.49	0.36	0.29	0.15	0.19	0.72	0.76	0.2	0.24	0.02	0.07	0.6	0.2	1	0.51	0.28	0.89	0.1	0.46	0.32	1	0.34	0.03	0.39	0.04	0.23	0.16	0.23	0.8	0.15	0.49	0.05	0.21	0.2	0.39	0.15	0.33	0	0.31	0.32	0.28	1	0.8	0.27	0.36	0.56	0.33	0.17
NM_031921	ATAD3B	0.27	0.3	0.34	0.15	0.23	0.2	0.23	0.23	0.16	0.23	0.18	0.392	0.29	0.5	0.3	0.47	0.49	0.41	0.41625	0.34	1	0.24	0.11	0.36	0.32	0.23	0.25	0.38	0.64	0.324286	0.33	0.2	0.28	0.46	0.43	0.34	0.27	0.31	0.14	0.42	0.368889	0.18	0.17	0.26	0.16	0.55	0.46	0.35
NM_005973	PRCC	0.613	0.59	0.73	0.42	0.41	0.57	0.58	0.46	0.33	0.47	0.16	0.59	0.42	0.8	0.55	0.8	0.8	0.36	0.49	0.55	1	0.61	0.11	0.76	0.5	0.67	0.55	0.39	0.66	0.48	0.86	0.18	0.53	0.49	0.69	0.46	0.73	0.5	0.4	0.77	0.63	0.75	0.28	0.5	0.37	0.98	0.7	0.48
NM_020239	CDC42SE1	0.69	0.95	0.77	0.8	0.86	0.71	0.65	0.68	0.77	0.55	0.58	0.59	0.7	0.89	0.62	0.54	0.88	0.68	0.74	0.71	0.58	0.93	0.93	0.58	0.67	0.68	0.8	0.81	0.73	0.89	0.7	0.68	0.75	0.64	0.75	0.71	0.91	0.57	0.87	0.81	0.68	0.88	0.58	0.72	0.68	0.65	0.58	0.85
NM_032292	GON4L	1	0.603333	0.511429	0.335	0.39	0.46	0.625937	0.45	0.53	0.38	0.351667	0.644	0.455	0.85	0.724	0.4725	0.6075	0.506667	0.538	0.43	1	0.32	0.44	0.44	0.53	0.571429	0.675	0.355	0.846667	0.43	0.55	0.285	0.29	0.52	0.4	0.33	0.59	0.47	0.67	0.45	0.59	0.62	0.5825	0.44	0.31	0.56	0.53	0.46
NM_001044391	MUC1	0.847	0.98	0.95	0.48	1	1	0.94	1	0.713	0.59	1	0.94	1	0.91	0.91	0.82	0.92	0.99	1	0.83	1	0.83	0.48	0.78	0.83	1	0.66	1	0.75	0.42	0.841	0.47	0.75	0.68	0.59	0.87	0.79	0.91	0.92	0.89	0.67	0.85	1	0.73	0.91	0.8	0.82	0.84
NM_004763	ITGB1BP1	0.15	0.31	0.33	0.33	0.32	0.5	0.3	0.27	0.19	0.32	0.16	0.39	0.09	0.61	0.07	0.07	0.17	0.46	0.46	0.11	0.09	0.92	0.08	0.19	0.92	0.12	0.17	0.78	0.1	0.25	0.06	0.14	0.12	0.78	0.15	0.05	0.07	0.61	0.69	0.29	0.19	0.06	0.61	0.82	0.66	1	1	0.42
NM_001013649	C2orf68	0.306667	0.16	0.21	0.46	0.45	0.4	0.292	0.37	0.31	0.32	0.16	0.24	0.27	0.335	0.361	0.25	0.278	0.44	0.285	0.296667	0.21	0.326	0.31	0.3	0.41	0.27	0.52	0.316	0.22	0.278889	0.46	0.33	0.25	0.42	0.26	0.25	0.29	0.23	0.28	0.43	0.46	0.45	0.21	0.25	0.22	0.19	0.36	0.32
NM_025076	UXS1	0.39	0.8	0.96	0.354	0.64	0.99	1	0.61	0.33	0.348889	0.44	0.92	0.54	1	0.57	0.65	1	0.63	0.85	0.75	1	0.91	0.38	0.71	0.32	0.69	0.58	0.61	0.83	0.59	0.9	0.25	0.71	0.51	0.91	0.53	0.9	0.55	0.84	0.82	0.71	1	1	0.45	0.71	0.92	0.78	0.7
NM_002437	MPV17	0.88	1	1	0.48	1	0.99	1	1	0.85	0.53	1	1	1	1	1	1	1	0.8	1	1	1	1	0.86	1	0.78	1	0.87	0.97	1	0.8	0.75	0.54	0.8	0.91	1	0.95	0.79	0.78	1	1	0.86	1	1	0.94	1	0.85	0.83	0.93
NM_031288	INO80B	0.728333	0.96	0.802222	0.88	1	0.63	0.77	0.66	1	1	0.83	0.55	0.77	0.6	0.7175	1	0.94	0.42	0.96	0.91	0.89	1	1	1	1	0.81	1	0.85	0.752857	1	1	1	0.66	0.99	1	1	0.71	1	0.79	0.96	0.63	0.863333	0.67	1	0.67	0.92	1	0.86
NM_001136575	LANCL1	0.66	0.585073	1	0.4425	0.97	1	0.9725	0.63	0.65	0.57	0.43	1	0.675	1	0.66	0.965	0.77	0.64	0.94	0.9	1	0.625721	0.27	0.51	0.36	1	0.98	0.803333	1	0.645	0.993333	0.43	0.905	0.593493	1	1	1	0.63	0.59	0.99	1	1	0.86	0.81	1	0.935	0.836667	0.86
NM_033109	PNPT1	0.15	0.08	0.22	0.21	0.16	0.18	0.14	0.16	0.15	0.27	0.06	0.15	0.16	0.18	0.27	0.13	0.23	0.28	0.2	0.25	0.15	0.18	0.21	0.12	0.23	0.1	0.11	0.16	0.29	0.13	0.24	0.09	0.14	0.22375	0.12	0.19	0.18	0.19	0.06	0.18	0.38	0.2	0.14	0.24	0.34	0.21	0.21	0.1
NM_016252	BIRC6	0.6	0.54	0.52	0.12	0.3	0.8	0.86	0.14	0.18	0.04	0.19	0.48	0.18	0.99	0.49	0.29	1	0.23	0.75	0.29	1	0.56	0.07	0.36	0.12	0.23	0.28	0.22	0.75	0.13	0.39	0.08	0.35	0.25	0.39	0.23	0.47	0.07	0.357778	0.29	0.33	1	0.42	0.33	0.42	0.36	0.27	0.18
NM_025147	COQ10B	0.59	0.96	0.82	0.948	0.956	1	0.9	0.84	0.85	0.943333	0.503014	0.83	0.876667	0.94	0.69	0.998571	0.69	0.97	0.98	1	1	0.99	0.8	0.8	1	1	0.94	0.59	0.96	0.95	1	0.936	0.92	1	0.8	1	0.97	0.996667	0.82	0.99	1	0.94	0.82	1	1	1	0.66	0.66
NM_031942	CDCA7	0.82	1	1	0.91	0.85	1	1	0.73	0.782	1	0.88	1	0.53	1	0.7	1	1	1	0.97	0.97	1	1	0.868889	0.94	0.912	1	1	0.72	1	0.97	1	0.77	1	0.88	1	0.82	1	1	0.884444	0.97	0.99	1	1	0.85	1	1	0.97	0.86
NM_001080527	MYO7B	0.71	0.86	0.47	0.62	0.61	0.98	0.6	0.68	0.579	0.47	0.58	0.76	0.85	0.92	0.73	0.77	1	0.54	0.99	0.76	0.93	1	0.22	1	0.59	1	0.75	0.83	0.77	0.55	0.78	0.37	0.58	0.71	0.47	0.61	0.83	0.56	0.69	0.76	0.62	0.91	0.49	0.74	0.95	0.84	0.64	0.79
NM_005721	ACTR3	0.39	0.36	0.35	0.15	0.37	0.58	0.6	0.23	0.24	0.06	0.15	0.44	0.27	0.71	0.42	0.41	0.72	0.18	0.51	0.28	0.67	0.34	0.07	0.39	0.12	0.27	0.35	0.25	0.67	0.21	0.43	0.08	0.34	0.39	0.46	0.42	0.3	0.07	0.27	0.28	0.28	0.63	0.47	0.48	0.32	0.47	0.43	0.25
NR_037904	UBE2F-SCLY	0.891667	0.83	1	0.38	0.79	1	1	0.549053	0.61	0.62	0.503014	1	0.529692	1	0.9375	0.601287	1	0.528723	0.92	1	1	1	0.45	0.96	0.7	1	0.616029	0.89	1	0.84	0.95	0.46	0.71	1	1	0.599538	0.649089	1	1	0.64594	0.99	1	0.81	0.586837	0.95	0.92	0.592442	0.78
NM_000784	CYP27A1	1	0.43	0.631111	0.61	0.86	0.71	0.74	0.81	0.696	0.73	1	0.97	1	0.716	0.9	0.76	0.69	0.87	0.8	0.72	0.82	0.55	1	0.686667	0.82	0.82	0.69	1	0.64	0.5	0.78	0.7	0.7	0.67	0.655	0.89	0.93	0.88	0.744	0.82	0.84	0.81	0.99	0.623	1	0.71	0.722	0.689
NM_017969	IWS1	0.46	0.63	0.73	0.43	0.45	0.76	0.34	0.55	0.42	0.42	0.59	0.89	0.52	1	0.6	0.4	0.5	0.66	0.73	0.49	0.74	0.55	0.35	0.66	0.46	0.55	0.68	0.39	0.62	0.3	0.8	0.39	0.45	0.57	0.88	0.41	0.79	0.33	0.55	0.6	0.85	0.8	0.72	0.7	0.7	0.66	0.531	0.38
NM_001170795	C2orf28	0.55	0.52	0.48	0.85	0.76	0.67	0.48	0.59	0.6	0.61	0.81	0.61	0.55	0.54	0.5	0.46	0.52	0.7	0.52	0.52	0.77	0.6	0.73	0.57	0.97	0.61	0.71	0.63	0.55	0.5	0.63	0.65	0.58	0.49	0.61	0.77	0.63	0.72	0.5	0.61	0.56	0.56	0.56	0.51	0.55	0.51	0.55	0.57
NM_003761	VAMP8	1	0.85	0.81	0.69	0.99	0.88	0.77	0.84	0.638	1	0.56	0.56	0.77	0.88	1	0.87	0.94	0.61	0.71	0.97	1	1	0.44	0.92	0.88	1	0.91	0.67	0.84	0.79	1	0.54	0.73	0.81	0.98	0.91	0.86	1	0.72	1	0.87	0.93	0.61	0.83	0.81	0.97	0.99	0.93
NM_015701	ERLEC1	0.65	0.7	0.44	0.53	0.84	0.82	0.7	0.53	0.31	0.227143	0.46	0.62	0.52	0.99	0.68	0.83	0.68	0.49	0.68	0.59	1	0.61	0.35	0.44	0.31	0.6	0.51	0.6	0.79	0.4	0.49	0.192857	0.49	0.47	0.63	0.61	0.59	0.45	0.58	0.66	0.59	0.96	0.81	0.66	0.59	0.62	0.42	0.45
NM_012086	GTF3C3	0.29	0.22	0.26	0.1	0.192222	0.26	0.19	0.16	0.13	0.07	0.11	0.18	0.21	0.26	0.3	0.19	0.2	0.18	0.36	0.23	0.42	0.24	0.08	0.18	0.08	0.14	0.18	0.14	0.28	0.164444	0.17	0.08	0.19	0.19	0.181111	0.19	0.25	0.09	0.18	0.17	0.2	0.23	0.26	0.15	0.25	0.21	0.16	0.14
NM_032472	PPIL3	0.43	0.35	0.4	0.09	0.27	0.48	0.65	0.19	0.09	0.104286	0.21	0.34	0.26	0.64	0.34	0.3375	0.72	0.11	0.52	0.39	0.85	0.47	0.22	0.35	0.28	0.39	0.28	0.22	0.56	0.25	0.5	0.14	0.31	0.24	0.36	0.33	0.39	0.08	0.322222	0.52	0.24	0.86	0.54	0.16	0.47	0.54	0.4	0.26
NM_017980	LIMS2	0.59	0.906667	0.94	0.61	0.945	0.826667	0.916667	0.91	0.554	1	0.72	0.813333	0.563333	0.945	0.616667	0.94	0.725	0.73	0.835	1	1	0.813333	1	0.81	1	0.946667	0.8875	0.62	0.89	0.44	0.82	0.56	0.855	0.95	0.686667	1	0.92	0.795	0.56	1	0.91	0.76	0.636575	0.916	0.77	1	0.745	0.825
NM_000627	LTBP1	0.56	0.61	0.51	0.13	0.4475	0.812222	0.58	0.368889	0.27	0.07	0.22	0.59	0.27	1	0.527	0.58	0.831667	0.3	0.738889	0.502857	0.984	0.54375	0.1	0.43	0.24	0.41	0.55	0.28	0.7	0.23	0.482	0.06	0.464	0.38	0.43	0.32	0.54	0.1	0.473	0.52	0.51	0.846667	0.77	0.39	0.6	0.53	0.5	0.3225
NM_003352	SUMO1	0.32	0.33	0.32	0.195714	0.48	0.47	0.42	0.47	0.37	0.205	0.47	0.38	0.29	0.45	0.33	0.3	0.33	0.38	0.48	0.31	0.58	0.38	0.238889	0.26	0.254444	0.33	0.37	0.35	0.34	0.23	0.31	0.178889	0.37	0.35	0.38	0.28	0.31	0.237778	0.35	0.4	0.38	0.41	0.46	0.33	0.47	0.33	0.33	0.28
NM_017877	C2orf18	0.84	0.84	1	0.25	0.88375	0.98	0.985	0.72	0.45	0.43	0.65	0.96	0.88	1	0.85	0.78	1	0.89	0.7	0.86	1	0.97	0.31	0.84	0.52	1	0.891667	0.76625	1	0.68	0.88	0.3	0.838	0.75	0.64	1	1	0.66	1	0.94	0.7	1	0.977778	0.7	0.75	0.84	0.62	0.72
NM_018256	WDR12	0.48	0.33	0.4	0.49	0.4	0.58	0.52	0.31375	0.35	0.192857	0.24	0.42	0.44	0.48	0.45	0.57	0.44	0.36	0.55	0.29	0.57	0.36	0.23	0.71	0.15	0.39	0.31	0.38	0.5	0.36	0.34	0.2	0.41	0.49	0.24	0.35	0.37	0.1	0.49	0.53	0.33	0.54	0.62	0.58	0.51	0.48	0.47	0.15
NR_033935	DCTN1	0.82	0.6	0.7	0.37	0.49	0.69	0.41	0.39	0.44	0.63	0.35	0.34	0.49	0.52	1	0.67	0.4	0.45	0.62	0.51	1	0.57	0.18	0.77	0.51	1	0.73	0.35	0.72	0.64	0.74	0.35	0.43	0.44	0.7	0.74	0.69	0.66	0.44	0.61	0.6	0.67	0.43	0.59	0.44	0.81	0.62	0.63
NM_014044	UNC50	0.44	0.41	0.54	0.55	0.59	0.42	0.39	0.3	0.28	0.36	0.57	0.45	0.2	0.43	0.39	0.63	0.45	0.48	0.45	0.38	0.78	0.32	0.55	0.34	0.37	0.4	0.68	0.27	0.56	0.37	0.62	0.286	0.43	0.54	0.46	0.33	0.52	0.2	0.3	0.36	0.52	0.47	0.64	0.38	0.42	0.55	0.41	0.42
NM_152994	PPP1R21	0.458	0.425556	0.441	0.21	0.31875	0.48	0.48	0.17	0.21	0.06	0.188889	0.46	0.259	0.73	0.4675	0.36	0.646	0.21	0.53	0.33	1	0.22	0.131111	0.403	0.07	0.319	0.36	0.24	0.628	0.316667	0.482222	0.095	0.381	0.364	0.43	0.7	0.56	0.0833333	0.49	0.328	0.428889	0.67	0.67	0.405556	0.385556	0.497	0.412222	0.236667
NM_016516	VPS54	0.33	0.35	0.23	0.147	0.32	0.46	0.57	0.18	0.13	0.0655556	0.13	0.25	0.193	0.44	0.38	0.32	0.436	0.22	0.29	0.23	0.38	0.3	0.113	0.24	0.12	0.211	0.15	0.167778	0.36	0.12	0.3	0.08	0.25	0.37	0.252	0.27	0.27	0.07	0.22	0.29	0.27	0.41	0.35	0.264444	0.27	0.3	0.254444	0.18
NM_023083	CAPN10	0.65	0.39	0.568571	0.55	0.9	0.626667	0.552857	0.562222	0.25	0.67	0.771	0.64	0.625556	0.673333	0.765714	0.41	0.596667	0.61	0.588889	0.39	0.85	0.61	0.579	0.69	0.93	0.835	0.689	0.8	0.662222	0.568889	0.97	0.38	0.62	0.43	0.675	0.85	0.7	0.58	0.42	0.51	0.59	0.663333	0.749	0.57	0.568	0.78	0.5775	0.71
NM_002618	PEX13	0.33	0.31	0.4	0.26	0.318889	0.4375	0.51	0.28	0.31	0.177	0.16	0.31	0.276	0.67	0.34	0.325	0.55	0.25	0.55	0.41	0.32	0.39	0.207	0.32	0.28	0.32	0.32	0.315	0.44	0.41	0.39	0.33	0.42	0.52	0.318	0.39	0.396	0.196	0.28	0.45	0.54	0.47	0.38	0.36	0.381111	0.338	0.333	0.38
NR_027850	MTX2	0.15	0.22	0.24	0.2	0.22	0.29	0.26	0.15	0.18	0.04	0.13	0.27	0.14	0.33	0.15	0.25	0.43	0.12	0.3	0.13	0.29	0.15	0.15	0.21	0.09	0.13	0.22	0.12	0.28	0.19	0.25	0.12	0.29	0.21	0.19	0.21	0.32	0.06	0.26	0.15	0.28	0.3	0.22	0.23	0.21	0.23	0.16	0.12
NM_018571	STRADB	0.87	1	0.6925	0.676667	1	0.7	1	0.7775	0.4	0.855	0.748571	0.792	0.535	0.764286	0.76	0.55	1	0.9	0.732857	1	1	0.85	0.745	0.686667	0.878	1	0.56	0.96	0.8	0.46	0.754	0.66	0.84	0.668333	0.783333	0.53	0.73	0.78	0.673333	0.87	0.7075	0.89	1	0.735	1	0.847143	0.743333	1
NM_000393	COL5A2	0.42	0.53	0.66	0.17	0.4	0.67	0.57	0.341111	0.14	0.11	0.29	0.4	0.32	0.77	0.38	0.51	0.85	0.306	0.712	0.54	1	0.52	0.11	0.48	0.17	0.33	0.55	0.25	0.77	0.29	0.52	0.07	0.46	0.46	0.45	0.48	0.65	0.17	0.38	0.52	0.51	0.8	0.48	0.41	0.39	0.65	0.46	0.353
NM_004891	MRPL33	0.24	0.28	0.32	0.67	0.19	0.47	0.34	0.24	0.5	0.48	0.55	0.29	0.3	0.41	0.24	0.46	0.34	0.58	0.32	0.34	0.28	0.2	0.9	0.39	0.86	0.33	0.73	0.31	0.28	0.26	0.49	0.45	0.41	0.3	0.45	0.18	0.59	0.27	0.33	0.3	0.44	0.31	0.36	0.29	0.19	0.34	0.43	0.34
NM_022037	TIA1	0.46	0.56	0.6	0.16	0.501	0.864	0.99	0.29	0.23	0.08	0.13	0.65	0.36	1	0.47	0.5	1	0.21	0.747	0.62	1	0.57	0.1	0.47	0.15	0.36	0.44	0.48	0.814	0.34	0.7	0.08	0.47	0.52	0.69	0.41	0.65	0.12	0.34	0.6	0.52	1	0.88	0.58	0.49	0.662	0.41	0.46
NM_000122	ERCC3	0.91	0.84	0.78	0.5	0.73	0.87	0.77	0.69	0.69	0.52	0.54	0.67	0.57	1	0.58	0.6	1	1	0.61	0.6	0.96	1	0.66	0.75	0.63	0.8	0.83	0.87	0.84	0.57	0.96	0.45	0.57	0.51	0.74	0.73	0.79	0.55	0.66	0.98	0.74	1	0.63	0.67	0.75	1	0.74	0.69
NM_005966	NAB1	0.7	1	0.876667	0.466649	0.92	1	0.895	1	0.9	0.497146	0.503014	1	0.529692	1	0.64	0.601287	1	1	0.96	1	1	1	0.63	0.92	0.69	0.637392	0.616029	0.625	1	0.91	1	0.41	0.92	0.89	0.81	0.81	1	0.545746	0.77	0.76	1	1	0.9975	1	0.945	1	0.7	0.72
NM_013335	GMPPA	0.42	0.57	0.65	0.53	0.63	0.53	0.62	0.46	0.51	0.72	0.49	0.6	0.6	0.56	0.39	0.69	0.35	0.96	0.71	0.63	0.53	0.67	0.62	0.64	0.6	0.88	0.87	0.71	0.48	0.43	0.75	0.38	0.62	0.43	0.75	0.81	0.84	0.94	0.44	0.5	0.49	0.6	0.68	0.67	0.56	0.71	0.69	0.61
NM_024520	C2orf47	0.58	0.48	0.37	0.32	0.45	0.73	0.68	0.254	0.32	0.1425	0.23	0.64	0.36	0.64	0.46	0.46	0.6	0.16	0.42	0.32	0.69	0.51	0.31	0.72	0.275556	0.56	0.37	0.3	0.59	0.33	0.59	0.189	0.39	0.41	0.49	0.51	0.38	0.184444	0.3	0.39	0.48	0.67	0.66	0.28	0.47	0.93	0.65	0.27
NM_001128150	ORMDL1	0.14	0.08	0.17	0.12	0.06	0.13	0.17	0.11	0.11	0.088	0.08	0.1	0.07	0.15	0.21	0.12	0.14	0.13	0.13	0.12	0.07	0.08	0.09	0.12	0.11	0.09	0.1	0.16	0.18	0.141	0.08	0.0722222	0.12	0.12	0.1	0.12	0.09	0.0877778	0.17	0.1	0.19	0.2	0.11	0.16	0.18	0.08	0.18	0.13
NM_000945	PPP3R1	1	0.96	1	0.49	1	1	0.99	0.69	0.44	0.68	0.66	0.95	0.7	1	0.87	1	1	0.52	0.72	0.92	1	1	0.4	0.81	0.61	1	1	0.67	1	0.65	0.91	0.63	0.81	0.92	0.76	0.89	1	0.93	1	1	0.72	1	0.81	0.76	1	0.93	0.68	0.94
NM_014709	USP34	0.36	0.878571	1	0.52	0.63	0.977778	1	0.3	0.5	0.29	1	0.868889	0.92	0.975556	0.48	0.97	0.922222	0.81	0.88	0.8	1	1	0.55	0.734	0.5	0.73	1	0.63	0.82	0.567	0.97	0.47	0.836	0.68	0.77	0.82	0.92	0.34	0.9	0.85	0.72	1	0.912	0.657778	0.67	0.83	0.73	0.61
NM_024782	NHEJ1	0.68	0.53	0.79	0.64	0.485	0.59	0.62	0.53	0.568571	0.76	0.45	0.5	0.6	0.67	0.67	0.75	0.5	0.61	0.54	0.69	1	0.73	0.536667	0.57	0.713333	0.76	0.66	0.82	0.87	0.652	0.77	0.46	0.63	0.66	0.64	0.79	0.8975	0.87	0.635556	0.86	0.82	0.67	0.47	0.665	0.58	0.695	0.58	0.64
NM_002156	HSPD1	0.92	1	0.93	0.64	0.76	0.99	0.91	0.71	0.65	0.61	0.72	0.83	0.75	1	0.88	0.82	1	0.9	0.98	0.82	1	1	0.37	0.8	0.59	1	0.82	0.64	0.87	0.56	0.83	0.52	0.84	0.78	0.81	0.85	0.92	0.72	0.78	0.94	0.77	1	0.93	0.87	0.76	0.9	0.71	0.7
NM_016047	SF3B14	0.33	0.32	0.42	0.26	0.22	0.42	0.64	0.13	0.23	0.02	0.01	0.38	0.17	0.55	0.34	0.43	0.74	0.1	0.61	0.43	0.62	0.24	0.01	0.31	0.01	0.22	0.24	0.09	0.62	0.25	0.36	0.02	0.26	0.44	0.29	0.31	0.38	0.01	0.33	0.26	0.38	0.63	0.48	0.49	0.36	0.53	0.39	0.13
NM_138285	NUP35	0.407	0.27	0.22	0.147778	0.247778	0.512	0.37	0.13	0.24	0.141429	0.13	0.41	0.221111	0.28	0.416	0.27	0.26	0.3	0.427	0.07	1	0.41	0.162857	0.11	0.14	0.21	0.202	0.208889	0.575	0.244	0.331111	0.135556	0.34	0.245556	0.4	0.2	0.31	0.112222	0.27	0.49	0.16	0.42	0.43	0.17	0.325556	0.54	0.29	0.21
NM_022826	2022-03-07	0.72	0.51	0.51	0.425556	0.692222	1	1	0.29	0.49	0.338571	0.42	1	0.575556	1	0.76	0.782222	1	0.51	0.64	0.42	1	0.58	0.395556	0.85	0.498	0.75	0.682222	0.526	1	0.519	1	0.33875	0.64	0.685	0.667778	0.86	0.61	0.37	0.45	0.56	0.49	1	1	0.88	0.61	1	0.79	0.52
NR_045774	ATF2	0.74	0.47	0.61	0.32	0.423333	0.855	0.94	0.36	0.38	0.17	0.34	0.94	0.368571	0.954286	0.58	0.571429	0.915	0.51	0.7775	0.43	1	0.626667	0.31	0.49	0.27	0.5075	0.37	0.48	1	0.334444	0.69125	0.3	0.5	0.45	0.33	0.46	1	0.156667	0.44	0.578571	0.67	1	1	0.5225	0.54375	0.754286	0.42	0.31
NM_004341	CAD	0.68	0.73	0.65	0.6	0.95	0.91	0.64	0.9	0.74	0.79	0.9	0.64	0.77	0.65	0.741	0.68	0.68	0.58	0.77	0.81	0.92	0.71	0.37	0.61	0.75	0.92	0.8	0.53	0.65	0.7	0.67	0.61	0.68	0.73	0.8	0.7	0.74	0.86	0.93	1	0.74	0.64	0.64	0.54	0.72	0.66	0.77	0.59
NM_181713	UBXN2A	0.64	0.77	0.78	0.413333	0.87	0.68	0.59	0.78	0.42	0.496667	0.51	1	0.47	0.84	0.58	0.595	1	0.7225	0.82	0.620873	1	1	0.48	0.89	0.585	0.99	0.86	0.656667	0.905	0.595	0.88	0.532	0.71	0.47	0.59	0.791667	0.916667	0.52	1	1	0.713333	0.91	1	0.783333	0.92	0.75	0.695	0.8
NM_145175	FAM84A	0.22	0.12	0.26	0.07	0.14	0.23	0.3	0.11	0.095	0.08	0.13	0.24	0.13	0.33	0.24	0.14	0.24	0.2	0.31	0.17	0.272	0.2	0.1	0.1	0.09	0.16	0.15	0.11	0.25	0.11	0.17	0.06	0.19	0.11	0.11	0.08	0.172222	0.08	0.12	0.16	0.19	0.18	0.37	0.11	0.12	0.16	0.08	0.11
NM_201557	FHL2	1	1	1	0.33	0.86	1	1	0.81	0.63	0.24	0.53	1	0.81	1	1	0.95	1	0.71	1	1	1	1	0.17	0.9	0.38	1	0.85	0.89	1	0.61	0.92	0.26	0.82	0.79	0.85	0.82	1	0.44	0.92	0.97	0.68	1	1	0.73	1	0.91	0.79	0.73
NM_001145048	GPN1	0.93	1	1	1	1	1	0.95	0.86	0.9	1	1	1	0.99	0.92	0.96	1	0.9	0.78	1	1	1	1	0.887778	1	1	1	1	1	0.95	0.88	1	1	0.93	1	0.93	1	1	1	1	1	1	1	0.95	0.87	0.93	1	1	0.88
NM_017694	MFSD6	0.71	0.904	1	0.31	0.91	1	1	0.82	0.39	0.27	0.68125	1	0.78	0.972	0.89	0.81	0.992	0.82	1	1	1	0.96	0.27	0.69	0.33	1	1	0.81	1	0.51	0.84	0.26	0.88	0.58	0.78	0.74	1	0.43	1	1	0.83	1	1	0.7	0.93	0.865714	0.55	0.733
NM_001037663	EEF1B2	1	0.94	0.81	0.88	1	0.94	0.97	1	0.72	0.72	1	0.87	0.95	0.86	1	0.88	0.86	0.85	0.96	1	1	0.86	0.88	0.74	0.84	0.63	0.92	0.95	0.94	0.71	0.9	1	0.83	0.94	0.83	0.88	0.73	0.71	0.96	0.98	0.79	0.89	0.74	0.9	1	0.98	0.87	0.88
NM_133484	TANK	0.05	0.15	0.28	0.09	0.104286	0.13	0.07	0.19	0.03	0.09	0.19	0.11	0.05	0.04	0.1	0.101111	0.02	0.13	0.14	0.17	0.59	0.03	0.07	0.31	0.123333	0.121429	0.03	0.04	0.12	0.12	0.12375	0.065	0.09	0.08	0.22	0.0971429	0.22	0.118571	0.05	0.04	0.06	0.2	0.16	0.0914286	0.11625	0.03	0.12	0.15
NR_024077	WASH2P	0.19	0.177	0.183	0.115556	0.201	0.22	0.212	0.09	0.133	0.16	0.174	0.199	0.143	0.267	0.21	0.165	0.235	0.142	0.238	0.211	0.33	0.1	0.27	0.184	0.23	0.219	0.168	0.151	0.31	0.168	0.221	0.12	0.175	0.14	0.191	0.167	0.17	0.19	0.172	0.217	0.207	0.241	0.18	0.171	0.213	0.222	0.205	0.158
NM_032390	MKI67IP	0.65	0.63	0.42	0.358	0.6	0.78	0.42	0.44	0.52	0.177778	0.28	0.84	0.3	0.51	0.74	0.495	0.65	0.34	0.65	0.59	1	0.4	0.329	0.49	0.375	0.57	0.61	0.37	0.8	0.56	0.56	0.256	0.58	0.58	0.62	0.41	0.52	0.15	0.59	0.58	0.56	0.53	1	0.5	0.5	0.62	0.53	0.42
NM_004735	LRRFIP1	0.65	1	1	0.54	0.75	0.992	0.988	0.85	0.62	0.69	0.78	1	0.65	1	0.49	1	1	0.65	1	0.98	1	1	0.6	0.87	0.6	1	1	0.52	1	0.68	0.79	0.49	0.921	0.848	0.94	0.986	0.997778	0.71	0.74	0.89	0.93	1	1	1	0.77	1	0.72	0.843
NM_003400	XPO1	0.78	1	0.9	1	0.94	0.97	0.97	0.9	0.8	1	1	1	0.78	1	0.8	0.88	1	0.84	0.81	1	1	0.96	1	0.84	1	1	0.98	0.77	0.89	1	0.84	0.67	1	0.82	0.81	0.98	1	1	0.71	0.93	0.79	1	1	0.83	0.88	1	0.73	0.89
NM_001190265	C1D	1	0.73	0.45	0.275	0.53	1	1	0.14	0.29	0.14	0.304286	1	0.43	1	0.787778	0.69	0.9	0.384	0.81	0.585	1	0.69	0.31	0.716667	0.27	0.72	0.463333	0.453333	1	0.492	0.793333	0.225	0.7	0.45	0.67	0.726667	0.805714	0.21	0.64	0.663333	0.473333	1	0.93	0.56	0.67	0.895	0.725	0.27
NM_001130158	MYO1B	0.57	0.75	0.74	0.33	0.52	0.89	1	0.36	0.39	0.23	0.22	0.91	0.46	1	0.56	0.66	0.98	0.36	0.94	0.58	1	0.99	0.14	0.59	0.23	0.54	0.7	0.53	0.79	0.47	0.79	0.17	0.61	0.46	0.6	0.65	0.78	0.21	0.581111	0.72	0.77	1	0.83	0.59	0.79	0.73	0.57	0.53
NM_015317	PUM2	0.45	1	0.87	0.5	0.93	1	1	0.57	0.57	0.44	0.6	1	0.63	1	0.57	1	0.91	0.52	0.82	0.96	1	1	0.55	0.87	0.48	0.978	1	0.66	1	0.53	1	0.25	0.93	0.87	0.94	0.82	1	0.7	0.82	0.89	0.85	1	1	0.75	1	1	1	0.93
NM_004899	BRE	0.75	0.71	0.52	0.52	0.74	0.8	0.42	0.57	0.47	0.4	0.28	0.69	0.63	0.82	0.65	0.52	0.56	0.47	0.69	0.58	0.79	0.46	0.3	1	0.65	0.97	0.71	0.43	0.49	0.59	0.65	0.57	0.44	0.5	0.64	0.77	0.69	0.43	0.59	0.81	0.64	0.63	0.75	0.53	0.48	0.84	0.59	0.59
NM_001142615	EHBP1	0.728571	0.92	0.846	0.47	0.925	1	0.9775	0.646667	0.54	0.765	0.624	0.891667	0.6975	1	0.78	0.935	0.985	0.61	0.8675	0.896667	1	0.625721	0.43	0.973333	1	1	0.905	0.7	0.87	1	0.642888	0.67	0.815	0.765	0.885	0.56	1	0.62	0.66	0.9225	0.848333	1	0.87	0.73	0.835	0.9	0.845	0.93
NM_001035521	GTF3C2	0.7	0.78	0.83	0.33	0.7	0.7	1	0.72	0.6	0.5	0.82	1	0.59	0.78	0.69	0.65	0.89	0.83	0.82	0.78	0.83	0.73	0.62	0.57	0.58	0.57	0.74	0.71	0.69	0.63	0.81	0.35	0.77	0.64	0.52	0.65	0.98	0.57	0.65	0.8	0.66	0.82	1	0.59	0.83	0.71	0.58	0.61
NM_001042426	CENPA	0.88	0.87	0.7	0.65	0.87	0.96	0.87	0.726667	0.72	0.738	1	0.98	0.763333	0.88	0.65	0.846667	0.81	0.684286	0.765	0.838333	1	0.83	0.6125	0.798	0.745	0.71	0.875	0.795714	0.62	0.71	0.653333	0.59	0.86	0.791667	1	1	0.87625	0.7575	1	0.88	0.796667	0.84	0.73	0.94	0.764286	0.851667	0.678333	0.63
NM_002518	NPAS2	0.7	0.67	1	0.2	0.85	0.98	1	0.586667	0.26	0.23	0.453333	0.685	0.563333	1	0.615	0.695	1	0.588	0.926667	0.76	1	0.93	0.27	0.685	0.27	0.81	0.88	0.46	1	0.47	0.49	0.3	0.75	0.61	0.6625	0.599538	1	0.52	1	0.83	0.93	0.968	0.8325	0.64	0.69	0.815	0.56	0.615
NM_001040649	ACP1	0.21	0.43	0.23	0.18	0.28	0.33	0.57	0.46	0.83	0.3	0.29	0.37	0.29	0.25	0.17	0.52	0.29	0.48	0.24	0.26	0.14	0.22	0.13	0.18	0.2	0.23	0.8	0.21	0.35	0.25	0.19	0.15	0.35	0.56	0.33	1	0.3	0.19	0.35	0.15	0.34	0.32	0.28	0.6	0.29	0.12	0.23	0.31
NR_027671	UGGT1	0.5	0.468333	0.51	0.243333	0.57	0.6575	0.598333	0.455	0.34	0.3775	0.48	0.466	0.416	0.7225	0.44	0.483333	0.57	0.59	0.74	0.568	0.841667	0.61	0.427143	0.39	0.37	0.574	0.75	0.55	0.69	0.4925	0.62	0.272	0.63	0.533333	0.49	0.413333	0.551667	0.3825	0.37	0.6	0.69	0.641429	0.53	0.431667	0.6	0.61	0.43	0.505
NM_020194	MFF	0.39	0.31	0.36	0.16	0.26	0.36	0.33	0.29	0.28	0.17	0.18	0.31	0.32	0.45	0.38	0.32	0.29	0.24	0.44	0.27	0.22	0.36	0.22	0.25	0.17	0.42	0.32	0.32	0.44	0.42	0.23	0.18	0.44	0.38	0.28	0.33	0.42	0.22	0.31	0.32	0.45	0.35	0.26	0.38	0.35	0.28	0.41	0.28
NM_001349	DARS	0.56	0.75	0.54	0.33	0.44	1	1	0.26	0.53	0.07	0.18	0.94	0.33	1	0.56	0.55	0.97	0.32	0.86	0.39	1	0.46	0.11	0.7	0.14	0.39	0.54	0.33	0.95	0.19	0.71	0.12	0.63	0.42	0.74	0.55	0.73	0.08	0.39	0.33	0.6	1	1	0.55	0.43	0.93	0.64	0.37
NM_004622	TSN	0.62	0.68	0.84	0.61	0.84	0.85	0.76	0.69	0.66	0.47	0.91	0.81	0.51	0.87	0.5	0.92	0.93	0.83	0.85	0.76	1	1	0.55	0.7	0.66	1	0.98	0.57	0.9	0.63	0.75	0.51	0.9	0.85	0.69	0.76	1	0.58	0.75	0.95	0.93	0.93	0.81	0.82	0.8	0.83	0.66	0.57
NM_001142650	HNRPLL	0.18	0.17	0.1	0.092	0.1	0.23	0.19	0.04	0.29	0.0328571	0.06	0.25	0.09	0.51	0.18	0.125556	0.43	0.06	0.17	0.14	0.17	0.12	0.09	0.18	0.05	0.08	0.15	0.05	0.26	0.105	0.27	0.03	0.24	0.134444	0.12	0.08	0.1	0.05	0.11	0.08	0.21	0.34	0.28	0.13	0.14	0.17	0.2	0.08
NM_016316	REV1	0.425	0.4	0.384	0.23	0.33	0.37	0.52	0.24	0.26375	0.144444	0.18	0.4	0.267778	0.42	0.445556	0.35625	0.72	0.22	0.36	0.43	0.81	0.35	0.14875	0.371	0.22625	0.374444	0.3825	0.238	0.506	0.272222	0.42375	0.154	0.35	0.361111	0.366667	0.361111	0.416	0.16625	0.34	0.3	0.381111	0.44	0.45	0.38	0.3575	0.48	0.361	0.26
NM_002157	HSPE1	0.22	0.32	0.3	0.1	0.11	0.37	0.33	0.13	0.2	0.02	0.03	0.15	0.15	0.29	0.27	0.08	0.27	0.11	0.37	0.22	0.19	0.21	0.01	0.12	0.01	0.1	0.18	0.11	0.15	0.13	0.2	0.05	0.15	0.09	0.16	0.16	0.19	0	0.2	0.16	0.24	0.34	0.16	0.16	0.27	0.18	0.15	0.1
NM_005689	ABCB6	0.572857	0.97	0.3	0.7	0.518	0.6975	0.6225	0.5725	0.43	0.41	0.5475	0.628333	0.466667	0.75	0.538333	0.554	0.5575	0.346667	0.626667	0.76	0.58	0.47	0.82	0.6825	0.76	0.68	0.85	0.37	0.74	0.478	1	0.54	0.59	0.69	1	0.79	0.88	0.33	0.72	0.58	0.78	0.84	0.75	0.62	0.34	0.72	0.51	0.595
NM_003618	MAP4K3	0.65	1	0.9	0.47	0.726	0.98	1	0.49	0.58	0.248	0.46375	1	0.58	1	0.71	0.7775	1	0.53	0.81	0.95	0.995	1	0.36	0.706667	0.24	0.846667	0.6	0.44	0.98	0.56625	0.62	0.305714	0.7	0.69875	0.694444	0.712222	0.86	0.282857	0.98	0.81125	0.74	1	1	0.733333	0.764286	1	0.67125	0.6175
NM_002056	GFPT1	0.31	0.19	0.23	0.49	0.23	0.27	0.19	0.45	0.29	0.39	0.28	0.21	0.17	0.24	0.35	0.29	0.27	0.32	0.28	0.27	0.2	0.29	0.49	0.23	0.38	0.18	0.26	0.38	0.41	0.4	0.27	0.42	0.22	0.32	0.23	0.19	0.3	0.26	0.25	0.32	0.4	0.24	0.33	0.22	0.45	0.27	0.32	0.39
NM_012433	SF3B1	0.93	1	0.93	0.38	0.94	0.86	0.87	0.75	0.37	0.76	1	1	0.66	0.87	1	0.64	0.97	0.62	1	0.96	1	1	0.41	0.82	0.54	1	0.7	0.6	1	0.92	1	0.58	0.69	0.49	0.87	0.54	0.81	1	0.71	1	0.78	1	0.99	0.62	0.86	0.98	0.74	0.71
NM_005791	MPHOSPH10	0.21	0.22	0.254	0.164286	0.06	0.24	0.27	0.12375	0.161	0.0511111	0	0.17	0.11125	0.35	0.21	0.20125	0.47	0.143	0.13	0.27	0.26	0.04	0.0875	0.222222	0.09625	0.01	0.201111	0.1125	0.35	0.155	0.274444	0.0611111	0.11	0.2275	0.221111	0.1875	0.6	0.0722222	0.241111	0.17875	0.09	0.29	0.2	0.2275	0.22	0.23	0.221111	0.14125
NM_001127400	YPEL5	0.44	0.49	0.76	0.31	0.42	0.6	0.62	0.39	0.38	0.1	0.29	0.52	0.38	0.58	0.48	0.41	0.44	0.38	0.6	0.41	0.31	0.64	0.15	0.44	0.22	0.47	0.42	0.45	0.48	0.36	0.37	0.16	0.47	0.62	0.43	0.46	0.53	0.19	0.29	0.48	0.54	0.56	0.49	0.53	0.53	0.43	0.43	0.36
NM_003581	NCK2	0.95	0.97	1	0.5	0.63	0.96	0.95	0.66	0.63	0.65	0.65	1	0.77	1	0.9	0.91	0.86	0.78	0.75	0.79	1	1	0.46	1	0.72	1	1	0.69	1	0.76	0.99	0.46	0.9	0.8	0.86	1	1	0.75	0.74	0.95	0.86	1	1	0.72	0.74	1	0.76	0.85
NM_152522	ARL6IP6	0.21	0.04	0.04	0.05	0.02	0.17	0.14	0.04	0.03	0.015	0.01	0.11	0.03	0.47	0.16	0.02	0.37	0.01	0.11	0.03	0.376667	0.03	0	0.14	0	0.02	0.0955556	0	0.24625	0	0.13	0.018	0.03	0.06	0.07	0.04	0.05	0.0214286	0.12	0.04	0.1	0.39	0.23	0.05	0.1	0.22	0.13	0.02
NM_020311	CXCR7	0.8275	0.84	0.94	0.22	0.55	0.703333	0.73	0.596667	0.52	0.32	0.433333	0.7775	0.44	0.683678	0.756	0.64	0.6	0.57	0.656667	0.74	1	0.905	0.29	0.718	0.45	0.86	0.68	0.59	0.8725	0.38	0.71	0.24	0.735	0.56	0.726	0.76	0.77	0.673333	0.6375	0.79	0.72	0.94	1	0.71	0.673333	0.706667	0.578	0.586667
NM_017750	RETSAT	0.36	0.34	0.37	0.44	0.87	0.57	0.42	0.69	0.64	1	1	0.88	0.39	0.51	0.28	0.65	0.44	0.76	0.43	0.61	1	0.45	1	0.65	1	1	0.29	0.77	0.7	0.93	0.73	1	0.32	0.47	0.63	0.45	0.47	1	0.58	0.73	0.37	0.58	1	0.72	0.56	0.76	0.54	0.74
NM_004482	GALNT3	0.51	0.19	0.13	0.17	0.18	0.35	0.32	0.04	0.18	0.028	0	0.46	0.05	0.77	0.43	0.38	0.82	0	0.25	0.12	1	0.05	0.06	0.42	0.12	0.18	0.17	0.16	0.64	0.08	0.5	0	0.17	0.26	0.39	0.17	0.24	0.02	0.23	0.16	0.2	0.71	0.66	0.33	0.21	0.5	0.38	0.12
NM_001202514	MXD1	0.548333	0.435	0.65	0.48	0.61504	0.56	0.633333	0.58	0.516	0.35	0.18	0.6525	0.56	0.59	0.528	0.78	0.663333	0.59	0.76	0.54	0.81	0.625721	0.37	0.6	0.428333	0.613333	0.73	0.705	0.726667	0.7	0.86	0.17	0.7	0.65	0.516667	0.466667	0.67	0.335	0.5175	0.82	0.82	0.7875	0.833333	0.48	0.67	0.45	0.76	0.585
NM_000251	MSH2	0.76	0.81	0.66	0.346667	0.93	1	1	0.443333	0.54	0.188889	0.14	0.67	0.35	0.805	0.7	0.541	0.85	0.376	0.664	0.45	0.86	0.83	0.198889	0.75	0.316667	0.57	0.24	0.398	0.647	0.27	0.621	0.203333	0.62	0.45	0.49	0.37	0.73	0.25	0.53	0.602222	0.594	0.8	0.68	0.54	0.66	1	0.546667	0.33
NM_016131	RAB10	0.56	0.41	0.63	0.45	0.66	0.64	0.71	0.42	0.42	0.41	0.26	0.64	0.46	0.95	0.6	0.59	0.75	0.47	0.63	0.66	0.4	0.68	0.25	0.6	0.38	0.55	0.6	0.52	0.66	0.48	0.56	0.3	0.72	0.7	0.51	0.72	0.65	0.33	0.32	0.58	0.83	0.72	0.52	0.71	0.48	0.66	0.63	0.52
NM_001077399	PNKD	0.72	0.71	0.69	0.73	1	0.81	0.87	0.95	0.73	1	1	1	0.69	0.59	0.83	0.64	0.69	0.7	0.77	0.77	1	0.92	0.91	0.74	0.93	1	0.74	0.79	0.78	0.59	0.85	0.82	0.76	0.73	0.7	0.66	1	1	0.54	0.73	0.91	0.58	1	0.61	0.8	0.78	0.87	0.84
NM_016044	FAHD2A	0.65	0.52	0.72	0.67	0.75	0.7	0.38	0.77	0.86	0.58	0.79	0.71	0.59	0.711	0.65	0.75	0.36	0.77	0.716	0.8	0.5	0.83	0.71	0.51	0.47	0.68	0.62	0.657	0.49	0.521	0.43	0.49	0.622	0.6	0.46	0.804	0.86	0.68	1	0.714	0.709	0.699	0.72	0.58	0.98	0.37	0.641	0.73
NM_002997	SDC1	0.6	0.62	0.89	0.41	0.74	0.97	0.81	0.69	0.53	0.29	0.46	0.74	0.7	0.89	0.67	0.75	0.93	0.79	0.75	0.71	1	0.96	0.25	0.58	0.37	0.76	0.99	0.62	0.95	0.61	0.72	0.22	0.65	0.71	0.61	0.99	0.94	0.37	0.39	1	0.8	1	0.7	0.69	0.78	0.68	0.61	0.56
NM_002081	GPC1	0.846667	0.75	0.98	0.51	0.61504	0.905	0.625937	0.706667	0.53	0.80125	0.65	0.59	0.83	1	0.79	0.74	0.96	0.62	1	0.96	1	0.96	0.58	0.59	0.82	0.938333	0.935	0.91	0.91	0.71	1	0.59	0.61	1	0.64	1	0.91625	0.94	0.61	0.9725	0.61	0.74	0.965	0.84	0.915	0.87	0.777143	0.915
NM_152383	DIS3L2	0.498333	0.448333	0.431667	0.19	0.34	0.6	0.652	0.34	0.32	0.31	0.41	0.472857	0.311667	0.674	0.46	0.39	0.38	0.262857	0.505714	0.4	0.93	0.33	0.32	0.394286	0.4	0.52	0.47	0.23	0.618571	0.3325	0.50875	0.23	0.388571	0.39	0.41125	0.58	0.61	0.45	0.35	0.425	0.408889	0.55125	0.614	0.34	0.56	0.43	0.41375	0.27
NM_003628	PKP4	0.54	0.59	0.78	0.98	0.61	0.95	1	0.81	0.77	0.27	0.52	1	0.64	0.7	0.57	0.67	0.71	0.55	1	0.77	0.82	0.73	0.51	0.55	0.35	0.59	0.69	0.7	0.64	0.68	0.56	0.38	0.84	0.64	0.617778	0.55	0.72	0.31	0.88	0.64	0.58	0.53	1	0.54	1	0.73	0.73	0.5
NM_015934	NOP58	0.48	0.85	0.65	0.8	0.63	0.52	0.38	0.36	0.79	0.57	0.68	0.65	0.34	0.52	0.41	0.69	0.66	0.59	0.39	0.65	0.51	0.28	1	0.72	1	0.56	0.61	0.28	0.58	0.81	0.76	0.7	0.49	0.71	0.64	0.42	0.76	0.7	0.4	0.59	0.69	0.82	0.58	1	0.32	0.69	0.54	0.55
NM_000210	ITGA6	0.68	1	1	0.2	0.81	1	1	0.8	0.506667	0.21	0.54	1	0.65	1	0.65	0.76	1	0.51	0.92	0.94	1	1	0.27	0.77	0.32	1	0.87	0.67	1	0.46	0.87	0.16	0.93	0.55	0.78	0.75	1	0.4	0.78	1	0.77	1	1	0.68	1	0.89	0.64	0.69
NM_003642	HAT1	0.31	0.32	0.41	0.44	0.24	0.47	0.36	0.24	0.38	0.07	0.18	0.48	0.22	0.52	0.3	0.39	0.59	0.37	0.39	0.34	0.44	0.21	0.16	0.42	0.31	0.4	0.51	0.21	0.39	0.28	0.49	0.18	0.44	0.32	0.43	0.18	0.51	0.1	0.23	0.38	0.44	0.54	0.51	0.38	0.27	0.53	0.31	0.29
NM_014521	SH3BP4	0.71	0.94	1	1	1	1	0.99375	0.93125	0.76	1	1	1	0.87	0.99	0.65	1	0.994	1	1	0.93	1	1	1	1	1	1	1	0.99	1	1	1	1	1	0.66	0.961111	1	1	1	0.81	1	1	1	1	0.81	1	0.9	0.86	0.85
NM_003468	FZD5	1	0.585073	0.603456	0.21	0.58	1	1	1	0.96	0.57	0.503014	1	0.529692	0.683678	1	0.65	0.655209	0.96	1	1	1	0.625721	0.28	1	0.52	0.637392	1	0.54317	1	0.74	0.66	0.31	1	0.65	0.81	0.599538	0.649089	0.79	1	0.92	0.76	1	0.636575	0.5	0.610838	0.73	0.592442	0.553561
NM_012326	MAPRE3	0.5075	0.62	1	0.395	0.64	0.47	0.828	0.5125	0.35	0.5	0.32	0.68	0.54	0.74	0.582	0.63	0.59	0.57	0.58	0.63	1	0.76	0.4	0.41	0.49	0.82	0.69	0.6	0.68	0.7	0.83	0.3	0.37	0.86	0.596667	0.63	0.8	0.53	0.73	0.72	0.59	0.64	0.43	0.79	0.59	0.735	0.626667	0.56
NM_004180	TANK	0.25	0.07	0.08	0.15	0.158	0.3	0.37	0.03	0.11	0	0.02	0.35	0.07	1	0.18	0.2	0.7	0.05	0.17	0.05	1	0.07	0.01	0.22	0.01	0.04	0.06	0.04	0.51	0.06	0.24	0	0.1	0.11	0.16	0.07	0.18	0	0.16	0.05	0.11	0.76	0.55	0.15	0.13	0.28	0.2	0.05
NM_032312	YIPF4	0.42	0.31	0.31	0.18	0.32	0.42	0.36	0.2	0.16	0.131111	0.169	0.43	0.16	0.56	0.36	0.33	0.39	0.21	0.31	0.26	0.38	0.3	0.14	0.34	0.22	0.2	0.37	0.246667	0.47	0.16	0.34	0.15	0.24	0.14	0.24	0.18	0.36	0.133	0.25	0.22	0.32	0.44	0.35	0.18	0.23	0.54	0.293333	0.18
NM_017623	CNNM3	0.51	0.39625	0.51	0.19	0.448333	0.472857	0.52	0.433333	0.322222	0.19	0.3	0.477778	0.31	0.5925	0.485	0.36	0.38	0.418571	0.536667	0.45	0.33	0.4	0.25	0.36	0.24	0.42	0.36	0.368889	0.5	0.361111	0.4	0.26	0.414444	0.35	0.34	0.35	0.46125	0.23	0.6	0.4325	0.486667	0.73	0.531	0.29	0.48	0.403333	0.366667	0.37
NM_001080824	C2orf89	0.8	0.54	0.72	0.45	0.43	0.63	0.46	0.43	0.31	0.27	0.54	0.71	0.41	0.69	0.87	0.5	0.63	0.47	0.48	0.47	0.98	0.58	0.15	0.49	0.41	0.87	0.53	0.57	0.74	0.34	0.65	0.17	0.66	0.5	0.67	0.53	0.71	0.5	0.544	0.61	0.64	0.78	0.82	0.39	0.44	0.58	0.53	0.46
NM_002709	PPP1CB	0.28	0.13	0.37	0.3	0.33	0.39	0.45	0.41	0.35	0.22	0.18	0.23	0.29	0.49	0.41	0.3	0.34	0.3	0.33	0.37	0.461	0.38	0.28	0.27	0.32	0.36	0.33	0.36	0.43	0.24	0.31	0.16	0.29	0.41	0.36	0.28	0.32	0.22	0.12	0.38	0.37	0.41	0.24	0.35	0.43	0.36	0.38	0.26
NM_005722	ACTR2	0.63	0.81	0.86	0.36	0.69	0.91	0.93	0.56	0.39	0.37	0.4	0.79	0.46	1	0.54	0.69	0.88	0.37	0.74	0.72	1	0.85	0.26	0.59	0.45	0.92	0.61	0.47	0.85	0.49	0.7	0.3	0.72	0.62	0.61	0.61	0.98	0.46	0.63	0.78	0.59	1	0.87	0.69	0.7	0.89	0.6	0.64
NM_025029	MZT2B	0.8	0.65	0.79	0.57	0.76	0.85	0.64	0.68	0.63	0.67	1	0.93	0.65	0.72	0.79	0.7	0.67	1	0.87	0.7	0.69	0.55	0.84	0.57	0.97	0.73	0.66	0.7	0.64	0.61	0.73	0.76	0.76	0.75	0.72	0.92	0.75	0.75	0.77	0.71	0.74	0.61	0.71	0.81	0.84	0.81	0.69	0.58
NR_027405	MTHFD2	0.82	0.77	0.64	0.3	0.69	1	1	0.43	0.36	0.27	0.47	0.9	0.43	1	0.75	0.63	1	0.46	0.73	0.75	1	0.72	0.24	0.7	0.37	0.78	0.67	0.38	1	0.43	0.78	0.25	0.63	0.6	0.71	0.67	0.86	0.35	0.61	0.71	0.71	1	1	0.66	0.77	0.97	0.57	0.41
NM_004071	CLK1	0.27	0.39	0.358	0.26	0.27	0.55	0.37	0.16	0.24	0.08625	0.01	0.42	0.25	0.64	0.29	0.56	0.6	0.05	0.42	0.24	0.49	0.32	0.138889	0.23	0.1	0.24	0.28	0.26	0.44	0.45	0.33	0.04	0.24	0.3	0.33	0.32	0.42	0.09	0.46	0.23	0.2	0.58	0.31	0.44	0.33	0.32	0.43	0.15
NM_014171	CRIPT	0.3025	0.21	0.22	0.22	0.294444	0.27	0.12	0.4	0.28	0.24625	0.31	0.22	0.43	0.22	0.29	0.25	0.13	0.47	0.27	0.43	0.41	0.3	0.217778	0.25	0.253333	0.38	0.28	0.272	0.4	0.3	0.34	0.192222	0.29	0.24	0.21	0.33	0.28	0.245556	0.24	0.29	0.53	0.31	0.3	0.31	0.329	0.31	0.32	0.3
NR_029403	CCT7	0.55	0.7	0.67	0.68	0.69	0.63	0.67	0.56	0.58	0.87	0.56	0.56	0.56	0.67	0.52	0.6	0.67	0.54	0.68	0.69	0.7	0.72	0.7	0.58	0.72	0.82	0.69	0.58	0.55	0.54	0.59	0.62	0.59	0.65	0.63	0.76	0.76	0.88	0.59	0.73	0.67	0.77	0.7	0.63	0.66	0.65	0.69	0.64
NM_004336	BUB1	0.95	0.65	0.78	0.35625	0.55	0.64	0.46	0.451429	0.54	0.316667	0.38	0.51	0.44	0.54	0.7	0.6225	0.55	0.13	0.665714	0.48	0.92	0.67	0.26375	0.42	0.34	0.63	0.515714	0.49	0.857778	0.51375	0.46	0.244286	0.63	0.59875	0.57	0.85	0.83	0.3875	0.66	0.47	0.595556	0.7	0.55	0.58	0.48	0.61	0.65	0.505556
NM_001256725	USP39	0.86	0.43	0.55	0.72	1	0.57	0.47	0.65	0.42	0.45	0.95	0.56	0.6	0.64	0.73	0.61	0.7	0.84	0.84	0.54	0.88	0.39	1	0.6	1	0.56	0.6	0.71	0.64	0.54	0.75	0.73	0.5	0.54	0.6	0.84	0.66	0.49	0.51	0.63	0.64	0.89	0.69	0.77	0.85	0.27	0.45	0.51
NM_003038	SLC1A4	0.451429	0.45	0.44	0.43	0.49	0.47	0.46	0.422	0.5	0.63	0.55	0.505	0.54	0.54	0.48	0.502	0.501429	0.40875	0.45	0.34	0.623333	0.52	0.39	0.411429	0.5	0.54	0.506667	0.63	0.52	0.53	0.53	0.38	0.46	0.504286	0.54	0.63	0.56	0.48	0.62	0.53	0.43	0.38	0.464444	0.31	0.49	0.59	0.39	0.52
NM_182501	MTERFD2	0.604286	0.585073	0.97	0.37	0.67	0.71	1	0.549053	0.594	0.555	0.27	0.75	0.685	0.67	0.573333	0.563333	0.93	0.47	0.8	0.7375	0.968333	0.895	0.496667	0.616667	0.47	0.78	0.763333	0.632	0.78	0.67	0.893333	0.585	0.55	0.51	0.736667	0.6	0.7725	0.4	0.6	0.753333	0.55	0.968	0.94	0.67	1	0.8375	0.63	0.49
NM_001171506	MCFD2	1	0.78	0.74	0.49	0.915	0.83	0.57	0.767	0.95	0.85	0.24	0.57	0.81125	0.89	0.8	0.91	0.63	0.37	0.66	0.74	0.12	1	0.36	0.72	0.64	1	0.72	0.83	1	0.73	0.75	0.33	0.74	1	0.96	0.991111	1	0.82	1	1	1	1	0.47	0.95	0.9	0.67	0.82	1
NM_005381	NCL	0.44	0.41	0.41	0.22	0.24	0.46	0.47	0.2	0.18	0.06	0.11	0.43	0.22	0.66	0.42	0.29	0.55	0.11	0.46	0.4	0.74	0.41	0.03	0.36	0.11	0.24	0.33	0.23	0.49	0.34	0.39	0.05	0.32	0.28	0.3	0.38	0.46	0.07	0.27	0.37	0.39	0.63	0.49	0.4	0.32	0.44	0.32	0.19
NM_001085365	MZT2A	0.72	0.52	0.67	0.59	0.65	0.61	0.55	0.62	0.43	0.65	0.96	0.85	0.58	0.67	0.63	0.58	0.64	1	0.6	0.65	0.69	0.53	0.75	0.64	0.87	0.7	0.62	0.53	0.55	0.52	0.68	0.63	0.72	0.71	0.62	0.84	0.78	0.71	0.49	0.61	0.72	0.67	0.58	0.81	0.62	0.72	0.53	0.55
NM_016466	ANKRD39	0.709	0.51	0.78	0.41	0.59	0.76	0.59	0.64	0.64	0.35	0.75	0.71	0.69	1	0.8	0.53	0.93	0.58	0.6	0.87	0.92	0.74	0.27	0.61	0.67	0.88	0.64	0.39	0.81	0.5	0.4	0.42	0.69	0.58	0.61	0.73	0.76	0.59	0.5	0.78	0.81	1	0.7	0.44	0.74	0.56	0.38	0.56
NM_015630	EPC2	0.4	0.698	0.69	0.17	0.45	0.718	0.76	0.415	0.32	0.1	0.265	0.95	0.376667	0.962	0.472857	0.4525	0.847143	0.27	0.7525	0.525	0.84	0.606667	0.27	0.504	0.13	0.4925	0.4775	0.3175	0.675	0.4475	0.525	0.11	0.43	0.3825	0.515	0.43	0.6475	0.175	0.554286	0.655	0.5	0.87	0.672	0.41	0.59	0.533333	0.41	0.376
NM_004369	COL6A3	1	1	0.98	0.45	0.73	1	0.95	0.68	0.44	0.25	0.42	0.89	0.86	1	1	0.97	1	0.42	0.959	0.82	1	0.99	0.18	0.76	0.33	0.82	0.76	0.76	1	0.6	0.87	0.26	0.72	0.77	0.72	0.78	0.92	0.38	0.69	0.91	0.73	0.96	1	0.88	0.72	0.85	0.67	0.63
NM_138798	MITD1	0.107778	0.32	0.09	0.085	0	0.24	0.3	0.07875	0	0.0342857	0	0.23	0.0585714	0.07	0.11375	0.0975	0.13	0	0.08	0.1	0.21	0.116667	0.0283333	0.23	0.04375	0	0.095	0.0525	0.142222	0.1	0.23	0.02625	0.13	0.16	0.04	0	0.09	0.0355556	0.0822222	0.14	0.125714	0.18	0.16	0.108889	0	0.1	0.12	0.0744444
NM_031902	MRPS5	0.92	0.65	0.39	0.64	0.9	0.5	0.49	0.96	0.54	1	1	1	0.69	0.52	0.89	0.5	0.6	0.85	0.56	0.6	0.91	0.75	1	0.76	1	0.92	0.53	1	0.74	0.6	0.83	0.95	0.7	0.6	0.81	0.67	0.67	1	0.86	0.78	0.81	0.73	1	0.65	0.82	0.66	0.61	0.66
NR_028323	SLC5A6	0.39	0.58	0.42	0.46	0.77	0.59	0.55	1	0.51	0.58	0.72	0.56	0.72	0.51	0.33	0.6	0.72	1	0.6	0.59	0.54	0.47	0.42	0.76	0.71	0.74	0.72	0.61	0.42	0.6	0.59	0.73	0.65	0.65	0.69	0.49	0.73	0.68	0.43	0.69	0.78	0.82	0.62	0.51	0.67	0.53	0.64	0.66
NM_005253	FOSL2	0.74	0.557143	0.5	0.93	0.83	0.47	0.576667	0.68	0.78	0.6	0.26	0.488333	0.6075	0.78125	0.77	0.61	0.61	0.82	0.71	0.64	0.06	0.64	0.79	0.68	0.75	0.49	0.57	0.87	0.56	0.9	0.78	0.87	0.682857	0.71	0.66	0.52	0.51	0.45	0.49	0.75	1	0.68	0.541667	0.74	0.7	0.39	0.61	0.72
NM_002149	HPCAL1	0.73	0.69	0.74	0.38	0.62	1	0.84	0.52	0.41	0.48	0.39	0.68	0.35	1	0.63	0.6	1	0.28	0.97	0.66	1	0.75	0.47	0.62	0.48	0.63	0.61	0.45	1	0.61	0.8	0.23	0.56	0.42	0.57	0.49	0.78	0.46	0.76	0.74	0.64	1	0.86	0.48	0.72	0.79	0.55	0.5
NM_002881	RALB	1	0.94	1	0.6	1	0.83	0.81	0.83	0.48	0.66	0.56	0.88	0.81	1	0.82	1	1	0.42	0.98	1	1	1	0.52	1	0.71	1	1	0.69	1	0.74	1	0.43	0.92	0.85	1	1	1	0.804	0.7	1	1	1	0.62	0.81	0.77	1	0.87	0.98
NM_014713	LAPTM4A	0.45	0.67	0.65	0.5	0.59	0.78	0.76	0.5	0.54	0.25	0.62	0.95	0.49	0.85	0.39	0.68	0.83	0.45	0.72	0.73	1	0.61	0.33	0.7	0.51	0.47	0.75	0.48	0.69	0.63	0.84	0.45	0.57	0.57	0.59	0.46	0.78	0.3	0.75	0.76	0.65	0.81	1	0.6	0.77	0.83	0.66	0.5
NM_001198954	RNF103-CHMP3	0.52	0.56	0.58	0.37	0.45	0.6	0.49	0.56	0.32	0.28	0.36	0.6	0.57	0.95	0.67	0.44	0.65	0.54	0.65	0.52	0.35	0.69	0.28	0.5	0.4	0.54	0.38	0.56	0.6	0.7	0.48	0.27	0.65	0.62	0.46	0.5	0.57	0.28	0.47	0.58	0.62	0.65	0.42	0.62	0.36	0.47	0.48	0.45
NM_004850	ROCK2	0.72	0.828333	0.8875	0.3475	0.74	0.95	0.82	0.585556	0.468333	0.331667	0.542222	0.856	0.571111	1	0.73	0.811667	0.941429	0.54	0.89	0.67	1	0.89	0.52	0.715	0.67	0.833333	0.702222	0.49	1	0.54	0.69	0.35	0.62	0.68	0.707778	0.748571	0.89	0.39875	0.6	0.8075	0.92	1	0.8	0.685	0.55	0.75	0.697	0.604286
NM_005911	MAT2A	0.73	1	1	0.63	1	1	0.82	0.82	0.48	1	1	0.77	0.84	1	0.73	0.79	0.97	0.67	0.93	0.95	1	1	0.96	1	1	1	1	0.59	0.81	0.93	0.92	0.64	1	0.82	0.92	1	1	1	0.83	1	1	1	0.87	0.9	0.7	1	0.84	0.9
NM_001199290	PHOSPHO2-KLHL23	0.6	0.585073	1	0.38	0.91	1	1	0.813333	0.525	0.69	0.503014	1	0.69	1	0.57	0.601287	1	0.786667	0.85	1	1	1	0.25	0.69	0.52	0.637392	0.616029	0.58	1	0.64	0.7	0.28	0.95	0.89	0.82	0.81	0.955	0.545746	0.68	0.873333	0.858	1	1	0.73	0.945	0.640971	0.74	0.85
NM_006190	ORC2	0.46	0.744	0.47	0.41625	0.542	0.56	0.68	0.578333	0.4825	0.37	0.83	0.82	0.48	0.553333	0.38	0.42	0.46	0.89	0.53	0.5	1	0.51	0.424286	0.463333	0.496	0.546	0.576	0.702	0.591667	0.366667	0.588	0.33	0.48	0.57	0.4775	0.598	0.55	0.435	0.62	0.46	0.43	0.68	0.91	0.4625	0.503333	0.486667	0.445	0.555
NM_022662	ANAPC1	0.26	0.13	0.31	0.1	0.12	0.37	0.3	0.186667	0.25	0.07	0.12	0.12	0.22	0.23	0.25	0.14	0.34	0.21	0.23	0.21	0.16	0.28	0.18	0.22	0.09	0.11	0.17	0.15	0.24	0.14	0.15	0.09	0.22	0.18	0.12	0.18	0.18	0.09	0.19	0.18	0.28	0.16	0.19	0.18	0.16	0.19	0.16	0.11
NM_001163424	MYEOV2	0.56	0.4	0.43	0.66	0.66	0.46	0.53	0.69	0.62	0.59	0.89	0.69	0.56	0.57	0.47	0.51	0.5	0.89	0.52	0.46	0.6	0.43	1	0.42	0.8	0.52	0.51	0.66	0.45	0.39	0.52	0.48	0.54	0.44	0.39	0.82	0.59	0.64	0.42	0.44	0.54	0.69	0.54	0.54	0.76	0.49	0.44	0.42
NM_007127	VIL1	0.71	0.78	1	0.74	0.84	0.75	0.71	0.92	0.625	0.93	1	1	0.89	0.94	0.73	0.72	0.79	1	0.66	0.67	0.87	0.92	1	1	1	0.95	0.81	0.83	0.82	0.7	0.8	0.82	0.86	0.76	0.848	0.74	0.83	0.96	0.735	0.73	0.92	0.9	1	0.67	0.72	0.86	0.77	0.86
NR_046111	LOC440894	0.92	0.96	0.846	0.68	0.84	0.864	0.847778	0.706667	0.553333	0.55	0.75	0.7925	0.731111	0.93125	0.63	0.87	0.846667	0.745	0.85125	1	0.95	0.74	0.85	0.82	0.65	0.902222	0.89	0.86	0.73	0.638	0.87	0.46	0.787778	0.81	0.78875	0.74	0.93	0.76	0.7975	0.75	0.71	0.929	1	0.88	0.85	0.88	0.722	0.83
NR_033255	DTYMK	0.4	0.35	0.27	0.41	0.32	0.31	0.35	0.26	0.33	0.29	0.45	0.67	0.29	0.33	0.46	0.25	0.43	0.35	0.41	0.36	0.71	0.25	0.52	0.4	0.49	0.41	0.31	0.31	0.43	0.41	0.53	0.44	0.51	0.31	0.34	0.46	0.47	0.43	0.24	0.28	0.52	0.4	0.67	0.31	0.24	0.45	0.55	0.41
NM_001256310	GLS	0.48	1	0.54	0.39	0.641	1	1	0.472222	0.415556	0.20625	0.38	1	0.6	1	0.47	0.724444	1	0.395	0.92	0.47	1	1	0.266	0.73	0.56	0.724	0.729	0.5	0.83	0.391	0.8	0.237	0.82	0.53	0.62	0.652222	1	0.316667	0.42	0.47	0.66	1	1	0.75	0.708	0.66	0.51	0.56
NM_018471	ZC3H15	1	1	0.99	0.44	0.82	1	1	0.56	0.42	0.43	0.36	0.84	0.5	1	0.89	0.92	1	0.35	1	0.9	1	1	0.25	0.89	0.54	0.845556	0.77	0.5	0.98	0.69	1	0.27	0.7	0.69	0.84	0.79	0.85	0.49	0.56	1	0.72	1	0.9	0.76	0.59	1	0.78	0.61
NM_016289	CAB39	0.54	1	1	0.46	0.72	1	1	0.53	0.61	0.29	0.61	1	0.5	1	0.55	0.74	1	0.58	0.94	0.69	1	1	0.41	0.81	0.5	1	0.85	0.52	1	0.44	0.91	0.33	0.9	0.65	0.82	0.88	1	0.48	0.61	0.77	0.74	1	1	0.82	0.7	0.93	0.76	0.82
NM_006916	RPE	0.79	0.65	0.93	0.53	0.68375	0.95	0.97	0.46	0.38	0.25	0.44	0.61	0.75	1	0.7	0.71	0.81	0.51	0.99	0.66	1	0.82	0.26	0.56	0.33	0.71375	0.62	0.77	0.95	0.63	0.84	0.21	0.63	0.8	0.76	0.68	0.79	0.31	0.75	0.72	0.88	0.96	0.77	0.83	0.59	0.84	0.45	0.52
NM_024065	PDCL3	0.38	0.46	0.34	0.35	0.22	0.46	0.45	0.38	0.34	0.02	0.02	0.35	0.26	0.68	0.39	0.42	0.66	0.16	0.41	0.27	0.63	0.46	0.01	0.45	0.03	0.35	0.41	0.27	0.41	0.317778	0.31	0.06	0.32	0.48	0.32	0.29	0.47	0.05	0.35	0.36	0.4	0.82	0.32	0.25	0.52	0.35	0.48	0.26
NM_032319	PRADC1	1	0.93	0.84	0.68	0.88	1	1	0.93	0.82	0.38	0.9	1	0.94	0.88	0.95	0.91	1	1	0.91	0.72	1	0.91	0.5	1	0.71	0.92	0.87	0.75	0.88	0.54	0.66	0.48	0.91	0.95	0.83	0.86	0.82	0.64	0.71	0.7	0.95	0.95	1	0.8	1	0.82	1	0.95
NR_024191	ATL2	0.52	0.86	0.88	0.52	0.79	0.88	0.93	0.79	0.41	0.26	0.41	0.78	0.66	1	0.49	0.94	1	0.47	0.89	0.82	1	1	0.36	0.69	0.44	0.55	0.64	0.47	0.91	0.68	0.99	0.35	0.82	0.73	0.65	0.64	1	0.22	0.77	0.69	0.69	1	0.85	0.7	0.75	0.74	0.67	0.52
NM_004939	DDX1	0.67	0.61	0.64	0.41	0.71	0.72	0.67	0.57	0.39	0.44	0.32	0.68	0.5	0.91	0.74	0.56	0.7	0.5	0.48	0.53	1	0.84	0.19	0.57	0.38	0.61	0.52	0.67	0.54	0.32	0.57	0.14	0.53	0.6	0.6	0.91	0.5	0.52	0.54	0.71	0.55	0.71	0.74	0.5	0.6	0.57	0.44	0.69
NM_001146688	KDM3A	0.88	1	1	1	1	1	0.76	0.886	0.64	0.97	1	1	0.86	1	0.84	0.99	1	1	0.95	1	1	1	0.74	0.73	0.9	1	1	0.75	0.76	1	0.97	0.84	0.9	0.97	0.99	0.78	0.99	0.99	0.89	0.91	0.87	1	1	0.83	0.97	1	0.85	0.79
NM_012477	WBP1	1	0.97	1	0.45	1	1	1	1	0.51	0.76	1	1	1	1	1	0.72	1	0.91	1	1	1	0.96	0.76	1	0.75	1	0.86	1	0.96	0.75	1	0.48	1	0.64	0.9	0.73	0.89	1	0.76	1	0.73	1	1	0.88	1	1	1	1
NM_006773	DDX18	0.67	0.61	0.74	0.93	0.85	0.81	0.59	0.57	0.43	0.86	1	0.7	0.81	0.81	0.71	0.8	0.73	1	0.74	0.75	0.68	0.88	1	0.69	0.94	1	0.72	0.97	0.8	0.72	0.78	1	0.89	0.74	0.72	0.69	1	1	0.62	0.81	0.73	0.84	0.69	0.72	0.8	0.76	0.73	0.64
NM_018269	ADI1	0.28	0.26	0.26	0.16	0.29	0.5	0.41	0.27	0.19	0.13	0.17	0.27	0.21	0.46	0.16	0.28	0.71	0.16	0.42	0.3	0.57	0.33	0.09	0.19	0.18	0.16	0.16	0.22	0.32	0.21	0.43	0.11	0.23	0.33	0.33	0.21	0.4	0.11	0.21	0.31	0.3	0.36	0.37	0.22	0.22	0.26	0.33	0.18
NM_006374	STK25	0.61	1	0.8	0.6	0.63	0.8	0.6	0.59	0.58	0.77	0.51	0.54	0.74	0.78	0.73	0.94	0.87	0.47	0.91	0.83	1	1	0.49	0.86	0.83	1	0.96	0.73	0.89	0.78	0.8	0.54	0.77	0.78	0.98	0.78	0.95	0.85	0.66	1	0.71	0.88	0.59	0.73	0.78	1	0.83	0.74
NM_017789	SEMA4C	0.621429	0.5	0.581429	0.78	0.616	0.546667	0.6225	0.454	0.33	1	0.6	0.616667	0.426	0.688333	0.592857	0.6	0.64	0.502	0.552	1	1	0.5	0.67	0.72	0.83	0.795	0.71	0.558333	0.95	1	0.745	0.68	0.61625	0.9	0.698	0.5	0.705	0.91	0.48	0.73	0.52	0.701667	0.72625	0.48	0.558571	1	0.7475	0.59
NM_032822	FAM136A	0.82	0.64	1	0.38	0.75	1	1	0.98	0.49	0.27	0.51	1	0.83	1	0.82	0.72	0.96	0.86	1	0.9	0.62	0.9	0.45	0.62	0.38	0.8	0.93	0.84	0.88	0.8	0.7	0.23	0.7	0.74	0.83	0.82	0.98	0.5	1	0.97	0.68	0.83	0.9	0.86	0.98	0.87	0.84	0.82
NR_037879	LOC100505876	0.99	1	0.88	0.55	0.9	1	1	0.5	0.48	0.91	0.39	1	0.68	1	1	0.8025	1	0.59	0.95	0.73	1	1	0.42	0.834444	0.47	0.8	0.85	0.63	1	0.67	0.92	0.41	0.8	0.62	0.82125	0.97	1	0.85	0.7	1	0.75	1	0.83	0.88	0.805556	0.75	0.764	0.57
NM_004804	CIAO1	0.45	0.17	0.57	0.18	0.43	0.41	0.31	0.36	0.24	0.18	0.16	0.28	0.22	0.44	0.34	0.25	0.33	0.42	0.7	0.35	0.2	0.37	0.27	0.28	0.25	0.34	0.43	0.5	0.49	0.32	0.4	0.18	0.15	0.39	0.23	0.31	0.36	0.22	0.47	0.39	0.5	0.41	0.31	0.25	0.59	0.28	0.24	0.3
NM_001035507	AGBL5	0.593	0.72	0.77	0.37	0.51	0.76	0.75	0.43	0.48	0.743	0.46	0.85	0.59	0.27	0.45	0.5	0.36	0.61	0.52	0.67	0.63	0.81	0.562	0.638	1	1	0.77	0.58	0.572	0.515	0.85	0.54	0.56	0.45	0.86	0.79	0.707	0.795	0.27	0.73	0.69	0.66	0.78	0.91	0.57	0.674	1	0.76
NM_016030	TRAPPC12	0.69	0.72	0.53	0.87	0.89	0.45	0.32	0.8	0.68	0.75	0.83	0.52	0.61	0.73	0.65	0.54	0.55	0.6	0.66	0.84	0.67	0.64	0.64	1	1	0.76	0.69	0.93	0.57	0.75	0.64	1	0.5	0.99	0.71	1	0.73	0.73	0.58	0.67	0.95	0.69	0.45	0.64	0.64	0.65	0.83	0.66
NM_052905	FMNL2	0.69	0.265	0.27	0.04	0.3	0.49	0.694	0.245	0.08	0.072	0.173333	0.32	0.154	0.936667	0.4375	0.3375	0.745	0.1	0.516667	0.31	1	0.48	0.0625	0.335	0.11	0.25	0.2	0.11	0.866667	0.14	0.435	0.058	0.318	0.254	0.361429	0.225	0.454	0.03	0.19	0.32	0.34	0.975	0.19	0.28	0.22	0.382	0.298	0.19
NM_145644	MRPL35	0.17	0.15	0.16	0.1	0.09	0.18	0.1	0.13	0.1	0.08	0.31	0.2	0.07	0.17	0.23	0.12	0.24	0.15	0.16	0.13	0.26	0.33	0.08	0.1	0.1	0.15	0.11	0.1	0.24	0.06	0.16	0.02	0.16	0.08	0.13	0.09	0.22	0.09	0.19	0.2	0.178	0.23	0.2	0.18	0.12	0.22	0.21	0.1
NM_018234	STEAP3	0.881429	0.84	1	0.36	0.867778	1	1	0.78	0.8	0.44	0.71	1	0.54	0.965	0.89	0.743333	0.93	0.742857	0.99	0.81	1	0.8	0.49	0.71	0.62	0.95	0.97	0.8	1	0.46	0.76	0.34	0.8875	0.87	0.64	0.89	0.9225	0.69	1	1	0.63	1	1	0.61	0.84	0.69	0.67	0.73375
NM_007315	STAT1	0.84	1	1	0.66	1	1	1	0.77	0.79	0.56	0.98	1	0.8	1	0.84	1	1	0.92	1	1	1	1	0.67	0.86	0.69	1	1	0.82	1	0.93	0.97	0.63	1	0.85	0.91	1	1	0.81	0.96	1	0.87	1	1	0.82	1	1	0.81	0.89
NM_016653	ZAK	0.2	0.28	0.35	0.04	0.193333	0.336667	0.324	0.163333	0.1	0.02	0.5	0.29	0.19	0.348	0.2525	0.222	0.356	0.14	0.31	0.193333	0.71	0.222	0.18	0.168333	0.142	0.186667	0.194286	0.155	0.29	0.1475	0.25	0.13	0.25	0.221667	0.22	0.142857	0.28	0.11	0.184	0.22	0.3	0.39	0.35	0.22	0.216	0.28	0.192	0.18
NM_015131	WDR43	0.46	0.51	0.49	0.17	0.29	0.39	0.42	0.21	0.15	0.13	0.14	0.27	0.21	1	0.47	0.34	0.82	0.16	0.39	0.33	0.43	0.5	0.14	0.44	0.22	0.26	0.27	0.17	0.45	0.24	0.45	0.06	0.28	0.31	0.41	0.29	0.44	0.13	0.18	0.35	0.28	0.86	0.34	0.36	0.15	0.44	0.33	0.22
NM_024624	SMC6	0.22	0.22375	0.236	0.166667	0.265	0.31	0.294286	0.262	0.191667	0.186667	0.21	0.231111	0.242857	0.33	0.346667	0.23	0.5	0.21	0.25	0.44	0.2	0.21	0.51	0.2	0.36	0.254	0.36	0.25	0.288571	0.47	0.46	0.175	0.266667	0.246	0.22	0.17	0.25	0.3	0.163333	0.29	0.305714	0.34	0.22	0.253333	0.298	0.236	0.2675	0.235714
NM_012205	HAAO	0.92	0.82	0.76	0.65	0.62	0.48	0.696667	0.8	0.605	0.96	0.98	0.9	0.6	0.833333	0.78	0.77	0.66	0.68	0.775	0.7925	1	0.75	0.608333	0.74	0.756667	1	0.73	0.596667	0.9	0.718	0.61	0.5	0.6	0.53	0.9	0.83	0.884	1	0.59	0.9	0.696667	0.86	1	0.61	0.62	0.91	0.713333	0.743333
NM_018981	DNAJC10	0.39	0.33	0.22	0.205	0.37	0.77	0.66	0.17	0.25	0.038	0.04	0.63	0.2	0.97	0.38	0.58	0.91	0.15	0.55	0.2	1	0.26	0.02	0.55	0.07	0.2	0.34	0.14	0.8	0.2	0.66	0.0557143	0.24	0.58	0.54	0.26	0.38	0.02	0.23	0.29	0.36	0.69	0.61	0.45	0.27	0.72	0.57	0.18
NM_015909	NBAS	0.67	0.67	0.55	0.41	0.94	0.44	0.75	0.59	0.43	0.43	0.52	0.65	0.54	0.58	0.42	1	0.6	0.51	0.79	0.68	0.91	0.61	0.47	0.7	0.6	0.8	0.63	0.4	0.64	0.71	0.8	0.36	0.47	0.6	0.57	0.76	0.88	0.51	0.42	0.71	0.94	0.68	0.76	0.64	0.66	0.65	0.76	0.76
NM_020532	RTN4	1	1	0.75	0.56	0.81	1	1	0.73	0.67	0.39	0.72	0.9	0.73	1	0.87	0.74	1	0.58	0.97	0.88	1	1	0.45	0.82	0.66	0.92	0.76	0.58	1	0.81	0.96	0.47	0.86	0.73	0.81	0.71	1	0.55	0.73	0.84	0.82	1	1	0.72	0.82	1	0.8	0.79
NM_019076	UGT1A8	0.76	1	1	0.64	0.8775	0.825	0.846667	0.85	0.672	0.656	1	0.793333	0.44	0.7	1	0.9	0.8475	0.67	1	1	0.730727	0.946667	0.54	0.9	0.91	0.943333	1	0.603333	1	0.645	0.81	0.45	0.855	0.74	0.74	0.81	0.903333	0.74	0.5425	0.863333	0.8175	1	0.69	0.935	0.93	1	0.743333	0.69
NM_001178041	DBI	0.54	0.52	0.53	0.51	0.42	0.52	0.46	0.5	0.52	0.4	0.44	0.46	0.43	0.5	0.55	0.47	0.46	0.47	0.48	0.51	0.65	0.36	0.53	0.49	0.53	0.41	0.44	0.39	0.57	0.44	0.54	0.47	0.49	0.57	0.5	0.48	0.52	0.42	0.43	0.56	0.51	0.53	0.52	0.58	0.53	0.5	0.54	0.49
NM_001037174	ARL5A	0.57	0.93	0.67	0.373	0.59	1	0.85	0.32	0.43	0.333	0.2	0.82	0.41	0.92	0.65	0.69	0.93	0.47	1	0.45	1	0.76	0.27	0.65	0.45	0.8	0.671	0.453	0.81	0.491	0.68	0.273	0.78	0.72	0.73	0.71	0.76	0.368	0.57	0.646	0.64	1	1	0.64	0.69	0.69	0.73	0.51
NM_138799	MBOAT2	0.2825	0.0977778	0.19	0.1575	0.183333	0.162	0.21	0.23	0.192	0.16	0.0628571	0.06	0.191111	0.19	0.48	0.144	0.14	0.18	0.19	0.21	0.0944444	0.14	0.128571	0.13	0.137778	0.125	0.11	0.18125	0.202222	0.13	0.216	0.0875	0.18	0.225	0.158889	0.129	0.08	0.11375	0.118	0.181	0.276	0.13	0.127778	0.14	0.184444	0.136	0.2	0.166
NR_024205	LINC00152	0.69	0.68	0.65	0.96	0.58	0.72	0.74	0.62	0.6	0.58	0.51	0.64	0.74	0.84	0.744	1	0.57	0.768	0.77	0.711	0.82	0.6	0.27	0.78	0.78	0.72	0.781	0.62	0.66	0.77	0.66	0.63	0.72	0.726	0.51	1	0.84	0.59	1	0.78	0.68	0.75	0.6	0.72	0.61	0.89	0.85	0.66
NM_015702	MMADHC	0.42	0.48	0.45	0.3	0.41	0.63	0.6	0.32	0.29	0.27	0.34	0.48	0.27	0.71	0.43	0.43	0.75	0.26	0.59	0.46	0.73	0.62	0.43	0.35	0.29	0.43	0.36	0.27	0.49	0.32	0.5	0.29	0.41	0.33	0.4	0.36	0.53	0.39	0.39	0.54	0.46	0.59	0.59	0.43	0.42	0.52	0.39	0.38
NM_001202513	MXD1	0.548333	0.435	0.65	0.48	0.61504	0.56	0.633333	0.58	0.516	0.35	0.18	0.6525	0.56	0.59	0.528	0.78	0.663333	0.59	0.76	0.54	0.81	0.625721	0.37	0.6	0.428333	0.613333	0.73	0.82	0.726667	0.7	0.86	0.17	0.7	0.65	0.516667	0.466667	0.67	0.335	0.5175	0.82	0.83	0.7875	0.833333	0.48	0.67	0.45	0.76	0.585
NR_024373	LOC541471	0.64	0.44	0.47	0.8	0.55	0.49	0.77	0.54	0.75	0.76	0.41	0.41	0.49	0.61	0.47	0.77	0.61	0.55	0.52	0.52	0.87	0.4	0.36	0.55	0.73	0.5	0.83	0.4	0.67	0.69	0.86	0.66	0.61	0.62	0.63	0.99	0.91	0.55	0.72	0.85	0.66	0.49	0.41	0.79	0.78	0.9	0.65	0.72
NM_018089	ANKZF1	1	0.82	0.51	0.3	1	0.68	0.67	0.29	0.31	0.6	0.64	0.87	0.57	0.74	0.88	0.54	0.69	0.52	0.62	0.77	0.75	0.63	0.59	0.39	0.85	1	0.68	0.6	0.71	0.34	0.71	0.28	0.79	0.67	0.57	0.59	0.93	0.68	0.84	0.73	0.67	0.77	0.59	0.74	0.68	0.77	0.63	0.6
NM_001927	DES	0.81	0.77	0.79875	0.29	0.723333	0.58	0.66	0.53	0.536667	0.483333	0.48	0.47	0.525	0.872	0.62	0.67	0.79875	0.47	0.708333	0.816667	1	0.82	0.13	0.76625	0.37	0.847143	0.802	0.34	0.87	0.34	0.642888	0.23	0.775	0.87	0.73	0.98	0.89	0.71	0.654	1	0.67	0.82	0.65	0.58	0.47	0.79	0.714	0.67
NM_021198	CTDSP1	0.76	0.76	0.95	0.29	0.84	1	1	0.8	0.42	0.67	1	1	0.67	1	0.74	0.85	0.83	0.87	1	0.86	1	0.84	0.53	0.71	0.7	1	0.82	0.59	1	0.56	0.76	0.48	0.76	0.7	0.75	0.67	0.82	0.82	0.81	1	0.62	0.91	1	0.8	0.84	0.9	0.7	0.66
NM_004882	CIR1	0.48375	0.72	0.598571	0.3975	0.53	0.61	0.68	0.38	0.41625	0.185714	0.435714	0.85	0.347143	1	0.46125	0.41	0.71	0.485	0.65	0.26	0.48	0.6	0.352857	0.52	0.37125	0.49125	1	0.36	0.51	0.3325	0.618889	0.32125	0.62	0.493333	0.503333	0.4775	0.6	0.281	0.55	0.528889	0.47	0.9	0.8	0.55	0.508889	0.615556	0.495714	0.394444
NM_006857	SNRNP27	0.67	0.67	0.67	0.17	0.55	1	0.84	0.44	0.24	0.1375	0.28	0.4	0.62	0.81	0.8	0.722857	0.69	0.29	0.6	0.75	1	1	0.18	0.54	0.238333	0.67	0.5	0.38	0.9	0.421429	0.87	0.1625	0.5	0.527143	0.62	0.46	0.76	0.248571	0.64	0.687143	0.7	1	0.59	0.55	0.55	0.76625	0.42	0.68
NM_018158	SLC4A1AP	0.4375	0.535	0.5	0.282	0.452	0.63	0.79	0.4	0.53	0.29875	0.376667	0.66	0.394	0.566667	0.46	0.528571	0.586	0.4125	0.608333	0.531429	0.61	0.35	0.31375	0.408333	0.384	0.34	0.5175	0.388333	0.573333	0.42	0.55	0.274	0.452	0.464286	0.44375	0.408	0.82	0.33875	0.51	0.516	0.55	0.91	0.9	0.455	0.59	0.55	0.452857	0.4225
NM_001080124	CASP8	0.53	0.767	0.778	0.3	0.56	0.6	0.72	0.51	0.37	0.28	0.43	0.61	0.52	1	0.55	0.635	0.85	0.44	0.77	0.8	1	1	0.328	0.61	0.46	0.796	0.682	0.32	0.72	0.37	0.7	0.22	0.51	0.47	0.76	0.79	0.81	0.32	0.68	0.56	0.67	1	0.76	0.54	0.64	0.75	0.65	0.5
NM_001142621	TGFBRAP1	0.27	0.36	0.34	0.28	0.265	0.69	0.456667	0.323333	0.205	0.183333	0.246	0.408571	0.3075	0.55	0.39	0.373333	0.32	0.4	0.453333	0.373333	0.304286	0.426667	0.193333	0.296667	0.2	0.376	0.38	0.341667	0.336667	0.44	0.283333	0.198	0.355	0.37	0.2925	0.44	0.442	0.225	0.88	0.43	0.41	0.595	0.467143	0.89	0.381429	0.318	0.28	0.31
NM_019063	EML4	0.66	0.992	1	0.35	0.83	0.971	1	0.71	0.34	0.26	0.528	0.97	0.709	1	0.59	0.826	1	0.53	1	0.96	1	1	0.28	0.76	0.31	0.92	0.89	0.72	0.81	0.7	0.8	0.27	0.74	0.69	0.78	0.76	1	0.49	0.8	1	0.87	1	1	0.67	0.91	1	0.7	0.77
NM_002453	MTIF2	0.55	0.559	0.59	0.475	0.49	0.53	0.56	0.34	0.49	0.23	0.49	0.61	0.51	0.61	0.58	0.66	0.54	0.67	0.69	0.48	0.71	0.53	0.38	0.44	0.37	0.49	0.59	0.51	0.65	0.449	0.4	0.41	0.59	0.526	0.36	0.61	0.51	0.34	0.62	0.44	0.4	0.7	0.56	0.42	0.75	0.46	0.54	0.46
NM_018226	RNPEPL1	1	0.88	0.81	0.78	0.85	0.88	0.67	0.71	0.62	1	0.79	0.8	0.78	0.99	0.88	1	0.87	0.74	0.77	0.86	1	1	0.89	0.8	1	1	0.99	0.98	1	0.88	0.79	0.75	0.72	0.93	0.77	1	0.96	1	0.88	0.99	0.75	0.88	1	1	0.92	1	0.71	0.75
NM_003659	AGPS	0.3	0.21	0.49	0.284286	0.37	0.37	0.44	0.341	0.45	0.271429	0.19	0.36	0.269	0.41	0.49	0.304444	0.39	0.29	0.4	0.3	0.28	0.33	0.2625	0.25	0.24	0.287	0.27	0.35	0.46	0.26	0.33	0.26	0.45	0.33	0.26	0.23	0.3	0.25	0.16	0.32	0.32	0.45	0.28	0.21	0.348	0.41	0.48	0.278
NM_001127207	SMARCAL1	0.425	0.488	0.474	0.346	0.412	0.529	0.44	0.382	0.45	0.218	0.45	0.47	0.399	0.589	0.416	0.404	0.514	0.417	0.512	0.63	0.62	0.44	0.295556	0.411	0.358	0.42	0.54	0.361	0.38	0.31	0.25	0.285	0.466	0.436	0.433	0.453	0.6	0.31	0.55	0.473	0.51	0.527778	0.59	0.441	0.67	0.53	0.452	0.41
NM_020744	MTA3	0.55	0.47	0.68	0.51	0.61	0.55	0.64	0.45	0.5	0.52	0.61	0.59	0.44	0.66	0.57	0.57	0.66	0.52	0.71	0.48	0.72	0.53	0.39	0.57	0.57	0.61	0.74	0.25	0.6	0.64	0.76	0.398	0.5	0.58	0.5	1	0.62	0.59	0.56	0.69	0.57	0.71	0.59	0.76	0.65	0.54	0.82	0.74
NM_004688	NMI	0.32	0.46	0.44	0.32	0.21	0.51	0.35	0.18	0.24	0	0.07	0.5	0.24	0.46	0.21	0.33	0.63	0.3	0.44	0.3	0.46	0.14	0	0.54	0.08	0.11	0.43	0.26	0.5	0.51	0.62	0.1	0.35	0.52	0.34	0.21	0.43	0.02	0.334	0.21	0.27	0.46	0.6	0.44	0.32	0.56	0.42	0.27
NM_001171617	PREPL	0.67	0.701	0.78	0.75	0.77	0.53	0.32	0.752	0.81	0.788889	0.83	0.68	0.6	0.51	0.73	0.725556	1	1	0.6	0.75	1	0.715	0.801111	0.75	0.7	0.92	1	1	0.72	0.663	0.833	0.739	0.85	0.693333	0.778	0.823	0.97	0.888	0.42	0.51	0.77	0.93	0.81	0.733	0.68	0.67	0.807778	1
NM_032168	WDR75	0.19	0.27	0.16	0.144286	0.07	0.33	0.15	0.12	0.28	0.0771429	0.18	0.18	0.23	0.27	0.13	0.12	0.18	0.22	0.2	0.11	0.26	0.01	0.107143	0.3	0.161667	0.12	0.33	0.05	0.35	0.1	0.39	0.106667	0.23	0.14	0.34	0.12	0.16	0.08375	0.14	0.08	0.25	0.25	0.18	0.06	0.19	0.22	0.35	0.19
NR_037862	SNRNP27	0.6225	0.57	0.98	0.2	0.532857	0.59	0.58	0.31	0.36125	0.173333	0.265714	1	0.39	0.54	0.72	0.51	0.73	0.31	0.58	0.535714	1	0.19	0.25	0.555714	0.27	0.471667	0.508571	0.326	0.81	0.438571	1	0.216	0.71	0.456667	0.54	0.42	0.7	0.22	0.58	0.572857	0.26	0.85	0.85	0.26	0.485	0.67	0.553333	0.35
NM_002349	LY75	0.58	1	0.91	0.33	0.63	1	0.954286	0.54	0.457143	0.35	0.32	0.72	0.49	1	0.55	0.91	1	0.31	0.94	0.95	1	1	0.42	0.8	0.47	1	0.7	0.48	0.98	0.6	0.82	0.2625	0.8	0.83	0.663333	0.68	0.82	0.46	0.73	0.62	0.61	1	0.93	0.637143	0.53	0.95	0.75	0.6275
NM_002909	REG1A	0.57	0.65	0.68	0.76	0.83	0.88	0.82	0.65	0.42	0.7	1	0.78	0.73	0.87	0.6325	0.665	0.59	0.81	1	0.83	0.85	0.51	0.7775	0.66	0.813333	0.61	0.72	0.83	0.786	0.635	0.73	0.92	0.74	0.68	0.77	0.53	0.77	0.58	0.73	0.78	0.77	0.72	0.736	0.73	0.85	0.51	0.91	0.67
NM_004805	POLR2D	0.46	0.42	0.46	0.26	0.36	0.59	0.57	0.32125	0.28	0.292857	0.17	0.24	0.38	0.62	0.47	0.481667	0.71	0.24	0.46	0.85	1	0.46	0.12	0.43	0.24	0.4775	0.477143	0.24	0.56	0.36125	0.4	0.2	0.4	0.48	0.51	0.52	0.49	0.3775	0.43	0.48	0.46	0.55	0.35	0.48	0.64	0.46	0.26	0.28
NM_001139517	PRKRA	0.61	0.63	0.48	0.44	0.79	0.54	0.7	0.47	0.58	0.682	0.99	0.8	0.33	0.7	0.6	0.85	0.79	0.61	0.63	0.65	1	0.49	0.65	0.73	1	0.73	0.86	0.34	0.61	0.71	0.92	0.97	0.62	0.62	0.46	0.54	0.64	0.43	0.47	0.89	0.64	0.58	0.95	0.43	0.98	0.61	0.89	0.6
NM_006887	ZFP36L2	1	0.96	1	0.3	0.64	1	1	0.72	0.45	0.5	0.82	1	0.62	1	1	0.72	1	1	1	0.84	1	1	0.4	0.87	0.52	1	0.65	0.7	1	0.6	0.75	0.31	1	0.68	0.86	0.8	1	0.75	0.85	0.78	0.83	1	1	0.59	0.65	0.78	0.72	0.73
NM_022065	THADA	0.918	1	0.893	0.56	1	0.59	0.6	1	0.9	1	0.8	0.864	0.83	1	0.89	0.9	0.81	0.66	0.95	1	1	1	0.7	0.91	0.77	1	0.82	0.58	0.75	0.54	0.92	0.6	1	0.66	0.89	0.66	0.9	1	0.72	0.86	0.89	0.952	0.97	0.75	0.88	0.78	0.892	0.96
NM_138802	ZFAND2B	0.65	0.68	0.7	0.68	0.54	0.72	0.55	0.78	0.95	0.64	0.65	0.71	0.75	0.57	0.6	0.57	0.69	1	0.59	0.61	0.76	0.85	0.58	0.79	0.77	0.8	0.66	0.81	0.63	0.66	0.85	0.77	0.81	0.51	0.65	0.73	0.53	0.63	0.656	0.79	0.51	0.58	0.99	0.57	0.6	0.56	0.88	0.71
NM_001743	CALM2	0.73	0.61	0.53	0.54	0.93	0.81	0.72	0.87	0.64	0.49	1	0.84	0.78	0.75	0.72	0.65	0.6	0.82	0.72	0.66	1	0.71	0.39	0.61	0.71	1	0.72	0.83	0.74	0.46	0.69	0.71	0.61	0.58	0.62	0.73	0.56	0.79	0.81	0.75	0.56	0.7	1	0.6	0.85	0.75	0.59	0.59
NM_001206703	SP100	0.33	0.26	0.43	0.179	0.23	0.42	0.6	0.05	0.26	0	0.18	0.4	0.13	0.45	0.283333	0.26	0.67	0.22	0.69	0.33	0.48	0.12	0.0777778	0.27	0.07	0.15	0.28	0.13	0.45	0.17	0.42	0.05	0.23	0.26	0.27	0.29	0.31	0.1	0.25	0.18	0.34	0.4	0.47	0.45	0.34	0.18	0.38	0.23
NM_005805	PSMD14	0.73	0.69	0.75	0.46	0.87	0.66	0.65	0.58	0.58	0.64	0.6	0.7	0.63	0.77	0.75	0.67	0.72	0.67	0.7	0.69	1	0.72	0.24	0.65	0.58	0.84	0.71	0.66	0.7	0.38	0.75	0.46	0.65	0.59	0.73	0.77	0.66	0.72	0.69	0.85	0.5	0.8	0.8	0.56	0.6	0.72	0.71	0.56
NM_001024074	HNMT	0.59	0.48	0.29	0.85	0.564286	0.44	0.508571	0.561429	0.522857	0.67	0.93	0.59	0.72	0.647143	0.4775	0.94	0.56	0.545	0.426667	0.535	0.61	0.494	0.583333	0.55	0.77	0.72	0.52	0.57	0.49	0.495	0.78	0.528	0.67	0.595714	0.68	0.621667	0.65	0.56	0.403333	0.33	0.648	0.57	0.43	0.47	0.58	0.571667	0.535	0.7
NM_020458	TTC7A	0.65	0.62	0.815	0.22	0.545	0.763333	0.9	0.5725	0.5	0.36	0.39	0.83	0.454	0.97	0.6	0.7	0.78	0.484	0.838	0.78	1	0.7	0.27	0.726	0.46	0.48	0.66	0.39	0.905	0.34	0.52	0.17	0.64	0.54	0.715	0.6925	0.91	0.4	0.75	0.72	0.6775	0.93	0.778333	0.595	0.89	0.635	0.605	0.546
NM_001136039	NIF3L1	0.85	0.49	0.38	0.41	0.82	0.72	0.53	0.52	0.32	0.32	0.64	0.61	0.48	0.53	0.63	0.5	0.58	0.66	0.59	0.73	0.96	0.35	0.46	0.35	0.41	0.56	0.69	0.43	0.53	0.44	0.82	0.2	0.52	0.47	0.59	0.3	0.58	0.4	0.47	0.51	0.51	0.55	0.73	0.75	0.26	0.64	0.57	0.43
NM_006759	UGP2	0.92	1	0.79	0.68	0.98	1	0.79	0.71	0.87	0.54	0.52	0.86	0.79	1	0.83	0.84	1	0.74	0.82	0.89	1	1	0.21	1	0.52	0.87	0.83	0.88	0.96	0.76	0.88	0.38	0.7	0.78	0.93	0.86	0.97	0.45	0.9	0.99	0.92	1	0.93	0.76	0.88	0.97	0.86	0.75
NM_001008215	COA5	0.35	0.2	0.29	0.26	0.3	0.26	0.37	0.32	0.26	0.23	0.08	0.21	0.25	0.38	0.31	0.26	0.27	0.2	0.23	0.28	0.23	0.46	0.21	0.23	0.24	0.21	0.35	0.34	0.23	0.25	0.3	0.15	0.24	0.41	0.3	0.33	0.31	0.33	0.28	0.37	0.41	0.35	0.22	0.26	0.46	0.32	0.3	0.39
NM_000090	COL3A1	0.33	0.35	0.39	0.13	0.28	0.46	0.46	0.17	0.2075	0.09	0.15	0.34	0.19	0.61	0.35	0.32	0.54	0.15	0.44	0.31	0.78	0.36	0.08	0.36	0.15	0.24	0.33	0.21	0.49	0.21	0.47	0.09	0.28	0.3	0.36	0.26	0.41	0.12	0.27	0.4	0.35	0.6	0.38	0.3	0.28	0.46	0.33	0.28
NM_001184938	EPB41L5	0.31	0.265	0.4	0.07	0.204444	0.35	0.3175	0.186	0.165	0.03	0.131	0.23	0.13	0.388	0.33	0.19	0.43	0.123	0.322	0.25	0.3575	0.29	0.1	0.234	0.1	0.19	0.211	0.21	0.3	0.179	0.24	0.0877778	0.25	0.217778	0.15	0.12	0.277	0.107	0.253	0.226667	0.25	0.44	0.44	0.24	0.236667	0.278889	0.238	0.15
NM_178439	GMCL1	0.5	0.19	0.15	0.18	0.284	0.98	0.94	0.14	0.221667	0.04	0.147143	0.69	0.218333	0.86125	0.57	0.45	0.57	0.156	0.553333	0.258	0.891111	0.291667	0.0566667	0.478333	0.106667	0.356667	0.308333	0.1775	0.75375	0.258	0.425	0.07	0.33	0.314	0.42	0.272	0.40375	0.074	0.288889	0.22	0.343333	0.73625	0.54	0.33	0.297143	0.625714	0.368333	0.198333
NM_080918	DGUOK	0.63	0.53	0.69	0.5	0.46	0.69	0.57	0.4	0.41	0.29	0.36	0.51	0.29	0.53	0.6	0.48	0.37	0.4	0.53	0.62	0.7	0.31	0.3	0.51	0.49	0.43	0.61	0.37	0.69	0.67	0.55	0.32	0.52	0.5	0.47	0.45	0.63	0.38	0.53	0.62	0.53	0.71	0.5	0.55	0.63	0.55	0.64	0.46
NM_013233	STK39	1	1	1	0.23	0.64	0.81	1	0.54	0.48	0.15	0.2	0.89	0.44	1	0.87	0.66	1	0.46	0.94	0.98	0.81	0.78	0.08	0.7	0.21	0.743333	1	0.59	0.86	0.35	1	0.12	0.76	0.73	0.78	0.87	0.897778	0.25	0.51	1	0.8	1	0.85	0.78	0.6	1	0.87	0.72
NM_001130046	CCL20	0.34	0.3	0.38	0.41	0.26	0.69	0.6	0.17	0.2	0.05125	0.05	0.5	0.3	0.7	0.49	0.44	0.77	0.163	0.57	0.26	0.92	0.22	0.1	0.44	0.07	0.1	0.36	0.21	0.6	0.24	0.51	0.12	0.34	0.37	0.392	0.38	0.45	0.07	0.37	0.29	0.38	0.46	0.52	0.46	0.41	0.51	0.44	0.24
NM_001105	ACVR1	0.54	0.785	0.94	0.244	0.4675	0.723333	0.68	0.448333	0.48	0.14	0.2275	0.91	0.408571	0.93	0.53875	0.535	0.835556	0.341667	0.771429	0.5	0.968333	0.79	0.208333	0.64	0.38	0.541667	0.74	0.54	0.68	0.6	0.641429	0.155	0.66	0.51	0.57	0.47	0.74	0.198333	0.52	0.634	0.55	1	0.822	0.522	0.58625	0.565	0.67	0.465
NM_001508	GPR39	0.524	0.6	0.686667	0.52	0.75	0.59	0.595	0.43	0.43	0.28	0.54	0.39	0.36	0.78	0.524	0.465	0.74	0.91	0.73	0.6	0.6	0.573333	0.17	0.4275	0.33	0.5275	0.74	0.23	0.51	0.71	0.45	0.5	0.575	0.5725	0.424	0.72	0.6	0.22	0.511667	0.83	0.36	0.29	0.48	0.54	0.506	0.34	0.4725	0.395
NM_001378	DYNC1I2	0.56	0.61	0.67	0.3	0.45	0.72	0.74	0.32	0.35	0.09	0.3	0.59	0.33	0.87	0.59	0.47	0.9	0.32	0.71	0.42	1	0.63	0.11	0.5	0.2	0.41	0.53	0.31	0.79	0.28	0.6	0.14	0.58	0.58	0.54	0.5	0.62	0.14	0.46	0.44	0.42	0.83	0.67	0.66	0.49	0.58	0.49	0.37
NM_016622	MRPL35	0.42	0.06	0.25	0.45	0.42	0.2	0.26	0.23	0.52	0.378	0.2	0.1	0.22	0.39	0.59	0.46	0.24	0.68	0.4	0.42	0.35	0.3	0.407778	0.35	0.362222	0.3	0.62	0.43	0.58	0.42	0.43	0.408889	0.23	0.4	0.37	0.4	0.4	0.396	0.22	0.49	0.54	0.22	0.19	0.35	0.47	0.39	0.28	0.19
NM_001137602	MEMO1	0.8	0.54	0.49	0.08	0.6	0.78	0.78	0.33	0.365556	0.181429	0.15	0.88	0.64	0.97	0.95	0.64	0.58	0.7	0.767778	0.68	1	0.67	0.06	0.56	0.275556	0.57	0.515556	0.40375	0.92	0.35	0.48	0.164286	0.69	0.56	0.576667	0.37	0.56	0.17	0.45	0.64625	0.555556	0.88	0.8	0.38	0.57375	0.7175	0.50875	0.63
NM_006569	CGREF1	0.46	0.44	0.4575	0.87	0.45	0.76	0.52375	0.504286	0.502222	0.4	0.425	0.42	0.54	0.39	0.2	0.43	0.56	0.51	0.472222	0.43	0.37	0.41	0.37	0.25	0.51	0.31	0.76	0.32	0.49	0.38	0.45	0.49	0.492222	0.55	0.35	0.37	0.47	0.33	0.497	0.37	0.4	0.35	0.48	0.61	0.67	0.43	0.33	0.63
NM_014369	PTPN18	0.685	0.62	0.858	0.69	1	0.81	0.796	0.83	0.74	0.88	0.43	0.714	0.75	0.893	0.92	0.88	0.83	0.71	0.67	0.81	0.85	1	0.58	0.8	0.68	0.98	1	0.691	0.9	0.43	0.95	0.54	0.63	0.73	0.74	1	1	1	0.71	1	0.71	0.76	0.48	0.99	0.97	1	0.8	0.82
NM_001199981	NDUFS1	0.35	0.25	0.2	0.13	0.23	0.27	0.34	0.14	0.11	0.09	0.08	0.23	0.12	0.36	0.32	0.21	0.35	0.14	0.32	0.14	0.25	0.15	0.08	0.15	0.1	0.14	0.18	0.15	0.34	0.2	0.26	0.07	0.22	0.29	0.2	0.08	0.18	0.03	0.16	0.14	0.35	0.26	0.29	0.22	0.18	0.23	0.24	0.14
NM_003124	SPR	0.84	0.9	0.91	0.64	1	1	1	0.92	0.54	0.87	1	1	0.85	0.98	0.9	0.88	1	0.9	0.95	0.95	1	0.97	1	0.91	0.91	0.96	0.88	0.87	1	1	0.93	0.88	0.89	0.95	0.94	1	1	1	1	1	0.81	1	1	0.91	1	1	0.88	0.78
NM_182640	MRPS9	0.53	0.67	0.87	0.61	0.44	0.63	0.45	0.5	0.55	0.38	0.83	0.8	0.54	0.9	0.54	0.34	0.52	0.79	0.51	0.61	0.66	0.52	0.88	0.55	0.62	0.67	0.49	0.44	0.55	0.52	0.7	0.45	0.63	0.77	0.48	0.89	0.82	0.48	0.72	0.55	0.64	0.69	0.48	0.55	0.6	0.44	0.66	0.24
NM_019024	HEATR5B	0.632	0.77	0.875	0.24	0.58	0.936667	0.925	0.4825	0.388	0.0866667	0.376667	0.782857	0.412	0.838	0.586667	0.535	0.783333	0.51	0.826667	0.84	1	0.52	0.325	0.816667	0.255	0.45	0.59	0.49	0.775	0.544201	0.92	0.206667	0.77	0.503333	0.633333	0.5625	0.86	0.268	0.53	0.54	0.595	0.913333	0.725	0.523333	0.645	0.67	0.6725	0.453333
NM_139266	STAT1	0.22	0.3	0.2	0.09	0.17	0.45	0.27	0.25	0.23	0.24	0.25	0.38	0.22	0.21	0.16	0.24	0.39	0.14	0.3	0.38	1	0.42	0.19	0.23	0.23	0.43	0.37	0.3	0.26	0.15	0.29	0.33	0.29	0.13	0.31	0.33	0.22	0.26	0.09	0.35	0.17	0.48	0.52	0.32	0.32	0.36	0.24	0.216667
NM_032824	TMEM87B	0.43	0.43	0.25	0.26	0.44	0.88	1	0.09	0.27	0.046	0.04	1	0.256667	1	0.47	0.5675	0.95	0.08	0.56	0.46	1	0.4	0.08	0.43	0.175	0.18	0.56	0.16	0.86	0.5	0.61	0.132	0.5	0.41	0.554286	0.26	0.67	0.088	0.18	0.53	0.41	1	0.83	0.74	0.47	1	0.4	0.23
NM_013436	NCKAP1	0.5	0.67	0.53	0.43	0.6	0.87	0.75	0.62	0.46	0.25	0.51	0.66	0.47	0.88	0.49	0.69	0.86	0.45	0.73	0.57	1	0.87	0.32	0.54	0.51	0.57	0.61	0.51	0.8	0.39	0.65	0.35	0.56	0.53	0.61	0.61	0.69	0.35	0.74	0.6	0.59	0.85	0.91	0.75	0.7	0.69	0.52	0.42
NM_004226	STK17B	0.52	0.48	0.65	0.303333	0.71	0.88	0.69	0.58	0.54	0.474	0.433333	0.68	0.52	0.93	0.51	0.5	0.67	0.365	0.54	0.46	0.76	0.6425	0.36	0.61	0.48	0.6175	0.57	0.61	0.679552	0.54	0.646667	0.4225	0.67	0.52	0.56	0.54	0.75	0.303333	0.5275	0.64	0.79	0.85	0.84	0.598	0.61	0.640971	0.65	0.486667
NM_001256126	CERS6	0.83	0.47	0.98	0.48	0.83	0.86	0.746667	0.64	0.56	0.362857	0.36	0.61	0.8	0.85875	0.89	0.65	1	0.785556	0.96	0.67	0.565	0.677778	0.4	0.64	0.41	0.616667	0.7	0.95	0.78	0.77	0.79	0.32	0.6	0.74	0.73	0.25	0.49	0.27	0.64	0.70625	0.92	1	0.76	0.51	0.65	0.68	0.78	0.53
NM_144563	RPIA	0.62	0.74	0.98	0.22	0.84	0.86	1	0.51	0.52	0.21	0.33	0.6	0.5	1	0.65	0.77	1	0.36	0.83	0.87	1	0.99	0.12	0.58	0.25	0.59	0.66	0.57	0.89	0.56	0.71	0.18	0.62	0.72	0.56	0.83	0.79	0.29	0.61	0.89	0.7	1	0.85	0.56	0.88	0.71	0.56	0.57
NM_022780	RMND5A	0.65	0.45	0.77	0.85	0.837778	0.61	0.52	0.67875	0.592222	0.671111	0.32	0.54	0.62	0.823333	0.56	0.91	0.57	0.74	0.735	0.89	0.768	0.9	0.45	0.68	0.55	0.8025	0.79	0.71	0.98	0.694	0.795	0.50125	0.58	0.753333	0.58	0.63	0.71	0.68	0.39	0.96	1	0.7	0.89	0.752	1	0.728571	0.719	0.721
NM_004792	PPIG	1	0.81	0.924	0.466649	1	1	1	0.71	0.602857	0.497146	0.55	1	0.529692	1	0.95	0.601287	1	0.74	1	0.86	1	0.625721	0.555	0.954	0.816667	1	1	0.7	0.82	0.75	0.835	0.433978	0.935	1	0.94	0.56	1	0.545746	0.94	0.926667	0.97	1	1	0.69	0.79	1	1	0.89
NM_172003	CBWD2	0.11	0.11	0.21	0.08	0.08	0.13	0.12	0.03	0.07	0	0.02	0.14	0.08	0.13	0.11	0.04	0.33	0.03	0.1	0.08	0.07	0.1	0.01	0.09	0.01	0.03	0.06	0.06	0.15	0.06	0.12	0.02	0.09	0.11	0.1	0.07	0.11	0	0.04	0.08	0.08	0.25	0.13	0.13	0.1	0.09	0.11	0.06
NM_019850	NGEF	0.67	0.858333	0.745	0.694	0.69	0.872	0.47	0.79	0.863333	1	0.676	0.765	0.95	0.88	0.61	1	1	0.84875	0.786667	0.67	0.965714	0.97	0.84	0.81	0.8075	0.9	0.73	0.86625	0.9	0.9	0.74	1	0.81875	1	0.8675	1	0.826	0.887143	0.795	0.94	0.63	0.87	0.816667	1	0.856667	0.9175	0.824	0.51
NM_013392	NRBP1	0.66	0.53	0.51	0.41	0.63	0.66	0.36	0.4	0.49	0.83	0.39	0.29	0.34	0.69	0.73	0.66	0.5	0.31	0.39	0.62	1	0.71	0.59	0.82	0.54	1	0.73	0.36	0.75	0.62	0.84	0.36	0.48	0.41	0.64	0.53	0.69	0.91	0.43	0.73	0.65	0.49	0.47	0.45	0.42	0.8	0.68	0.57
NM_030926	ITM2C	0.73	0.72	0.75	0.56	0.76	0.69	0.63	0.67	0.55	0.66	0.81	0.91	0.61	0.84	0.67	0.66	0.76	0.64	0.62	0.78	1	0.73	0.72	0.79	0.65	0.9	0.76	0.68	0.81	0.6	0.84	0.56	0.73	0.7	0.8	0.73	0.99	0.78	0.671	0.77	0.67	0.88	0.85	0.72	0.61	0.92	0.75	0.75
NM_013325	ATG4B	0.45	0.14	0.08	0.44	0.47	0.17	0.21	0.44	0.3	0.4	0.15	0.18	0.22	0.23	0.38	0.28	0.25	0.33	0.22	0.38	0.43	0.28	0.26625	0.17	0.46	0.33	0.2	0.59	0.41	0.32	0.36	0.6	0.19	0.32	0.25	0.2	0.3	0.43	0.22	0.24	0.39	0.19	0.19	0.2	0.25	0.26	0.11	0.18
NM_178584	2022-09-10	0.57	0.54	0.26	0.27	0.45	0.8	0.86	0.16	0.26	0.0733333	0.194286	0.82	0.17	1	0.5	0.445	0.94	0.21	0.51	0.24	1	0.5	0.205	0.54	0.198571	0.545	0.425	0.1	1	0.19	0.75	0.14	0.44	0.38625	0.52	0.371429	0.61	0.0625	0.23	0.32	0.39	1	1	0.67	0.458571	0.656	0.5	0.25
NR_046347	USP39	1	0.96	0.92	0.57	0.99	0.99	0.81	0.71	0.73	0.75	0.95	0.79	0.64	1	1	0.9	1	1	0.66	0.95	1	1	0.42	0.97	0.91	1	0.84	0.69	0.89	1	0.85	0.66	0.98	0.77	1	0.72	1	0.96	0.67	1	1	1	0.85	0.76	0.72	1	1	0.86
NM_053050	MRPL53	0.55	0.56	0.5	0.33	0.85	0.56	0.56	0.52	0.52	0.25	0.87	0.65	0.62	0.62	0.69	0.44	0.64	0.83	0.64	0.54	0.74	0.54	0.28	0.45	0.48	0.56	0.57	0.67	0.5	0.43	0.45	0.27	0.7	0.68	0.56	0.75	0.6	0.32	0.54	0.6	0.62	0.65	0.64	0.53	0.51	0.52	0.52	0.33
NM_000597	IGFBP2	0.5	0.44	0.55	0.4	0.73	0.86	0.53	0.69	0.649	0.37	1	0.57	0.64	0.62	0.4	0.52	0.59	0.85	0.6	0.5	0.71	0.48	0.57	0.62	0.65	0.86	0.55	0.8	0.54	0.46	0.592	0.54	0.65	0.54	0.66	0.65	0.51	0.7	0.66	0.69	0.55	0.63	0.64	0.61	0.85	0.69	0.593	0.6
NM_005434	MALL	0.68	0.94	0.96	0.83	0.98	0.85	0.86	0.71	0.769	1	1	1	0.87	0.91	0.62	1	0.62	0.797	0.89	1	1	1	1	1	1	1	1	0.75	0.94	1	1	1	0.89	0.88	0.89	1	1	1	0.85	1	0.85	0.9	1	0.94	0.99	1	0.89	1
NM_006357	UBE2E3	0.61	0.83	0.67	0.39	0.58	0.66	0.8	0.61	0.52	0.21	0.66	0.81	0.42	0.72	0.49	0.58	0.8	0.49	0.62	0.78	1	0.62	0.38	0.72	0.53	0.62	0.87	0.46	0.87	0.33	0.8	0.33	0.71	0.65	0.75	0.47	0.74	0.39	0.54	0.61	0.57	0.82	1	0.58	0.77	0.86	0.63	0.42
NM_001087	AAMP	0.64	0.68	0.65	0.23	0.57	0.89	0.52	0.56	0.42	0.32	0.48	0.68	0.52	0.57	0.67	0.5	0.75	0.59	0.73	0.62	1	0.5	0.32	0.69	0.42	0.55	0.43	0.48	0.71	0.5	0.72	0.28	0.6	0.49	0.69	0.43	0.6	0.37	0.61	0.6	0.6	0.79	0.86	0.49	0.59	0.88	0.67	0.48
NM_014362	HIBCH	0.51	0.83	0.55	0.408	0.67	0.71	0.52	0.34	0.494	0.308	0.45	0.68	0.52	0.84	0.54	0.85	0.57	0.5	0.64	0.63	0.77	0.49	0.288	0.76	0.462	0.69	0.71	0.4	0.8	0.472	0.62	0.356	0.51	0.81	0.73	0.58	0.42	0.51	0.68	0.66	0.44	0.6	0.65	0.52	0.75	0.63	0.54	0.49
NM_016815	GYPC	0.853333	0.763333	1	0.37	0.57	0.665	0.815	0.77	0.76	0.47	0.53	0.72	0.55	0.9	0.725	0.73	0.6	0.82	0.686667	0.756667	0.77	0.92	0.6	0.62	0.48	1	0.8	0.66	1	0.42	0.82	0.51	0.74	0.61	0.82	0.8	0.93	0.46	0.511667	0.61	0.704	0.93	0.83	0.71	0.715	0.640971	0.6	0.616667
NM_003849	SUCLG1	0.68	0.78	0.71	1	1	0.98	0.74	0.72	0.72	1	0.86	0.75	0.84	0.82	0.7	0.8	0.88	1	0.71	0.86	0.76	0.66	1	0.7	1	0.75	0.66	1	0.56	0.74	0.75	0.94	0.7	0.81	0.79	0.97	0.91	1	0.93	0.99	0.72	0.86	0.63	0.92	0.99	0.87	1	0.68
NM_005168	RND3	0.84	0.585073	0.9925	0.743333	0.975	1	0.96	0.91	1	0.6025	0.95	1	0.86	1	0.75	1	1	0.97	0.97625	1	1	0.78	0.57	1	0.56	1	0.7	0.94	1	0.83	0.9675	0.613333	1	0.9	0.93	1	1	0.766667	1	1	0.85	1	1	0.75	0.9975	1	0.82	0.935
NM_001160154	MGAT4A	0.57	0.77	0.9	0.41	0.75	0.57	0.655	0.583333	0.481111	0.33	0.435	0.78	0.4	0.86	0.59	0.84	0.79	0.51	0.755	0.743333	0.8225	0.825	0.36	0.5	0.37	0.48	0.87	0.5	0.871667	0.456	0.7	0.13	0.63	0.528	0.62	0.5675	0.92	0.35	0.5775	0.88	0.658571	0.842	0.71	0.575	0.63	0.82	0.49	0.512
NM_002823	PTMA	1	1	1	0.26	0.81	0.87	0.9	0.53	0.27	0.19	1	1	0.56	1	1	0.76	1	1	0.85	0.95	1	0.89	0.19	1	0.35	0.79	0.89	0.4	1	0.51	1	0.36	0.86	0.75	1	0.76	1	0.3	0.51	1	0.73	1	0.84	0.86	0.45	1	0.94	0.64
NM_001190274	FBXO11	0.61	0.765556	0.69	0.46	0.54	0.808	0.79	0.7	0.38	0.22	0.38	0.8	0.565	1	0.64	0.83	0.68	0.3	0.75	0.72	1	0.88	0.23	0.57	0.44	0.704	0.72	0.32	0.77	0.67	0.57	0.27	0.87	0.672	0.717	0.731	0.79	0.29	0.5	0.84	0.84	0.65	0.84	0.684	0.72	0.73	0.75	0.4
NM_004836	EIF2AK3	0.81	0.7675	0.835	0.28	0.9	0.93	0.75	0.71	0.467143	0.1	0.45	0.98	0.463333	0.99	0.75	0.78	0.943333	0.5	0.855	0.83	1	0.7	0.394	0.66	0.41	0.835	0.56	0.46	1	0.465	0.84	0.22	0.62	0.59	0.73	0.553333	1	0.32	0.81	0.793333	0.72	0.995	1	0.633333	0.81	0.85	0.66	0.574
NM_002539	ODC1	0.54	0.48	0.59	0.28	0.62	0.84	0.73	0.55	0.47	0.19	0.68	0.83	0.43	0.71	0.53	0.46	0.55	0.6	0.63	0.48	0.7	0.63	0.34	0.51	0.41	0.67	0.52	0.49	0.56	0.36	0.53	0.3	0.58	0.41	0.55	0.51	0.57	0.2	0.55	0.64	0.54	0.61	1	0.41	0.53	0.58	0.51	0.39
NM_006267	RANBP2	0.25	0.27	0.23	0.29	0.21	0.33	0.28	0.31	0.1	0.28	0.17	0.19	0.23	0.37	0.32	0.19	0.32	0.22	0.4	0.25	0.22	0.23	0.2	0.21	0.22	0.32	0.17	0.23	0.2	0.35	0.25	0.12	0.28	0.23	0.15	0.33	0.27	0.17	0.19	0.23	0.35	0.32	0.29	0.29	0.22	0.21	0.34	0.23
NM_024775	GEMIN6	0.77	0.96	0.7	0.62	0.7	0.93	0.82	1	0.63	0.74	1	0.77	0.84	0.67	0.76	0.59	1	0.769	0.71	0.92	1	0.6	0.679	0.76	1	1	0.81	0.83	0.94	0.61	0.93	0.51	0.88	0.733	0.85	0.793	0.81	0.73	0.83	0.896	0.74	0.83	1	0.81	0.82	0.69	0.73	0.75
NM_001031684	SRSF7	0.3	0.27	0.29	0.28	0.22	0.28	0.15	0.33	0.26	0.61	0.19	0.21	0.17	0.29	0.28	0.28	0.17	0.27	0.44	0.33	0.17	0.16	0.29	0.16	0.24	0.19	0.27	0.33	0.21	0.28	0.19	0.23	0.26	0.22	0.16	0.26	0.24	0.25	0.18	0.2	0.32	0.31	0.34	0.2	0.38	0.14	0.28	0.31
NM_012413	QPCT	0.7	0.39	0.625	0.41	0.54	0.77	0.4	1	0.38	0.525	1	0.83	0.42	0.59	0.43	0.37	0.43	0.82	0.47	0.55	1	0.48	0.72	0.66	1	0.685	0.66	0.23	0.67	0.72	0.54	0.31	0.68	0.35	0.475	0.81	0.45	0.703333	0.6075	1	0.56	0.73	0.94	0.603333	0.5925	0.67	0.52	0.56
NM_002354	EPCAM	0.55	0.48	0.4	0.31	0.48	0.42	0.41	0.24	0.2	0.19	0.27	0.49	0.22	0.58	0.5	0.38	0.54	0.27	0.4	0.37	0.77	0.5	0.18	0.5	0.47	0.61	0.49	0.25	0.48	0.24	0.54	0.16	0.41	0.41	0.54	0.43	0.41	0.41	0.28	0.38	0.44	0.54	0.54	0.43	0.36	0.56	0.54	0.39
NM_004846	EIF4E2	0.68	0.71	0.8	0.81	1	0.78	0.59	0.7	0.7	0.8	1	0.81	0.63	0.79	0.55	0.76	0.69	1	0.75	0.91	0.7	0.67	1	1	1	0.82	0.79	0.95	0.71	0.77	0.98	0.73	0.92	1	0.78	0.98	1	0.86	0.69	0.91	1	0.88	0.7	0.77	0.71	0.74	1	0.71
NM_001190266	ATG16L1	0.9	1	0.97875	0.52	0.916667	0.86	0.86	0.854	0.81	0.6	0.85	1	0.71	1	1	1	1	0.73	0.88	0.85	1	0.98625	0.87	0.96	0.92	0.86	1	0.89	1	0.67	1	0.76	0.88	0.79	0.85	0.98	1	0.71	0.95	0.98625	1	1	0.87	0.825	1	0.93	0.93	0.68
NM_016618	KRCC1	0.48	0.92	0.898889	0.55	0.76	1	0.96	0.49	0.54	0.37125	0.86	1	0.61	1	0.41	1	0.932222	0.74	0.99	0.745	1	0.85	0.504444	0.93	0.426	1	0.98	0.47	0.84	0.44	0.855	0.44375	0.94	0.647778	0.754444	0.71	0.917778	0.514444	0.66	0.82	0.715556	1	0.93	0.71	0.96	1	0.78	0.66
NM_014497	ZNF638	0.77	0.73	0.53	0.399	0.81	1	1	0.88	0.63	0.19	0.86	0.81	0.65	0.52	0.64	0.45	0.44	0.49	0.47	0.73	0.77	0.72	0.363	0.4	0.51	0.66	0.71	0.54	0.76	0.46	0.67	0.46	0.641	0.27	0.79	0.57	0.7	0.33	0.64	0.73	0.71	0.67	0.95	0.48	0.69	0.51	0.63	0.38
NM_001172509	SATB2	0.92	0.957143	0.955714	0.42	0.93	1	0.998571	0.846667	0.49	0.43	0.71	1	0.73	1	0.61	0.88	0.992857	0.93	1	0.953333	1	1	0.43	0.873333	0.51	0.988333	0.83	0.77	1	0.748571	0.89	0.41	0.841429	0.69	0.825	0.98	1	0.751429	0.844286	0.9	0.93	1	1	0.9	0.75	0.84	0.812	0.91
NM_138370	PKDCC	0.47	0.35	0.416667	0.26	0.48	0.49	0.443333	0.48	0.33875	0.63	0.29	0.31	0.347778	0.545556	0.41	0.42	0.487	0.32	0.54	0.42	0.953	0.45	0.38	0.49	0.52	0.6	0.65	0.46	0.78	0.41	0.6	0.35	0.385	0.45	0.43	0.46	0.55	0.59	0.43	0.41	0.4	0.44	0.59	0.448	0.5	0.577	0.47	0.45
NM_002807	PSMD1	0.34	0.31	0.26	0.31	0.3	0.5	0.7	0.11	0.29	0.21	0.23	0.24	0.18	0.28	0.35	0.29	0.45	0.16	0.43	0.46	0.4	0.33	0.17	0.21	0.24	0.29	0.33	0.29	0.34	0.25	0.33	0.16	0.22	0.45	0.35	0.26	0.41	0.13	0.37	0.34	0.26	0.41	0.22	0.46	0.56	0.44	0.22	0.29
NM_001615	ACTG2	0.75	0.57	0.56	0.49	0.78	0.89	0.44	0.678889	0.75	0.53	0.87	0.89	0.87	0.71	0.89	0.78	0.726	0.781	0.732222	0.91	0.787778	0.5	0.64	0.83	0.54	0.43	0.87	0.98	0.618	0.62	0.63	0.63	0.86	0.96	0.47	0.97	0.73	0.63	0.62	0.98	0.86	0.88	0.82	0.91	1	0.66	0.6	0.62
NM_006736	DNAJB2	0.37	0.32	0.25	0.22	0.25	0.3	0.348889	0.2	0.37	0.29	0.31	0.24	0.22	0.29	0.36	0.31	0.34	0.42	0.36	0.3	0.643333	0.27	0.24	0.25	0.39	0.25	0.24	0.33	0.42	0.29	0.32	0.23	0.35	0.44	0.48	0.34	0.3	0.32	0.42	0.39	0.35	0.42	0.27	0.27	0.26	0.3	0.36	0.33
NM_199229	RPE	0.79	0.65	0.93	0.53	0.68375	0.95	0.97	0.46	0.38	0.25	0.44	0.61	0.75	1	0.7	0.71	0.81	0.51	0.99	0.66	1	0.82	0.26	0.56	0.33	0.71375	0.62	0.77	0.95	0.63	0.84	0.21	0.63	0.8	0.76	0.68	0.79	0.31	0.75	0.72	0.88	0.96	0.77	0.83	0.59	0.84	0.45	0.52
NM_012455	PSD4	0.7	0.852	0.87	0.53	1	0.815	0.89625	0.83	0.705714	0.78	0.738571	0.915	0.66	0.955	0.82	0.84	0.925	0.58	0.924286	1	1	1	0.61	0.93	0.71	1	0.99	0.64	0.9	0.49	0.79	0.56	0.895	0.75	0.87	1	1	0.94	0.87	1	0.72	0.92	0.887778	0.82	0.97	1	0.75	0.65
NR_028063	GCC2	0.82	0.903333	0.985	0.57	0.825	0.98	0.972	0.77	0.774	0.8975	0.74	1	0.69	1	0.925	0.926667	0.94	0.84	0.91	0.93	1	0.99	0.643333	0.88	0.83	1	0.96	0.925	1	0.97	0.99	0.66	0.92	0.793333	0.85	0.99	0.956	1	0.904286	0.975	0.9	1	0.97	0.91	1	0.91	0.8	0.886667
NM_032494	ZC3H8	0.325	0.36	0.3925	0.22	0.315	0.706667	0.44	0.325	0.497412	0.191667	0.262	0.56	0.288	0.51	0.356	0.302	0.38	0.69	0.4325	0.426667	0.47	0.373333	0.158	0.298	0.36	0.37	0.38	0.328333	0.4075	0.44	0.225	0.1725	0.3	0.31	0.343333	0.384	0.51	0.26	0.3225	0.35	0.405	0.595	0.56	0.333333	0.33	0.325	0.276667	0.4
NM_015049	TRAK2	0.44	0.6	0.578571	0.2525	0.61504	0.568	0.746	0.44	0.37	0.22	0.242857	0.541667	0.355556	0.928	0.5	0.43	0.864286	0.4	0.771667	0.59	0.766667	0.64	0.206	0.475	0.315	0.48	0.55	0.323333	0.643333	0.435	0.485	0.17	0.493333	0.37	0.454	0.42	0.69	0.1525	0.486667	0.64	0.47	0.806	0.641111	0.5	0.58	0.545	0.466	0.33
NM_001083112	GPD2	0.54	0.96	0.785	0.44	0.92	1	1	0.846667	0.735	0.56	0.57	0.97	0.7	1	0.61	1	1	0.79	0.78	1	1	0.625721	0.63	1	0.71	0.637392	0.986667	0.57	0.996	1	1	0.41	0.89	0.89	1	0.81	1	0.545746	0.836667	1	0.99	1	0.77	0.79	0.883333	1	1	0.815
NM_001199112	MDH1	0.56	0.58	0.74	0.49	0.73	0.79	0.74	0.36	0.5	0.78	0.88	0.63	0.49	0.85	0.55	0.67	0.78	0.44	0.6	0.61	0.81	0.52	1	0.69	0.96	1	0.57	0.38	0.61	0.59	0.82	0.67	0.74	0.57	0.82	0.59	0.72	0.79	0.6	0.52	0.72	0.85	0.73	0.65	0.67	0.75	0.71	0.6
NM_003467	CXCR4	0.555	0.35	0.39	0.05	0.3	0.726667	0.71	0.31	0.1775	0.092	0.234	0.36	0.24	0.922	0.475	0.376667	0.99	0.04	0.5	0.37	1	0.3975	0.178	0.45	0.1925	0.393333	0.2	0.2	0.9	0.28	0.476	0.02	0.23	0.21	0.31	0.225	0.52	0.065	0.38	0.3675	0.4	1	0.534	0.356667	0.357143	0.4775	0.2	0.24
NM_001002243	AFTPH	0.73	0.825	0.73	0.19	0.68	1	1	0.38	0.34	0.11	0.29	0.63	0.46	1	0.77	0.67	1	0.36	1	0.65	1	0.96	0.09	0.6	0.17	0.44	0.57	0.39	1	0.43	0.65	0.24	0.58	0.62	0.8	0.44	0.72	0.15	0.8	0.6	0.53	1	0.92	0.63	0.76	0.8	0.5	0.33
NM_004040	RHOB	1	0.9	1	0.28	0.71	0.97	0.948333	0.784	0.655	0.45	1	1	0.66	1	1	0.68	1	0.95	1	0.85	1	1	0.53	0.79	0.57	1	0.93	0.68	1	0.62	0.89	0.34	1	0.61	0.75	0.8	1	0.66	0.95	1	0.84	1	1	0.71	0.892857	0.98	0.76	0.7
NM_001137604	POLR1B	0.22	0.21	0.22	0.32	0.283333	0.313	0.292	0.274	0.198889	0.2025	0.17	0.18	0.3	0.343	0.3	0.266667	0.28	0.21	0.329	0.22	0.29	0.42	0.22	0.18	0.18	0.266	0.278	0.26	0.32	0.28	0.32	0.12	0.21	0.277778	0.26	0.21	0.297	0.26	0.17	0.3125	0.29	0.3	0.26	0.26	0.296	0.26	0.271111	0.23
NM_152516	COMMD1	0.83	0.6	0.77	0.78	0.67	0.9	0.91	0.93	0.75	0.98	0.91	0.91	0.48	0.77	0.6	1	0.8	1	1	0.65	0.75	0.64	1	0.62	1	0.88	0.88	0.72	0.59	0.71	0.59	0.81	0.84	0.818	0.6	0.85	0.73	0.98	0.82	0.51	0.774	0.78	0.63	0.97	0.86	0.69	0.51	0.76
NM_014748	SNX17	0.69	0.75	0.74	0.31	0.56	0.6	0.51	0.52	0.48	0.48	0.33	0.41	0.48	0.75	0.68	0.65	0.72	0.51	0.65	0.71	1	0.82	0.19	0.73	0.55	0.84	0.68	0.56	0.62	0.69	0.74	0.33	0.57	0.61	0.71	0.8	0.79	0.63	0.52	0.84	0.76	0.84	0.41	0.73	0.51	0.86	0.73	0.68
NM_006634	VAMP5	0.744	0.75	0.73	0.48	1	0.66	0.78	0.47	0.52	0.76	0.55	0.68	0.83	0.97	0.749	1	0.85	0.71	0.63	0.742	1	0.93	0.48	0.8	0.88	1	0.73	0.7	0.8	0.71	0.93	0.39	0.6	0.7	0.85	0.49	0.8	0.92	0.38	1	0.9	0.86	0.86	0.54	0.53	0.78	0.82	0.62
NM_003183	ADAM17	0.67	0.64125	0.8	0.31	0.464286	0.86	0.911111	0.362222	0.44	0.14	0.315556	0.744	0.375	0.954286	0.61	0.55625	0.895556	0.344444	0.7725	0.538889	1	0.65	0.36	0.554444	0.31	0.53125	0.531111	0.361111	0.9775	0.27	0.67125	0.147778	0.555556	0.5	0.52375	0.4725	0.77	0.1925	0.542857	0.57625	0.49	0.959	0.822222	0.505	0.5275	0.725	0.4975	0.35
NM_021141	XRCC5	0.35	0.48	0.32	0.34	0.27	0.25	0.34	0.31	0.24	0.18	0.14	0.31	0.33	0.45	0.31	0.45	0.36	0.3	0.31	0.29	0.22	0.44	0.15	0.26	0.21	0.27	0.38	0.27	0.34	0.46	0.38	0.15	0.51	0.5	0.45	0.54	0.4	0.2	0.19	0.42	0.48	0.33	0.21	0.51	0.32	0.33	0.42	0.37
NM_001193304	TMEM127	0.71	0.781111	1	0.28	0.85	1	0.82	0.73	0.39	0.46	0.494444	0.732222	0.66	1	0.59	0.81	0.83	0.55	0.78	0.84	1	0.84	0.29	0.65	0.49	0.755556	0.84	0.56	0.93	0.6	0.84	0.24	0.54	0.59	0.54	0.85	1	0.65	0.89	0.83	0.64	1	0.96	0.45	0.94	0.69	0.52	0.63
NM_001130445	SSFA2	0.43	0.57	0.42	0.38	0.4	0.74	0.78	0.41	0.21	0.1	0.09	0.79	0.33	1	0.42	1	1	0.08	0.81	0.4	1	0.52	0.03	0.47	0.17	0.37	0.26	0.42	0.75	0.21	0.67	0	0.38	0.48	0.53	0.46	0.46	0.11	0.49	0.29	0.3	0.88	0.98	0.51	0.5	0.99	0.5	0.32
NM_014763	MRPL19	0.09	0.04	0.08	0.18	0.16	0.06	0.07	0.12	0.09	0.17	0.04	0.06	0.09	0.08	0.11	0.13	0.12	0.15	0.12	0.25	0.05	0.06	0.206	0.12	0.162	0.06	0.14	0.13	0.09	0.32	0.28	0.124286	0.07	0.14	0.14	0.11	0.09	0.122857	0.05	0.15	0.33	0.07	0.06	0.09	0.19	0.17	0.14	0.07
NM_017657	AFTPH	0.73	0.825	0.73	0.19	0.68	1	1	0.38	0.34	0.12	0.3	0.63	0.46	1	0.76	0.67	1	0.36	1	0.64	1	0.96	0.09	0.6	0.17	0.44	0.57	0.4	1	0.43	0.64	0.24	0.58	0.61	0.8	0.44	0.72	0.14	0.81	0.6	0.53	1	0.92	0.63	0.76	0.8	0.5	0.32
NM_004457	ACSL3	0.2	0.08	0.17	0.08	0.1	0.15	0.11	0.09	0.17	0.14	0.05	0.11	0.07	0.22	0.32	0.1	0.29	0.05	0.19	0.15	0.1	0.1	0.07	0.09	0.07	0.08	0.12	0.1	0.21	0.14	0.14	0.02	0.2	0.1	0.12	0.08	0.14	0.05	0.03	0.12	0.21	0.23	0.21	0.1	0.1	0.16	0.19	0.1
NM_002936	RNASEH1	0.32	0.24	0.36	0.27	0.24	0.17	0.2	0.2	0.28	0.174286	0.05	0.09	0.28	0.34	0.39	0.187	0.27	0.21	0.2	0.2	0.06	0.191667	0.19	0.21	0.11	0.05	0.11	0.224286	0.21	0.2	0.39	0.09	0.17	0.272857	0.19	0.16	0.24	0.1	0.12	0.26	0.351667	0.16	0.07	0.24	0.24	0.15	0.56	0.13
NM_032574	DPY30	0.7	0.66	0.54	0.47	0.59	0.67	0.66	0.53	0.42	0.34	0.54	0.7	0.51	0.78	0.65	0.65	0.57	0.59	0.7	0.56	0.9	0.55	0.64	0.63	0.69	0.56	0.67	0.42	0.71	0.51	0.77	0.47	0.54	0.37	0.65	0.43	0.56	0.41	0.39	0.55	0.71	0.7	0.76	0.4	0.53	0.63	0.99	0.48
NM_212552	BOLA3	0.21	0.41	0.4	0.09	0.1	0.55	0.85	0.15	0.16	0	0.02	0.24	0.09	0.67	0.23	0.23	0.68	0.11	0.64	0.56	0.38	0.27	0.01	0.26	0.03	0.13	0.25	0.14	0.37	0.25	0.52	0.02	0.25	0.29	0.26	0.18	0.45	0	0.28	0.31	0.46	0.6	0.2	0.44	0.37	0.53	0.35	0.11
NM_004044	ATIC	0.64	0.53	0.59	0.49	0.33	0.51	0.46	0.4	0.33	0.26	0.38	0.36	0.35	0.43	0.67	0.43	0.69	0.47	0.47	0.68	0.74	0.45	0.22	0.36	0.24	0.32	0.58	0.31	0.6	0.46	0.46	0.36	0.47	0.43	0.49	0.43	0.5	0.27	0.37	0.52	0.53	0.43	0.33	0.54	0.53	0.49	0.52	0.37
NM_001193483	LIMS1	0.67	1	0.96	0.782857	0.975	0.97	1	0.9725	1	0.67	0.8	1	0.898	1	0.58	0.954	1	0.886	0.997143	0.981667	1	1	0.61	1	0.73	1	1	0.908	1	1	1	0.844	1	0.93	1	1	1	0.91	0.62	1	0.81	1	1	1	0.99125	0.973333	0.92	0.915
NM_015636	EIF2B4	0.88	1	0.9	0.88	1	1	1	1	0.91	0.81	0.81	0.88	1	0.84	1	0.89	1	0.93	1	1	1	0.67	0.83	0.72	0.88	0.81	0.88	0.93	0.85	0.82	1	1	0.9	1	1	1	0.99	1	1	1	1	0.77	0.7	1	0.94	0.94	0.91	0.86
NM_152783	D2HGDH	0.4375	0.4425	0.485	0.27	0.37	0.375	0.356667	0.32	0.38	0.44	0.344286	0.53	0.325	0.61	0.422	0.29	0.535714	0.31	0.38	0.34	1	0.26	0.32	0.444	0.36	0.39	0.42	0.363333	0.636	0.38	0.76	0.31	0.318	0.37	0.59	0.22	0.4	0.39	0.34	0.56	0.31	0.29	0.386	0.37	0.26	0.58	0.48	0.39
NM_020143	PNO1	0.43	0.58	0.45	1	0.47	0.5	0.59	0.52	0.46	0.73	0.87	0.5	0.48	0.6	0.43	0.56	0.58	0.59	0.54	0.65	0.74	0.48	0.75	0.5	1	1	0.721	0.38	0.67	1	0.85	1	0.54	0.531	0.56	0.54	0.61	0.791	0.5	0.69	0.63	0.54	0.53	0.55	0.91	0.82	0.46	0.59
NM_006062	SMYD5	0.75	1	0.934286	0.99	0.985	0.873333	0.978333	0.858	0.75	1	0.728571	0.928333	1	0.955	0.77	1	0.908333	0.92	0.951429	0.971667	1	1	0.98	0.852857	1	0.936	0.97	0.87375	0.86	1	1	0.67	0.916667	1	1	1	0.981667	1	0.97	0.9475	0.98	0.993333	0.7	1	0.9	1	0.82	1
NM_007046	EMILIN1	0.24	1	0.31	0.21	0.74	0.88	0.72	0.74	0.4025	0.32	0.27	0.29	0.62	1	0.33625	1	0.53	0.09	0.535556	0.555556	0.421	0.39	0.3	0.78	0.37	0.54	0.57	0.87	0.27	0.22	0.48	0.14	0.18	0.71	0.64	0.46	0.35	0.49	0.51875	0.61	0.31	0.44	1	0.31	0.67	0.21	0.54	0.81
NM_021103	TMSB10	0.61	0.55	0.46	0.66	0.58	0.67	0.55	0.56	0.64	0.42	0.43	0.37	0.61	0.63	0.6	0.63	0.58	0.62	0.62	0.55	0.69	0.53	0.86	0.51	0.57	0.54	0.62	0.52	0.49	0.4	0.58	0.56	0.59	0.76	0.52	0.95	0.65	0.4	0.61	0.65	0.59	0.59	0.45	0.76	0.67	0.58	0.56	0.52
NM_005731	ARPC2	0.52	0.39	0.41	0.18	0.32	0.55	0.71	0.32	0.23	0.11	0.12	0.44	0.32	0.58	0.53	0.3	0.59	0.17	0.57	0.43	0.83	0.44	0.18	0.43	0.24	0.43	0.3	0.32	0.63	0.25	0.34	0.08	0.4	0.32	0.46	0.32	0.5	0.16	0.43	0.4	0.4	0.59	0.43	0.35	0.47	0.41	0.33	0.3
NM_002601	PDE6D	0.89	0.62	0.57	0.58	0.863333	0.7	0.51	0.87	0.66	0.89	1	0.88	0.757143	0.99	0.83	0.86	0.77	0.78	0.6	0.82	1	1	0.60875	1	0.8	1	0.89	0.66	0.79	1	1	0.65125	0.62	0.782222	0.76	0.72	0.94	0.92625	0.57	0.9	1	0.69	0.89	0.67	0.67	0.903333	0.76	0.91
NM_001105199	TMEM177	0.753333	1	0.98	1	1	1	1	0.92	0.813333	0.93	0.866667	0.89	1	1	0.83	0.97	1	0.78	0.94	1	1	1	0.62	0.99	1	1	1	0.95	0.9	0.88	0.915	0.77	0.91	0.99	1	1	1	1	0.85	1	0.612874	0.97	0.91	1	0.96	0.82	1	0.9
NM_001199135	TANK	0.25	0.07	0.08	0.15	0.158	0.3	0.37	0.03	0.11	0	0.02	0.36	0.07	1	0.18	0.2	0.7	0.05	0.17	0.05	1	0.07	0.01	0.22	0.01	0.04	0.06	0.04	0.51	0.05	0.24	0	0.1	0.11	0.16	0.07	0.17	0	0.16	0.05	0.11	0.76	0.55	0.15	0.13	0.28	0.2	0.05
NM_015361	R3HDM1	0.83	0.77	1	0.38	0.828333	0.991667	1	0.717143	0.58	0.36375	0.61625	1	0.58	1	0.76375	0.805714	1	0.55	0.92	0.8	1	0.968571	0.373333	0.79	0.4275	0.96	0.828	0.39	1	0.553	0.85	0.45	0.85125	0.701111	0.69	0.88	0.988	0.491667	0.72	0.93	0.5	0.99375	1	0.726667	0.7	0.876667	0.68375	0.66
NM_002491	NDUFB3	0.65	0.51	0.58	0.57	0.47	0.59	0.6	0.43	0.46	0.26	0.34	0.57	0.48	0.58	0.6	0.56	0.59	0.42	0.64	0.65	0.79	0.44	0.22	0.54	0.48	0.37	0.53	0.41	0.62	0.42	0.58	0.3	0.59	0.52	0.55	0.51	0.68	0.18	0.57	0.46	0.61	0.63	0.44	0.57	0.51	0.58	0.61	0.49
NM_147184	TP53I3	0.75	0.66	0.58	0.9	1	0.52	0.54	0.59	0.7	1	0.93	0.43	0.74	0.6	0.87	0.51	0.22	0.46	0.64	0.25	0.84	0.62	0.88	0.45	0.73	1	0.55	1	0.51	0.62	0.4	0.64	0.27	0.22	0.606667	0.94	0.78	1	0.26	0.86	0.54	0.78	0.76	0.42	0.96	0.44	0.51	0.88
NM_032357	CCDC115	1	1	1	0.21	0.86	1	1	0.6	0.4	0.18	0.33	1	0.57	1	0.99	0.92	1	0.4	1	0.68	1	0.79	0.1	0.79	0.26	0.58	0.68	0.63	0.95	0.54	0.61	0.17	0.8	0.6	0.69	0.57	1	0.24	0.92	1	0.68	1	1	0.57	1	1	0.65	0.52
NM_001199104	NT5C1B-RDH14	0.41	0.21	0.32	0.141667	0.354286	0.77125	0.832222	0.28	0.218889	0.0975	0.234286	0.57	0.242857	0.9	0.54	0.26	0.875714	0.233	0.658	0.35375	1	0.5	0.07	0.46	0.05	0.309	0.17	0.214444	0.77	0.264286	0.32	0.125714	0.435556	0.285556	0.37	0.29	0.39	0	0.67	0.371	0.4	0.84	0.29	0.28	0.54	0.433	0.357	0.25
NM_018221	MOB1A	0.72	0.59	0.56	0.92	0.52	0.78	0.72	0.65	0.58	0.254	0.51	0.85	0.37	0.8	0.75	0.54	0.76	0.65	0.71	0.55	1	0.73	0.286	0.67	0.6	0.62	0.63	0.5	0.78	0.55	0.68	0.41	0.52	0.42	0.68	0.45	0.59	0.341	0.6	0.7	0.51	0.8	1	0.68	0.63	0.78	0.61	0.48
NM_002712	PPP1R7	1	0.82	0.63	0.53	0.84	0.61	0.67	0.91	0.48	0.72	0.51	0.62	0.79	0.84	1	0.72	0.81	0.65	0.71	0.75	1	0.79	0.42	0.74	0.82	0.95	0.57	0.65	0.83	0.93	0.73	0.65	0.61	0.66	0.9	0.85	0.6	0.75	0.65	0.8	0.55	0.68	0.58	0.7	0.69	0.81	0.65	0.81
NR_045769	ATF2	0.8	0.736667	0.74	0.216667	0.64	0.915	0.985	0.49	0.47	0.171429	0.56	0.84	0.473333	1	0.622	0.58	1	0.42	0.905	0.704	1	0.91	0.21125	0.67	0.35	0.745	0.625714	0.42	1	0.485	0.722	0.177143	0.655	0.456667	0.39	0.48	0.92	0.258571	0.45	0.766	0.83	1	0.916	0.55	0.733333	0.706667	0.53	0.418
NM_001244678	THNSL2	0.666667	0.6975	0.706667	0.31	0.87	0.640807	0.81	0.815	0.57	0.46	0.7425	0.913333	0.41	0.956667	0.656667	0.703333	1	0.67	0.74	0.74	1	0.93	0.6125	0.89	0.65	0.98	0.78	0.66	0.81	0.63	0.76	0.5175	0.7375	0.64	0.633333	0.63	0.885	0.52	0.674	0.94	0.61	0.88	0.86	0.83	0.8	0.640971	0.725	0.646667
NM_001128928	INPP1	0.76	0.89	0.93	0.57	0.45	0.6	0.51	0.54	0.662	0.64	0.69	0.68	0.55	0.64	0.56	0.659	0.54	0.66	0.58	0.58	1	0.68	1	0.8	1	0.87	0.85	0.61	0.79	0.5	0.58	0.38	0.64	0.87	0.67	0.54	0.66	0.63	0.49	0.78	0.63	0.66	0.763	0.74	0.64	0.714	1	0.21
NM_020651	PELI1	0.76	0.9025	1	0.4	0.752	1	1	0.51	0.46375	0.27	0.45	1	0.596	1	0.63	0.85	1	0.52	1	0.78	1	0.93	0.3	0.78	0.33	0.916667	0.68	0.596	1	0.42	0.7725	0.25	0.88	0.64875	0.72	0.746667	0.955	0.34	0.79	0.83125	0.63	1	1	0.58	0.71	0.882	0.61	0.61
NM_019896	POLE4	0.62	0.62	0.615	0.9	0.59	0.75	0.65	0.54	0.67	1	0.75	0.64	0.62	0.7	0.64	0.67	0.68	0.58	0.67	0.71	0.91	0.61	1	0.66	1	0.94	0.68	0.63	0.67	0.82	0.8	0.6	0.57	0.53	0.81	0.72	1	1	0.59	0.76	0.97	0.82	0.53	0.64	0.8	0.79	1	0.59
NM_001206864	STRADB	0.9	1	0.663333	0.385	0.66	0.74	1	0.535	0.42	0.665	0.6	0.716667	0.555	0.934	0.79	0.756667	0.895	0.56	0.795	1	1	0.9	0.653333	0.716	0.74	1	0.945	0.493333	0.82	0.67	0.848	0.44	0.7675	0.476667	0.704	0.723333	0.91	0.8025	0.67	0.79	0.764	0.93	0.902857	0.8	1	0.973333	0.69	1
NM_015348	TMEM131	0.851111	0.981	1	0.32	0.87	0.994	0.973	0.64	0.51	0.16	0.72	0.974	0.51	1	0.793	0.67	1	0.75	0.88	0.79	1	0.83	0.24	0.8	0.37	0.66	0.96	0.6	0.96	0.31	0.85	0.24	1	0.64	0.74	1	1	0.27	0.73	0.76	0.8	1	1	0.99	0.81	0.7	0.64	0.64
NM_177969	PPM1B	0.29	0.246667	0.13	0.21	0.251429	0.519	0.4775	0.113333	0.201667	0.04	0.04	0.56	0.09	0.765	0.28	0.37125	1	0.07	0.48	0.21	0.79875	0.162	0.0614286	0.385556	0.108333	0.201111	0.22	0.13625	0.79	0.14375	0.59	0.04	0.2	0.17	0.344444	0.39	0.284	0.04	0.17	0.17	0.254	0.68	0.47	0.29	0.15	0.487778	0.37	0.167143
NM_001145000	ITGAV	0.63	0.925	1	0.3575	0.61504	0.78	0.625937	0.51	0.51	0.443333	0.59	1	0.529692	1	0.55	0.601287	1	0.7025	0.99	0.98	0.730727	0.826667	0.3925	0.79	0.464286	0.85	0.935	0.53	1	0.69	0.96	0.33	0.93	0.725714	0.8	0.8575	1	0.56	0.56	0.89	0.7	0.91	0.636575	0.724286	0.866	0.888333	1	0.82
NM_032601	MCEE	0.178889	0.15	0.134	0.09	0.06	0.29	0.238889	0.1	0.08125	0.0516667	0.04	0.15	0.03	0.44	0.18375	0.1225	0.252	0.12	0.15	0.1375	0.27	0.142222	0.0585714	0.139	0.108333	0.03	0.09	0.065	0.28	0.106667	0.195	0.07	0.14	0.12125	0.148	0.06	0.1	0.07125	0.1025	0.103	0.162857	0.32	0.11	0.29	0.05	0.179	0.15625	0.07
NM_003385	VSNL1	0.62	0.65	0.51	0.22	0.42	0.67	0.8	0.36	0.23	0.21	0.31	0.32	0.26	0.8275	0.52	0.4075	0.91	0.36	0.53	0.42	1	0.6	0.11	0.39	0.25	0.42	0.444	0.22	0.583333	0.36	0.57	0.16	0.4275	0.31	0.47	0.25	0.51	0.23	0.27	0.57	0.38	0.76	0.77	0.55	0.3	0.456	0.42	0.33
NM_001079866	BCS1L	0.8	0.91	0.32	0.4	0.46	0.61	0.46	0.57	0.52	0.4	1	0.7	0.58	0.48	0.61	0.58	0.54	0.95	0.81	0.58	0.7	0.51	0.45	0.594	0.78	0.76	0.79	0.7	0.67	0.52	0.84	0.47	0.65	0.73	0.64	0.57	0.73	0.41	0.75	0.49	0.99	0.55	0.82	0.73	0.67	0.5	0.45	0.47
NM_198189	COPS8	0.7	0.92	1	0.845	0.92	0.93	1	0.945	1	1	1	1	1	1	0.87	0.958	1	0.937778	1	1	1	1	1	1	1	0.99	1	0.85	0.77	1	1	0.86	0.99	0.945	1	1	1	1	1	1	1	1	1	1	0.972	0.992222	1	0.89
NM_001153	ANXA4	0.46	0.46	0.4	0.28	0.42	0.46	0.39	0.22	0.15	0.31	0.25	0.44	0.26	0.59	0.52	0.43	0.47	0.26	0.44	0.42	0.5	0.4	0.38	0.39	0.4	0.43	0.4	0.25	0.49	0.36	0.45	0.24	0.39	0.43	0.39	0.34	0.35	0.32	0.29	0.37	0.45	0.46	0.45	0.44	0.39	0.46	0.38	0.3
NM_022915	MRPL44	0.59	1	0.63	1	0.71	0.72	0.91	0.63	0.56	0.858889	0.77	0.68	0.66	0.91	0.52	1	0.71	0.64	0.61	0.93	1	0.92	1	0.6	1	0.77	1	0.54	0.84	1	0.79	0.773	0.7	1	0.92	0.98	1	1	0.63	0.9	0.86	0.73	0.67	0.97	0.98	0.77	0.76	0.66
NM_001013663	PTRHD1	1	0.65	0.75	0.83	0.82	0.81	0.6	0.94	0.7	0.88	1	0.94	0.67	0.75	1	0.57	0.73	1	0.65	0.81	0.98	0.64	1	0.67	1	0.9	0.79	0.78	0.75	0.76	0.97	0.76	0.7	0.74	0.68	0.86	1	1	0.57	0.96	0.94	0.89	0.86	0.74	0.6	0.68	0.78	0.69
NM_025181	SLC35F5	1	0.59	0.54875	0.26	0.546667	1	1	0.24	0.331667	0.114	0.15	0.95	0.37	1	0.77	0.75	0.73	0.38	1	0.39	1	0.55	0.18	0.55	0.175	0.6075	0.53	0.28	0.99	0.33	0.77	0.126	0.62	0.475	0.608571	0.9	0.53	0.155	0.561667	0.542	0.35	1	1	0.49	0.62	0.99	0.68	0.19
NM_139346	BIN1	0.91	1	1	0.84	1	0.83	1	0.825	0.79	0.92	0.58	0.73	0.92	0.73	0.9	0.97	0.77	0.57	0.9	0.95	0.85	1	0.62	0.88	0.96	1	0.98	0.82	0.68	0.8	0.76	0.79	0.66	0.96	0.76	0.98	1	1	0.88	0.93	0.62	0.98	1	0.93	0.97	0.92	0.75	0.84
NM_001145928	SAP130	0.695	0.975	0.725	1	0.755	0.87	0.9475	0.805	0.68	0.41	1	0.57	0.953333	0.683678	0.68	0.99	0.75	0.77	0.628492	0.895	1	1	0.33	0.8	1	1	1	0.71	0.795	0.816	0.933333	0.81	0.578595	0.92	0.81	0.873333	0.78	1	0.56	0.81	1	0.965	0.9875	0.81	0.886667	1	0.745	0.893333
NM_015425	POLR1A	0.88	1	0.99	0.64	0.9	0.865	0.93	0.906	0.79	0.6	1	1	0.529692	0.976667	0.94	1	0.8	0.954	0.77	0.82	1	1	0.57	0.93	0.8	1	1	0.855	1	0.66	0.92	0.75	0.99	0.88	1	1	1	1	0.75	0.88	0.81	1	0.9675	0.99	1	0.79	0.93	0.98
NM_013388	PREB	0.71	0.93	1	0.6	0.97	1	0.76	0.86	0.5	1	0.9	0.65	0.71	0.89	0.63	1	0.93	0.67	1	0.95	1	0.92	0.89	1	0.93	1	0.93	0.88	0.73	0.97	1	0.65	0.85	0.8	0.75	0.88	0.89	1	0.89	1	0.85	0.94	1	0.66	0.87	0.83	0.94	1
NM_033416	IMP4	0.65	0.68	0.7	0.69	0.86	0.69	1	0.57	0.75	0.69	1	0.66	0.69	0.69	0.56	0.66	0.59	1	0.74	0.47	0.66	0.85	0.6	0.58	0.93	0.92	1	0.87	0.62	0.59	0.41	0.81	0.61	0.78	0.57	0.77	0.73	0.73	0.89	0.94	0.89	0.75	0.88	0.75	0.78	0.26	0.35	0.59
NM_006216	SERPINE2	0.37	0.35	0.29	0.335714	0.29	0.45	0.4	0.43	0.28	0.49	0.46	0.45	0.27	0.58	0.468889	0.35	0.45	0.37	0.33	0.47	1	0.4	0.36	0.4	0.56	0.77	0.4	0.26	0.58	0.5	0.46	0.28	0.63	0.42	0.437778	0.43	0.49	0.28	0.36	0.43	0.6	0.44	0.48	0.27	0.33	0.69	0.418	0.23
NM_145687	MAP4K4	0.39	0.18	0.17	0.2	0.24	0.24	0.19	0.241	0.22	0.22	0.1	0.22	0.21	0.29	0.355	0.12	0.23	0.19	0.22	0.26	0.28	0.22	0.28	0.13	0.12	0.2	0.19	0.34	0.28	0.24	0.22	0.16	0.23	0.28625	0.16	0.22	0.22	0.2	0.2	0.27	0.33	0.25	0.24	0.22	0.22	0.2	0.26	0.19
NM_006826	YWHAQ	0.52	0.79	0.82	0.41	0.63	0.91	0.82	0.52	0.59	0.34	0.55	0.83	0.57	0.91	0.5	0.64	0.74	0.66	0.89	0.8	1	0.7	0.49	0.6	0.52	0.56	0.77	0.49	0.64	0.69	0.66	0.52	0.78	0.6	0.67	0.67	0.88	0.37	0.75	0.67	0.6	0.87	0.9	0.64	0.77	0.78	0.55	0.52
NM_001254738	RND3	0.84	0.585073	0.9925	0.743333	0.975	1	0.96	0.91	1	0.6025	0.95	1	0.86	1	0.75	1	1	0.97	0.97625	1	1	0.78	0.57	1	0.56	1	0.71	0.95	1	0.83	0.9675	0.613333	1	0.9	0.93	1	1	0.766667	1	1	0.85	1	1	0.76	0.9975	1	0.82	0.935
NM_000183	HADHB	0.75	0.7	0.63	0.33	0.54	0.9	0.74	0.57	0.35	0.2	0.3	0.69	0.51	0.77	0.74	0.63	0.65	0.37	0.72	0.6	1	0.67	0.26	0.72	0.29	0.68	0.64	0.57	0.95	0.58	0.59	0.23	0.48	0.59	0.69	0.61	0.59	0.34	0.52	0.72	0.65	0.78	0.73	0.5	0.53	0.64	0.64	0.57
NM_003584	DUSP11	0.575556	0.5	0.48	0.53	0.55	0.9	0.92	0.22	0.39	0.0616667	0.26	0.89	0.21	1	0.561	0.63	1	0.29	0.66	0.52	1	0.41	0.24	0.73	0.24	0.48	0.45	0.288889	0.98	0.5	0.76	0.09	0.62	0.66	0.62	0.5	0.61	0.12	0.43	0.482857	0.64	1	0.95	0.53	0.64	0.67	0.67	0.34
NM_001025436	SPAG16	0.601667	0.5	0.603456	0.2675	0.755	0.83	1	0.56	0.33	0.378	0.245	0.73	0.32	0.73	0.566667	0.49	0.625	0.4	0.783333	0.833333	1	0.7	0.473333	0.716667	0.376667	0.615	0.5	0.586667	0.78	0.52	0.733333	0.17	0.5125	0.51	0.66	0.39	0.78	0.43	0.533333	0.61	0.6	0.983333	0.76	0.55	0.668	0.603333	0.73	0.473333
NM_019048	ASNSD1	0.35	0.24	0.29	0.3	0.29	0.25	0.27	0.21	0.18	0.135	0.24	0.26	0.2	0.82	0.41	0.33	0.45	0.25	0.39	0.42	0.64	0.25	0.09	0.34	0.28	0.25	0.24	0.19	0.45	0.27	0.28	0.04	0.26	0.32	0.4	0.43	0.43	0.18	0.31	0.32	0.4	0.35	0.18	0.22	0.42	0.28	0.33	0.24
NM_001256140	CAPG	0.78	0.8	0.66	0.69	0.33	0.66	0.51	0.51	0.6	0.47	0.44	0.46	0.63	0.81	0.9	0.68	0.87	0.59	0.75	0.87	0.69	0.63	0.35	0.64	0.47	0.45	0.81	0.55	0.55	0.8	0.66	0.66	0.45	0.68	0.59	0.67	0.73	0.46	0.56	0.84	0.69	0.73	0.31	0.79	0.76	0.69	0.64	0.65
NM_001381	DOK1	0.62	0.57	0.756667	0.37	0.6	0.72	0.415	0.55	0.51	1	0.6225	0.635	0.475	0.76	0.63	0.575	0.78	0.5525	0.7375	0.59	1	0.68	0.92	0.54	0.79	0.99	0.66	0.701667	0.978	0.99	0.72	0.9	0.536667	0.65	0.72	0.58	0.7	1	0.788333	0.676667	0.6	0.6	0.776667	0.53	0.756	0.86	0.7	0.671667
NM_015530	GORASP2	1	1	1	0.41	1	1	1	1	0.88	0.36	0.89	1	0.7	1	0.84	0.68	1	0.97	1	0.99	1	0.92	0.46	0.68	0.47	0.85	1	0.85	0.74	0.3	0.85	0.34	1	0.6	0.69	0.76	1	0.5	1	1	0.77	1	1	0.6	1	0.78	0.7	0.76
NM_014914	AGAP1	0.305	0.3025	0.3125	0.47	0.47	0.5275	0.3825	0.296667	0.86	0.34	0.08	0.35875	0.3	0.51	0.55	0.51	0.2825	0.295	0.405	0.396667	0.26625	0.27	0.26	0.29	0.4	0.361667	0.363333	0.39	0.426667	0.395	0.57	0.26	0.33	0.48	0.328333	0.13	0.371429	0.21	0.24	0.36	0.82	0.408	0.11	0.31	0.423333	0.35	0.38	0.294286
NM_177983	PPM1G	0.75	0.74	0.66	0.71	0.57	0.58	0.56	0.49	0.63	0.74	0.4	0.45	0.46	0.79	0.68	0.69	0.69	0.49	0.51	0.69	0.94	0.94	0.3	0.69	0.6	1	0.73	0.51	0.66	0.74	0.89	0.49	0.52	0.61	0.71	0.81	0.71	0.75	0.61	0.81	0.72	0.69	0.6	0.72	0.5	0.85	0.75	0.63
NM_178313	SPTBN1	0.15	0.1	0.22	0.06	0.06	0.12	0.18	0.05	0.11	0.09	0.05	0.14	0.05	0.16	0.14	0.1	0.2	0.06	0.1	0.1	0.175556	0.09	0.07	0.13	0.06	0.06	0.07	0.09	0.12	0.1	0.14	0.02	0.18	0.17	0.08	0.07	0.28	0.07	0.1	0.18	0.09	0.12	0.1	0.05	0.04	0.15	0.12	0.04
NM_016133	INSIG2	0.85	0.655	0.82	0.6025	0.61504	0.725	0.71	0.59	0.89	0.463333	0.24	0.58	0.57	0.82	0.64125	0.7325	0.76	0.64	0.77	0.7575	1	0.64	0.516667	0.588	0.615	0.6	0.73	0.5825	0.91	0.72	0.712	0.17	0.49	0.675	0.61	0.715	0.93	0.513333	0.73	0.796667	0.92	0.69	0.73	1	0.708	0.61	0.612	0.79
NM_052902	STK11IP	0.875	0.693333	0.913333	0.43	0.906667	0.9375	0.866667	0.79	0.706	1	0.943333	0.926667	0.718	1	0.788	0.64	0.792	0.787143	0.885	0.93	1	0.9	0.68	0.938571	0.77	0.95	0.82	0.845	0.923333	0.45	0.76	0.706	0.813333	0.72	0.8	0.65	0.9	0.91	0.85	1	0.88	1	0.934	0.75	0.824	0.72	0.72	0.816
NM_001159597	SH3YL1	0.62	0.89	0.8	0.42	0.63	0.89	0.84	0.42	0.44	0.44	0.37	0.79	0.4	1	0.66	0.68	0.83	0.42	0.63	0.63	1	0.61	0.36	0.77	0.36	0.47	0.66	0.46	0.85	0.58	0.74	0.27	0.61	0.68	0.59	0.54	0.78	0.47	0.37	0.61	0.59	0.91	0.81	0.77	0.64	1	0.62	0.51
NM_001164356	THAP4	0.65	0.61	0.67	0.76	0.78	0.56	0.61	0.63	0.64	0.61	0.56	0.52	0.68	0.78	0.76	0.62	0.82	0.88	0.52	0.61	0.8	0.71	0.49	0.63	0.74	0.69	0.83	0.7	0.63	0.69	0.68	0.59	0.69	0.8	0.55	0.89	0.81	0.55	0.74	0.74	0.85	0.79	0.48	0.85	0.78	0.72	0.64	0.68
NM_014585	SLC40A1	0.72	0.92	0.95	0.61	1	1	1	0.86	0.662222	0.82	1	1	0.8	1	0.67	0.9	1	0.8	1	1	1	1	1	0.78	0.96	1	0.9	0.85	1	0.67	0.9	0.85	0.84	0.77	0.72	0.85	0.88	1	1	0.95	0.72	1	1	0.82	1	0.97	0.73	0.67
NM_005415	SLC20A1	0.89	1	0.83	0.3	0.79	1	0.87	0.57	0.48	0.27	0.62	0.76	1	1	0.87	0.67	0.93	0.557	1	0.88	1	1	0.34	0.67	0.33	1	0.79	0.94	0.99	0.5	0.75	0.23	0.79	0.63	0.54	0.6	0.9	0.51	1	0.91	0.76	1	0.98	0.83	1	0.83	0.67	0.5
NM_004238	TRIP12	0.76	0.77	0.69	0.56	0.73	1	0.96	0.68	0.71	0.46	0.77	0.98	0.53	0.82	0.69	0.74	0.85	0.65	0.75	0.76	1	0.7	0.73	0.95	0.58	0.78	0.79	0.94	0.82	0.83	0.74	0.77	0.83	0.82	0.76	0.88	0.89	0.64	0.9	0.77	0.68	0.9	1	0.61	0.87	0.84	0.84	0.75
NM_001042548	FEZ2	0.79	1	0.96	0.78	0.945556	0.94	1	0.8	0.56	0.804444	1	1	0.47	1	0.67	1	1	0.97	0.91	1	1	1	0.71	0.96	0.56	0.85	1	0.805	0.94	1	0.94	0.743	0.9	0.83	0.84	1	1	0.894444	0.74	1	1	1	1	0.871	1	1	0.7	0.867
NM_001039613	IAH1	0.83	0.74	0.97	0.73	1	0.74	0.94	0.9	0.73	1	1	0.78	0.9	0.69	0.99	0.89	0.79	0.68	0.65	0.83	1	0.71	1	0.91	1	0.93	0.68	0.81	0.93	0.59	1	0.63	0.78	0.55	0.84	0.75	0.97	1	0.66	0.95	0.75	0.98	0.68	0.67	0.65	0.99	1	0.71
NM_022460	HS1BP3	0.56	0.95	1	0.66	1	1	0.68	0.85	0.7	0.87875	1	0.82	0.83	1	0.53	0.99	0.944	0.99	1	1	1	1	0.72	0.92	1	1	1	0.88	1	1	1	1	0.91	1	0.882	0.93	0.995	1	0.81	1	0.72	1	1	0.97	0.85	0.986	0.85	0.79
NM_001165931	RRM2	0.4	0.37	0.49	0.14	0.24	0.41	0.32	0.28	0.16	0.21	0.14	0.27	0.34	0.53	0.42	0.34	0.48	0.17	0.4	0.31	0.12	0.38	0.17	0.35	0.28	0.32	0.15	0.26	0.385714	0.45	0.33	0.13	0.21	0.41	0.33	0.26	0.35	0.16	0.37	0.32	0.37	0.4	0.22	0.31	0.27	0.33	0.34	0.21
NR_027238	LOC654342	0.637778	0.73	0.8	0.77	0.64	0.752	0.6	0.57	0.88	0.65	0.83	0.58	0.57	1	0.86	0.49	0.91	0.91	0.66	0.55	0.82	0.654	0.67	0.666	0.55	1	0.74	0.67	0.81	0.46	0.65	0.92	0.7	0.75	0.67	0.77	0.81	0.82	0.649	0.63	1	0.51	0.73	0.81	0.71	0.5	0.675	0.59
NM_002166	ID2	0.5	0.37	0.15	0.23	0.29	0.5	0.69	0.12	0.28	0.17	0.14	0.64	0.13	0.94	0.45	0.29	0.76	0.14	0.4	0.2	0.97	0.3	0.147143	0.4	0.26	0.36	0.3	0.05	0.53	0.17	0.4	0.13	0.3	0.24	0.36	0.21	0.34	0.14	0.2	0.17	0.35	0.85	0.61	0.23	0.15	0.53	0.38	0.15
NM_005783	TXNDC9	0.86	1	0.95	0.791	0.92	1	1	0.833	0.75	0.839	1	1	0.64	1	0.78	0.93	0.99	0.82	0.84	0.97	1	0.97	0.792	0.932	0.857778	1	0.93	0.76	0.89	0.77	1	0.688889	0.86	0.68	0.926	0.8	1	0.9	0.91	1	0.56	1	1	0.99	1	0.92	0.848	0.92
NM_017735	TTC27	0.46	0.5	0.57	0.446	0.3	0.457778	0.437	0.331	0.416667	0.285	0.26	0.41	0.281	0.548889	0.455	0.413	0.505556	0.5	0.424444	0.86	0.65	0.43	0.468	0.482222	0.56	0.22	0.497	0.307	0.551	0.43	0.32	0.305556	0.63	0.454	0.508889	0.406	0.28	0.67	0.41	0.34	0.513	0.551	0.51	0.466667	0.408	1	0.514444	0.355
NM_030768	ILKAP	0.37	0.67	0.83	1	0.46	0.9	0.626	0.79	0.58	0.69	1	0.86	0.35	0.96	0.579	0.62	0.28	0.91	0.49	0.86	0.67	0.52	0.97	0.53	1	0.49	0.72	0.54	0.6	0.71	0.66	1	0.77	0.44	0.58	0.43	1	0.57	0.38	0.47	0.64	0.49	0.53	0.75	1	0.72	0.71	0.5
NM_003310	TSSC1	0.78	0.98	0.98	0.49	0.98	0.96	1	0.88	0.73	0.35	0.97	0.92	0.69	1	0.74	0.85	0.99	0.99	0.82	1	1	1	0.41	0.89	0.78	1	0.81	0.84	0.92	0.56	0.96	0.4	0.76	0.64	0.85	0.76	0.99	0.67	1	1	0.71	1	1	0.86	0.81	1	0.94	0.99
NM_012233	RAB3GAP1	0.54	0.758	0.8	0.34	0.74	0.73	0.6	0.57	0.42	0.44	0.57	0.91	0.36	0.878	0.52	0.56	0.9	0.38	1	0.68	1	0.68	0.55	0.45	0.43	0.68	0.66	0.65	0.92	0.47	0.64	0.28	0.66	0.44	0.56	0.57	0.73	0.6	0.53	0.74	0.64	0.98	0.93	0.49	0.74	0.68	0.47	0.57
NM_022453	RNF25	0.74	0.81	0.98	0.53	0.68	0.84	0.701	0.9	0.78	0.5	0.46	0.66	1	1	0.801	0.752	0.78	0.46	0.731	0.77	1	0.8	0.32	0.74	0.56	0.81	1	0.62	0.72	0.4	0.8	0.38	0.71	0.84	0.87	0.78	1	0.77	0.72	0.68	0.68	0.93	0.72	0.63	0.57	0.59	0.89	0.86
NM_016441	CRIM1	0.74	0.812	0.58	0.52	0.76	0.99	0.944	0.574286	0.48	0.277778	0.40375	0.92	0.59	0.985556	0.65	0.69	1	0.49	0.864444	0.85	0.99625	1	0.3275	0.63	0.82	0.8075	0.61	0.65	0.95	0.53	0.66	0.276667	0.685	0.59	0.72	0.672222	0.79	0.3325	0.76	0.91	0.65	1	0.83	0.46	0.71	0.6	0.6	0.6
NM_007099	ACP1	0.74	0.74	0.84	0.56	0.66	0.77	0.67	0.61	0.73	0.29	0.45	0.75	0.71	0.96	0.75	0.6	0.67	0.92	0.89	0.7	0.28	0.72	0.35	0.58	0.48	0.68	0.63	0.64	0.86	0.81	0.75	0.34	0.8	0.93	0.72	0.78	0.64	0.35	0.45	0.62	0.86	0.68	0.65	0.71	0.76	0.59	0.66	0.62
NM_020943	CWC22	0.307	0.372	0.354444	0.311	0.245	0.467	0.47	0.219	0.273	0.0788889	0.171	0.29	0.233	0.493	0.278	0.385	0.51	0.224	0.426	0.26	0.51	0.44	0.187778	0.27	0.197	0.277	0.81	0.194	0.55	0.289	0.428	0.135	0.339	0.76	0.351	0.282	0.22	0.099	0.18	0.287	0.29	0.496	0.64	0.383	0.322	0.391	0.326	0.235
NM_212481	ARID5A	0.78	0.585073	1	0.925	1	0.98	0.87	1	0.788	1	0.83	0.81	1	1	0.771667	0.955	0.98	0.99	0.956667	0.995	1	1	0.73	0.95	1	1	1	0.78	0.96	0.835	0.87	0.73	0.84	1	0.985	1	1	1	0.925	1	0.895	0.93	0.908333	1	0.94	0.95	1	1
NM_021101	CLDN1	0.57	1	0.95	0.83	1	1	0.95	0.72	0.657778	0.6	0.95	1	0.78	1	0.49	0.882	0.998889	1	0.97	1	1	0.957	1	0.76	0.76	1	0.928889	0.73	1	0.83	0.99	0.93	0.97	0.93	0.72	0.88	1	0.93	0.74	1	1	1	1	1	0.933333	0.94	0.829	0.69
NM_018313	PBRM1	0.62	0.585073	0.603456	0.23	0.5	0.83	0.625937	0.41	0.54	0.283333	0.64	0.602895	0.42	1	0.46	0.64	1	0.585	0.905	0.915	1	1	0.29	0.88	0.3275	0.81	0.6625	0.46	1	0.43	0.84	0.29	0.9	0.56	0.756667	0.599538	0.82	0.2675	0.79	0.803333	0.78	1	0.916667	0.4	0.74	0.665	0.583333	0.54
NM_014602	PIK3R4	0.56	0.644	0.495	0.24	0.49	0.936	0.894	0.3775	0.3525	0.17	0.48	0.742222	0.37	0.67	0.61	0.48	0.831667	0.33	0.755	0.37	1	0.64	0.32	0.68	0.31	0.45	0.5675	0.32	0.93	0.38	0.642888	0.183333	0.49	0.47	0.64	0.606667	0.842	0.23	0.385	0.5575	0.563333	0.85	0.786	0.5	0.563333	0.47	0.5925	0.473333
NM_015513	CRELD1	0.485	0.48	0.54	0.2	0.36	0.46	0.45	0.33	0.32	0.27	0.26	0.45	0.42	0.49	0.506	0.37	0.35	0.3	0.41	0.38	0.74	0.52	0.19	0.51	0.35	0.46	0.57	0.28	0.54	0.27	0.45	0.16	0.38	0.49	0.41	0.45	0.44	0.3	0.59	0.8	0.48	0.53	0.56	0.4	0.36	0.45	0.56	0.39
NM_206831	DPH3	0.34	0.28	0.4	0.28	0.38	0.36	0.26	0.33	0.48	0.278571	0.24	0.34	0.29	0.29	0.38	0.21	0.23	0.37	0.29	0.21	0.21	0.32	0.23	0.25	0.258889	0.3	0.32	0.34	0.42	0.268889	0.3	0.36	0.26	0.35	0.26	0.27	0.24	0.273333	0.35	0.36	0.342222	0.32	0.18	0.2	0.345	0.28	0.45	0.35
NM_183381	RNF13	0.6	0.92	1	0.82	0.81	0.99	1	0.93	0.69	0.687	0.97	1	0.79	1	0.6	1	1	0.62	0.79	0.86	1	0.89	0.727	0.92	0.88	0.92	0.79	0.785	0.99	0.74	0.77	0.64	0.94	0.77	0.92	0.95	1	0.812	0.92	0.9	0.88	1	1	0.67	0.99	0.99	0.76	0.78
NM_006010	MANF	0.49	0.53	0.59	0.31	0.58	0.55	0.49	0.51	0.35	0.55	0.62	0.44	0.38	0.65	0.48	0.48	0.49	0.52	0.49	0.63	0.94	0.51	0.51	0.56	0.77	0.59	0.51	0.41	0.41	0.5	0.71	0.43	0.47	0.41	0.55	0.53	0.55	0.66	0.56	0.63	0.53	0.6	0.44	0.45	0.48	0.66	0.56	0.58
NM_031458	PARP9	0.531	0.45	0.63	0.273	0.64	0.76	0.55	0.35	0.334	0.09	0.21	0.66	0.23	0.52	0.503	0.49	0.47	0.36	0.46	0.44	1	0.33	0.18	0.45	0.26	0.45	0.44	0.37	0.75	0.37	0.47	0.23	0.4	0.413	0.56	0.32	0.68	0.15	0.51	0.53	0.34	0.62	0.66	0.34	0.52	0.47	0.34	0.31
NM_012096	APPL1	0.56	0.846667	0.69	0.45	0.61504	0.9	0.943333	0.5	0.46	0.33	0.333333	0.783333	0.47	0.977143	0.57	0.724	0.85	0.51	0.781429	0.7	1	0.9	0.435	0.58	0.76	1	0.7225	0.34	0.91	0.596667	1	0.473333	0.638	0.54	0.62	0.663333	0.808333	0.366667	0.496667	0.61	0.603333	1	0.824286	0.666667	0.664	0.78	0.655	0.71
NM_016141	DYNC1LI1	0.44	0.35	0.32	0.3	0.22	0.43	0.83	0.2	0.27	0.18	0.32	0.37	0.24	0.56	0.4	0.31	0.73	0.3	0.61	0.43	0.53	0.58	0.31	0.36	0.23	0.32	0.41	0.38	0.56	0.28	0.39	0.23	0.37	0.52	0.43	0.14	0.56	0.24	0.26	0.41	0.39	0.38	0.53	0.52	0.28	0.29	0.33	0.24
NM_012235	SCAP	0.91	0.65	0.56	0.5	1	0.97	0.65	0.81	0.64	0.88	0.59	0.63	0.87	0.68	0.86	0.79	0.84	0.71	0.79	0.91	1	0.78	0.75	0.51	0.65	0.76	0.71	1	0.79	0.5	0.89	0.56	0.74	0.77	0.68	0.73	0.71	1	0.75	1	0.78	0.85	0.81	0.67	0.86	0.66	0.71	0.75
NM_004301	ACTL6A	0.3	0.22	0.18	0.22	0.21	0.36	0.39	0.18	0.15	0.04	0.08	0.31	0.22	0.49	0.28	0.32	0.51	0.15	0.32	0.16	0.5	0.16	0.07	0.28	0.09	0.19	0.23	0.15	0.42	0.2	0.37	0.03	0.22	0.26	0.28	0.22	0.26	0.02	0.18	0.22	0.29	0.46	0.32	0.34	0.22	0.29	0.32	0.16
NM_207297	MBNL1	0.79	0.585073	0.98	0.33	0.8	1	1	0.75	0.47	0.37	0.54	1	0.692857	1	0.68	0.81	1	0.65	1	0.8725	1	0.984286	0.33	0.9	0.4	1	0.84	0.73	1	0.84	0.82	0.34	0.90375	0.67	0.84	0.808	1	0.48125	0.898571	0.96	0.72	1	1	0.93	0.89	1	0.84	0.711429
NM_001178142	TFDP2	0.31	0.122222	0.13	0.33	0.21	0.17	0.185	0.261429	0.33	0.13	0.18	0.15	0.24	0.25	0.29	0.2	0.2	0.39	0.25625	0.26	0.05	0.185	0.25	0.168333	0.14	0.08	0.18	0.266	0.26	0.27	0.19	0.19	0.224286	0.304286	0.205	0.12	0.19	0.11	0.3	0.21	0.39	0.14	0.15	0.2	0.27	0.182857	0.43	0.37
NM_001114397	DHX36	0.52	0.77	0.44	0.1875	0.405	0.62	0.67	0.27	0.37	0.162	0.3	0.58	0.36	0.66	0.59	0.416667	0.761429	0.21	0.59	0.465	1	0.591111	0.198889	0.43	0.242	0.27	0.44	0.15	0.72	0.316667	0.62	0.147778	0.49	0.36	0.4	0.21	0.52	0.13	0.25	0.39	0.45	0.68	0.63	0.46	0.43	0.37	0.39	0.29
NM_001457	FLNB	0.7	0.52	0.92	0.53	0.74	0.95	0.91	0.78	1	0.25	0.16	0.57	0.73	1	0.93	0.73	0.78	0.84	0.89	0.78	0.43	0.9	0.29	0.45	0.35	0.63	0.95	0.86	0.81	0.57	0.72	0.34	0.88	0.74	0.76	0.77	0.62	0.28	0.71	0.88	0.83	1	0.7	0.69	0.84	0.62	0.74	0.67
NM_001135095	FNDC3B	0.77	0.585073	0.98	0.383333	0.73	0.83	0.83	0.549053	0.73	0.34	0.32	0.91	0.61	0.94	0.72	0.78	0.964	0.6975	0.86	0.945	0.87	0.91	0.35	0.678333	0.37	0.637392	0.61	0.58	0.81	0.5	0.8	0.32	0.82	0.625	0.86	0.599538	1	0.503333	0.71	0.64594	0.78	0.89	0.62	0.663333	0.8	0.75	0.76	0.61
NM_001098783	RPP14	0.51	0.4	0.42	0.522857	0.684	0.7025	0.59	0.538	0.506667	0.415	0.46	0.6	0.53	0.838333	0.62	0.66	0.686667	0.472	0.641667	0.677143	0.767143	0.6925	0.431667	0.476667	0.471667	0.698	0.602	0.595	0.81	0.566667	0.645714	0.28	0.57	0.62625	0.654	0.66	0.645	0.476	0.62	0.685714	0.727143	0.748571	0.55	0.56	0.6	0.58	0.496	0.51
NM_001146156	GSK3B	0.31	0.08	0.54	0.22	0.23	0.25	0.22	0.316667	0.49	0.13	0.16	0.22	0.26	0.28	0.42	0.21	0.67	0.295556	0.33	0.16	0.03	0.28	0.17	0.33	0.2	0.19	0.16	0.3	0.37	0.4	0.24	0.23	0.2	0.32	0.35	0.16	0.39	0.11	0.61	0.21	0.44	0.4	0.17	0.31	0.31	0.15	0.61	0.33
NM_001136041	HDAC11	0.49	0.54	0.59	0.23	0.4375	0.67	0.56	0.4	0.324286	0.48	0.43	0.576667	0.57	0.93	0.45	0.38	0.52	0.353333	0.518	0.46	0.68	0.431667	0.43	0.52	0.34	0.54	0.44	0.61	0.7	0.394	0.52	0.16	0.32	0.56	0.523333	0.35	0.474286	0.47	0.42	0.6125	0.36	0.56	0.35	0.373333	0.38	0.515	0.485	0.5025
NM_014814	PSMD6	0.7	0.7	0.57	0.86	0.59	1	0.77	0.63	0.44	0.416667	0.31	0.56	0.59	0.7	0.81	0.77	0.79	0.71	1	0.5	0.98	0.61	0.408	0.43	0.52	0.72	0.77	0.8	0.79	0.29	0.8	0.62	0.55	0.71	0.58	0.76	0.72	0.52	0.65	0.59	0.43	0.61	0.51	0.94	1	0.69	0.63	0.59
NM_014296	CAPN7	0.16	0.14	0.117	0.11	0.14	0.185	0.25	0.10125	0.09	0.0925	0.0825	0.179	0.092	0.203	0.12	0.14	0.2	0.094	0.1825	0.123333	0.55	0.128889	0.115	0.12	0.118571	0.143	0.131111	0.102	0.21	0.089	0.158571	0.06	0.08	0.1375	0.16	0.0966667	0.138	0.0822222	0.19	0.17	0.08	0.21	0.16	0.134444	0.13	0.15125	0.121111	0.097
NM_002899	RBP1	0.251429	0.23	0.293333	0.34	0.28	0.28	0.43	0.21	0.275	0.09	0.25	0.41	0.19	0.6	0.29375	0.5	0.3925	0.183333	0.346667	0.29	0.34	0.34	0.11	0.33	0.3	0.36	0.73	0.15	0.27	0.37	0.63	0.21	0.46	0.51	0.2825	0.56	0.33	0.05	0.162	0.27	0.38	0.324	0.35	0.59	0.43	0.34	0.28	0.285
NM_199166	ALAS1	0.43	0.48	0.28	0.47	0.15	0.59	0.63	0.16	0.24	0.06	0.15	0.29	0.25	0.42	0.29	0.33	0.66	0.14	0.53	0.25	0.39	0.5	0.18	0.28	0.13	0.19	0.38	0.04	0.41	0.3	0.41	0.16	0.53	0.35	0.36	0.25	0.32	0.06	0.26	0.11	0.46	0.52	0.42	0.41	0.23	0.3	0.23	0.19
NM_015175	NBEAL2	0.585556	0.86	0.6	0.33	0.61	0.66	1	0.6	0.63	0.31	0.48	0.444444	0.53	0.78	0.564	0.72	0.61	0.63	0.8	0.59	0.57	1	0.25	0.58	0.43	1	0.86	0.35	0.52	0.34	0.47	0.3	0.41	0.56	0.3	0.69	0.68	0.37	0.58	0.81	0.49	0.81	0.53	0.55	0.57	0.3	0.31	0.68
NM_003907	EIF2B5	0.7	0.48	0.58	0.72	0.93	0.71	0.74	0.77	0.92	1	0.8	0.79	0.53	0.72	0.77	0.62	0.79	0.75	0.77	0.73	0.83	0.95	0.99	0.76	1	1	0.69	0.81	0.63	0.92	0.88	0.82	0.53	0.72	0.68	0.67	0.77	1	0.69	0.88	0.8	0.75	0.71	0.63	0.81	0.89	0.83	0.83
NM_001190796	NCK1	0.38	0.2	0.12	0.147778	0.27	0.3	0.41	0.07	0.2	0.07875	0.05	0.36	0.09	0.62	0.34	0.29	0.57	0.07	0.33	0.254	1	0.16	0.1	0.27	0.12	0.15	0.12	0.05	0.6	0.16	0.41	0.05	0.18	0.26	0.23	0.08	0.25	0.077	0.17	0.1	0.27	0.66	0.35	0.32	0.13	0.412	0.34	0.17
NM_032355	MON1A	0.485	0.36	0.453	0.77	0.79	0.388	0.411	0.391	0.71	0.45	0.55	0.46	0.39	0.514	0.475556	0.449	0.494	0.486	0.2	0.38	0.6	0.49	0.62	0.512	0.47	0.73	0.78	0.398	0.501	0.422	0.75	0.59	0.34	0.462	0.571	0.41	0.4	0.75	0.35	0.61	0.63	0.496	0.39	0.33	0.51	0.65	0.517	0.26
NM_001064	TKT	0.19	0.48	0.46	0.31	0.57	0.62	0.61	0.54	0.35	0.32	0.46	0.55	0.65	0.73	0.19	0.54	0.55	0.43	0.56	0.47	0.35	0.49	0.26	0.48	0.33	0.46	0.4	0.52	0.37	0.52	0.51	0.47	0.18	0.52	0.44	0.51	0.4	0.28	0.65	0.55	0.47	0.59	0.55	0.61	0.63	0.52	0.49	0.5
NM_173824	C3orf38	0.45	0.67	0.5	0.252	0.61504	0.67	0.71	0.43	0.3525	0.32	0.42	0.59	0.5	0.926	0.42	0.44	0.88	0.276	0.735	0.513333	1	0.63	0.28	0.58	0.296667	0.555	0.4775	0.313333	0.7	0.4325	0.51	0.1725	0.58	0.43	0.47	0.465	0.6575	0.195	0.55	0.64594	0.57	0.856	0.64	0.61	0.55	0.585	0.475	0.3475
NM_001146179	IP6K2	0.9	0.57	0.35	0.4	0.72	0.68	0.77	0.78	0.56	0.4	0.28	0.93	0.52	0.46	0.7	0.47	0.48	0.59	1	0.81	0.66	0.63	0.24	0.544	0.33	0.59	0.41	0.75	0.65	0.6	0.46	0.33	0.63	0.46	0.77	0.42	0.57	0.48	0.37	0.64	0.71	0.91	0.67	0.32	0.71	0.64	0.5	0.67
NM_004532	MUC4	0.525	0.53	0.77	0.66	0.87	0.86	0.56	1	0.54	1	0.725	0.825	0.5	0.744	0.46	0.57	0.41	0.92	0.69	0.736667	0.981429	1	1	0.71	1	1	0.97	0.423333	0.6975	1	0.73	1	0.68	0.44	0.7975	0.76	0.73	0.995	0.75	0.66	0.55	0.7425	0.81	0.81	0.75	0.78	0.5	0.42
NM_002292	LAMB2	0.718889	0.68	0.91	0.76	1	0.858	0.76	0.89	0.63	0.68	0.83	0.96	0.771	0.81	0.706	0.62	0.4	0.88	0.813	0.86	0.77	0.34	0.48	0.76	0.8	0.76	1	0.76	0.69	0.46	0.92	0.64	0.67	0.97	0.46	0.97	0.58	0.84	0.74	0.95	0.84	0.81	1	0.91	0.77	0.7	0.79	0.66
NM_001201584	SEC22C	0.77	0.855	1	0.306667	0.54	0.87	0.56	0.53	0.35	0.255	0.475	1	0.5	0.9525	0.604	0.77	0.83	0.4875	0.776667	0.603333	1	0.8825	0.352857	0.71	0.308	0.58	0.69125	0.51	0.89	0.71	0.818	0.196	0.6775	0.571667	0.75	0.47	0.71	0.16	0.79	0.83	0.701429	0.922	0.803333	0.455	0.59	0.755	0.664286	0.59
NM_004733	SLC33A1	0.4	0.41	0.35	0.252	0.427143	0.54	0.66	0.44	0.29125	0.191667	0.30625	0.65	0.31625	0.7	0.47	0.44	0.54	0.291111	0.47	0.41	1	0.43625	0.265	0.56	0.355714	0.4125	0.47	0.286667	0.66	0.36	0.61	0.2	0.43	0.40625	0.473333	0.385	0.47	0.265714	0.27	0.421111	0.51	0.59	0.57	0.402857	0.44	0.48	0.55	0.31875
NM_001068	TOP2B	0.68	1	0.83	0.84	0.71	0.8	0.83	0.47	0.66	0.4	0.66	1	0.69	1	0.7	0.81	1	0.69	0.8	0.62	1	0.62	0.44	0.85	0.49	0.74	0.81	0.61	0.84	0.56	1	0.35	0.89	0.93	0.81	0.65	0.85	0.42	0.77	0.75	0.8	0.91	1	0.89	0.73	0.94	0.8	0.58
NM_006241	PPP1R2	0.5	0.23	0.45	0.24	0.36	0.49	0.57	0.44	0.35	0.4	0.17	0.31	0.37	0.7	0.6	0.44	0.53	0.31	0.63	0.53	0.79	0.39	0.3	0.39	0.35	0.5	0.35	0.39	0.59	0.45	0.52	0.19	0.34	0.45	0.4	0.31	0.43	0.3	0.18	0.44	0.47	0.62	0.64	0.49	0.45	0.39	0.52	0.39
NM_139248	LIPH	0.55	0.89	0.81	0.511	0.56	0.8	0.784444	0.57	0.62875	0.5	0.647778	0.67	0.72	0.92	0.6	0.63	0.76	0.8	0.66	0.738889	0.958889	0.67	0.42	0.86	0.581	0.835	0.78	0.81	0.797	0.61	0.797	0.474	0.57	0.687778	0.67	0.705556	1	0.55	0.79	0.87	0.87	1	0.78	0.724	0.77	0.9	0.73	0.684
NM_032682	FOXP1	0.2	0.223333	0.35	0.14	0.36	0.29	0.286667	0.32	0.256	0.265	0.21	0.265	0.22	0.37	0.29	0.33	0.338	0.14	0.242	0.3025	0.38	0.28	0.1875	0.27	0.274	0.236667	0.36	0.21	0.44	0.31	0.375	0.1725	0.4	0.24	0.4	0.27	0.4	0.292	0.24	0.2925	0.28	0.28	0.295	0.26	0.2225	0.31	0.35	0.24
NM_006309	LRRFIP2	0.34	0.27	0.23	0.05	0.35	0.53	0.49	0.23	0.16	0.13	0.34	0.3	0.3	0.425	0.34	0.32	0.43	0.24	0.45	0.37	0.94	0.35	0.13	0.15	0.29	0.46	0.18	0.25	0.45	0.13	0.3	0.1	0.25	0.16	0.17	0.29	0.35	0.27	0.31	0.42	0.33	0.49	0.49	0.14	0.31	0.26	0.2	0.15
NM_144716	CCDC12	0.54	0.39	0.32	0.28	0.37	0.33	0.31	0.26	0.16	0.22	0.21	0.29	0.27	0.48	0.42	0.43	0.52	0.35	0.37	0.37	0.51	0.29	0.25	0.5	0.35	0.32	0.51	0.28	0.42	0.29	0.54	0.3	0.37	0.43	0.43	0.29	0.56	0.17	0.29	0.43	0.46	0.58	0.31	0.49	0.24	0.44	0.53	0.26
NM_138615	DHX30	0.54	0.48	0.55	0.55	0.72	0.84	0.42	0.58	0.64	0.51	0.85	0.46	0.76	0.69	0.628	0.59	0.6	0.51	0.64	0.48	0.59	0.53	0.42	0.43	0.55	0.71	0.7	0.63	0.44	0.43	0.47	0.54	0.95	0.54	0.48	0.69	0.73	0.61	0.58	0.62	0.86	0.41	0.88	0.69	0.6	0.49	0.37	0.53
NM_015938	NMD3	0.57	0.61	0.54	0.32	0.69	0.82	0.91	0.3	0.32	0.08	0.24	0.57	0.32	0.98	0.59	0.68	0.97	0.27	0.77	0.58	1	0.75	0.12	0.63	0.18	0.46	0.54	0.35	0.87	0.28	0.69	0.14	0.59	0.59	0.55	0.75	0.66	0.12	0.35	0.76	0.51	1	0.54	0.72	0.49	0.8	0.46	0.33
NM_020169	LXN	0.36	0.32	0.43	0.347	0.341	0.61	0.493	0.28	0.3	0.171	0.281	0.56	0.25	0.69	0.388	0.5	0.66	0.3	0.5	0.386	0.681	0.46	0.295	0.32	0.32	0.67	0.46	0.2	0.56	0.31	0.521	0.21	0.51	0.333	0.456	0.17	0.5	0.18	0.36	0.4	0.5	0.49	0.52	0.368	0.32	0.53	0.453	0.37
NM_177939	P4HTM	0.73	0.67	0.91	0.4	0.8	0.59	0.89	0.67	0.75	0.54	0.4	0.69	0.78	0.81	0.71	0.71	0.79	0.47	0.79	0.76	0.68	0.93	0.47	0.82	0.75	1	0.82	0.61	0.63	0.29	0.92	0.4	0.69	0.51	0.81	0.67	0.59	0.64	0.7	0.81	0.62	0.92	0.77	0.58	0.64	0.77	0.59	0.73
NM_014463	LSM3	0.61	0.58	0.57	0.36	0.65	0.73	0.62	0.63	0.5	0.17	0.76	0.6	0.61	0.63	0.64	0.56	0.68	0.65	0.66	0.53	0.84	0.55	0.18	0.56	0.56	0.66	0.73	0.69	0.58	0.31	0.62	0.42	0.59	0.61	0.61	0.58	0.6	0.39	0.73	0.61	0.58	0.54	0.6	0.68	0.65	0.68	0.64	0.53
NM_002447	MST1R	0.703	0.68	0.44	0.5	0.61	0.68	0.69	0.63	0.556	0.72	0.39	0.6	0.53	0.75	0.68	0.86	0.58	0.51	0.55	0.71	0.91	0.85	0.37	0.82	0.6	0.79	0.73	0.6	0.686	0.56	0.64	0.41	0.7	0.67	0.86	0.81	0.96	0.87	0.69	0.89	0.73	0.63	0.657	0.56	0.45	0.74	0.59	0.64
NM_001098502	CHCHD4	0.6	1	1	0.46	0.77	1	1	0.83	0.76	0.35	0.68	1	0.82	1	0.61	0.873	1	0.75	0.91	0.925	1	0.961	0.47	0.94	0.56	0.84	0.95	0.67	0.76	0.719	0.99	0.36	1	0.7	0.81	1	1	0.44	1	1	0.772	1	1	0.82	0.89	1	0.74	0.77
NM_001007565	TFG	1	1	1	0.17	0.69	1	1	0.57	0.3	0.15	0.37	1	0.47	1	0.91	0.73	1	0.42	1	0.78	1	0.78	0.11	0.64	0.19	0.63	0.58	0.57	1	0.47	0.82	0.14	0.68	0.5	0.7	0.57	0.91	0.28	0.91	0.76	0.63	1	1	0.61	0.82	0.9	0.7	0.47
NM_002375	MAP4	0.94	0.91	0.79	0.74	1	0.74	0.73	0.78	1	0.59	0.39	0.87	0.84	0.62	0.92	0.82	0.56	1	0.73	0.85	0.61	0.72	0.51	0.66	0.61	0.68	0.84	0.9	0.78	0.58	0.91	0.62	0.74	0.73	0.77	0.73	0.76	0.72	0.64	0.82	0.88	0.56	0.68	0.58	0.71	0.76	0.58	0.87
NM_001134364	MAP4	0.93	0.88	0.78	0.79	1	0.74	0.73	0.81	1	0.62	0.43	0.86	0.88	0.6	0.91	0.82	0.54	1	0.73	0.85	0.59	0.71	0.54	0.66	0.62	0.67	0.84	0.95	0.79	0.6	0.93	0.68	0.72	0.74	0.78	0.74	0.75	0.74	0.65	0.81	0.87	0.53	0.68	0.58	0.69	0.77	0.59	0.88
NM_001190707	ALS2CL	0.464	0.53	0.415	0.45	0.64	0.45	0.441111	0.49	0.37375	0.37	0.34	0.353	0.407778	0.522222	0.476667	0.37	0.434	0.392	0.489	0.38	0.46	0.45625	0.43	0.34	0.57	0.44375	0.48	0.371111	0.5175	0.391111	0.6	0.26	0.38	0.55	0.415	0.36	0.26	0.55	0.38	0.37	0.42	0.39	0.432222	0.43375	0.47	0.4125	0.54	0.397778
NM_020839	WDR48	0.68	0.895714	0.79	1	0.878571	0.898333	0.96	0.87125	0.68	0.9	0.53	0.9	0.85	1	0.73	0.926667	0.9	0.98	0.92	0.97	0.6	0.998	0.8	0.7	0.81	0.945	0.956667	0.88	0.77	0.99	0.897778	0.54	0.94	0.79375	0.81	0.947143	1	0.88	0.893333	1	0.83	0.96375	0.85	0.86	0.95	1	0.7	0.96
NM_021627	SENP2	0.44	0.547143	0.67	0.29	0.453333	1	1	0.33	0.34	0.147143	0.20125	0.87	0.352222	0.9475	0.39	0.445	1	0.05	0.67	0.51	0.985	0.29	0.1375	0.23	0.245714	0.551429	0.395714	0.55	0.835556	0.351429	0.541111	0.07	0.35	0.425	0.52	0.414286	0.65	0.178333	0.425556	0.578571	0.547	1	0.76	0.9	0.465556	0.9	0.423333	0.3125
NM_001174100	PCBP4	0.91	0.96	0.964	0.47	0.96	0.78	0.75	0.94	0.65	0.89	0.856667	0.9	0.863333	1	0.861429	0.85	0.967143	0.912	0.75	0.85	1	1	0.47	0.8925	0.78	1	0.97	0.89	0.98	0.69	0.8	0.48	0.896667	0.74	0.892	0.83	0.96	0.91	0.81	1	0.91	1	0.89	0.84	0.86	0.93	0.8825	0.74
NR_003265	SDHAP2	0.75	0.92	0.8875	0.545	0.81	0.8	0.785	0.815	0.646667	0.5	0.625	0.768	0.529692	0.875	1	0.952	0.743333	0.74	0.815	0.620873	0.8	0.83	0.44	0.806667	0.74	0.97	0.906667	0.654	0.9	0.65875	0.9	1	0.816667	0.7775	0.755	0.92	1	0.47	0.54	0.7925	1	0.59	0.69	0.956667	0.99	0.77	0.695	0.626667
NM_004526	MCM2	0.94	1	1	0.62	1	1	0.69	1	0.77	1	0.75	1	1	0.77	1	1	0.96	0.59	1	1	1	1	0.69	0.89	0.79	1	0.981	1	0.998	0.79	0.9	0.55	0.84	0.87	1	0.8	0.97	1	1	1	0.78	0.91	1	0.71	0.95	1	0.8	1
NM_017897	OXSM	0.738571	0.93	0.75	0.52	0.77875	0.84	0.66	0.83	0.42	0.79	0.94	0.66	0.76	1	0.77125	0.59	1	0.533	0.7	0.71	1	0.55	0.43	1	0.95	1	0.44	0.655556	0.94	0.6	0.86	0.29	0.54	0.34	0.746667	0.624444	0.756	0.8	0.68	0.784444	0.667	0.78	0.88	0.61	0.93	0.792	0.714	0.6
NM_144638	TMEM42	0.83	0.95	0.7375	0.78	0.842	0.835	0.7825	0.59	0.48	0.735714	0.7	0.86	0.76	0.836	0.7	0.761667	0.6	0.76	0.73	0.813333	0.95	0.861667	0.693333	0.714	0.69	1	0.9	0.796	0.62	0.566667	0.728	0.631429	1	0.79	0.73	0.4	0.89	0.44	0.78	0.811429	0.868	0.758571	1	0.48	1	0.808571	0.38	1
NM_001145295	NGLY1	0.15	0.12	0.08	0.1	0.08	0.12	0.22	0.03	0.07	0.05	0.03	0.26	0.01	0.25	0.15	0.19	0.32	0.05	0.22	0.10625	0.16	0.07	0.04	0.06	0.04	0.11	0.17	0.07	0.2	0.0766667	0.24	0.03	0.12	0.121429	0.15	0.05	0.08	0.03	0.02	0.07	0.12	0.14	0.19	0.09	0.1	0.18	0.121429	0.05
NM_001164000	MECOM	0.77	0.965	1	0.58	0.78	1	0.996	0.65	0.51125	0.25	0.77	0.88	0.7	1	0.8	0.85	1	1	1	0.97	1	0.965556	0.26	0.73	0.4	0.73	1	0.86	1	0.46	0.91	0.32	0.79	0.75	0.766667	1	1	0.36	1	0.88	0.88	1	1	0.78	1	0.81	0.58	0.68
NM_001098210	CTNNB1	0.74	1	0.57	0.25	0.7	0.99	1	0.44	0.42	0.16	0.44	1	0.35	1	0.76	0.75	0.91	0.46	0.96	0.6	1	0.62	0.42	0.66	0.42	0.69	0.64	0.49	0.69	0.31	0.79	0.19	0.65	0.64	0.62	0.41	0.67	0.24	0.65	0.53	0.46	1	1	0.64	0.67	0.76	0.7	0.36
NM_015873	VILL	0.605	0.55	0.665	0.95	0.75	0.92	0.718	0.7	0.708	0.71	0.43	0.72	0.7	0.65	0.5	0.41	0.7	0.65	0.49	0.81	0.62	0.88	0.56	0.61	0.715	0.89	0.73	0.54	0.551	0.56	0.75	0.43	0.53	1	0.62	0.87	0.48	0.97	0.93	0.73	0.84	0.62	0.62	0.58	0.62	0.47	0.57	0.77
NR_033268	NUDT16	0.23	0.06	0.12	0.15	0.24	0.22	0.1	0.2	0.3	0.19	0.15	0.08	0.18	0.13	0.24	0.19	0.1	0.42	0.27	0.21	0.07	0.09	0.45	0.15	0.29	0.13	0.19	0.29	0.25	0.25	0.26	0.18	0.06	0.19	0.18	0.17	0.16	0.28	0.172	0.19	0.26	0.12	0.11	0.15	0.36	0.25	0.19	0.11
NM_020357	PCNP	1	1	1	0.68	1	1	1	0.79	0.74	0.6725	0.43	1	0.83	1	1	1	1	0.52	1	1	1	1	0.54	1	0.53	1	1	0.74	1	0.96	1	0.32	1	1	0.96	1	1	0.63	0.72	1	0.85	1	1	1	0.93	1	1	0.72
NM_005524	HES1	0.75	0.6	0.71	0.41	0.71	0.53	0.6	0.51	0.4325	0.51	0.51	0.54	0.54	1	1	0.62	0.96	0.42	0.56	0.69	1	0.85	0.31	0.7	0.56	0.75	0.76	0.48	0.97	0.59	0.69	0.35	0.55	0.72	0.76	0.92	0.95	0.55	0.5	0.81	0.62	1	0.47	0.89	0.56	0.72	0.58	0.58
NM_021038	MBNL1	0.79	0.585073	0.97	0.33	0.8	1	1	0.75	0.47	0.37	0.54	1	0.692857	1	0.67	0.81	1	0.65	1	0.8725	1	0.984286	0.33	0.9	0.4	1	0.84	0.73	1	0.84	0.82	0.34	0.90375	0.67	0.84	0.808	1	0.48125	0.898571	0.96	0.72	1	1	0.93	0.89	1	0.84	0.711429
NM_001190317	IP6K2	0.25	0.35	0.25	0.23	0.36	0.25	0.39	0.33	0.17	0.31	0.29	0.24	0.25	0.41	0.25	0.44	0.33	0.23	0.23	0.41	1	0.33	0.21	0.14	0.27	0.37	0.31	0.23	0.38	0.26	0.35	0.1	0.37	0.4	0.29	0.42	0.53	0.37	0.27	0.55	0.3	0.41	0.29	0.38	0.36	0.35	0.3	0.33
NM_014674	EDEM1	0.68	0.585073	1	0.49	0.61504	0.640807	0.625937	0.725	0.7	0.41	0.503014	1	0.529692	1	0.6	0.601287	1	0.79	1	0.895	1	1	0.43	0.87	0.59	1	0.935	0.755	1	0.956667	0.993333	0.38	0.578595	0.873333	0.76	1	1	0.876	0.81	1	0.97	0.674502	0.636575	0.906667	0.97	0.87	0.95	0.75
NM_016094	COMMD2	0.47	0.19	0.57	0.262	0.369	0.35	0.28	0.43	0.43	0.252222	0.1	0.42	0.3	0.45	0.5	0.337	0.41	0.22	0.35	0.392	0.298	0.44	0.289	0.3	0.261	0.42	0.355	0.38	0.433	0.43	0.392	0.205	0.3	0.424	0.43	0.45	0.48	0.248889	0.13	0.391	0.54	0.37	0.26	0.382	0.366	0.356	0.67	0.32
NM_005485	PARP3	0.8775	0.95	0.955	0.49	0.64	1	0.975714	1	0.4	0.49	0.79	1	0.83	0.96	0.756	0.71	1	0.81	0.94	0.9	1	1	0.32	0.92	0.64	0.94	0.83	1	1	1	0.875	0.53	0.806667	0.72	1	0.73	0.9175	0.66	0.866	1	0.833333	0.923333	0.911667	0.68	0.72	0.932	0.95	0.65
NM_007027	TOPBP1	0.73	0.92	0.76	1	0.95	0.96	1	0.549053	0.624286	0.816667	0.715	0.9475	0.529692	0.99	0.72	0.99	1	0.676667	0.99	1	1	0.8	0.6225	0.868	0.653333	0.946667	0.985	0.59	0.853333	0.725	0.97	0.88	0.91	0.975	0.88	0.56	1	0.72	0.97	0.91	0.915	1	1	0.69	0.88	1	0.78	0.916667
NM_018622	PARL	0.57	0.66	0.5	1	0.93	0.58	0.57	0.86	0.68	1	1	0.76	0.82	0.57	0.52	0.59	0.5	0.6	0.54	0.74	0.68	0.81	1	0.72	1	1	0.82	0.82	0.55	0.62	0.55	0.94	0.9	0.61	0.86	0.71	0.81	1	0.65	0.52	0.63	0.66	0.74	0.69	0.84	0.67	0.75	0.72
NM_001023570	IQCB1	0.378	0.14	0.32	0.21	0.29	0.31	0.22	0.11	0.186	0.1	0.04	0.26	0.18	0.49	0.4	0.298	0.37	0.09	0.21	0.32	0.77	0.17	0.05	0.3	0.11	0.18	0.13	0.12	0.539	0.31	0.42	0.02	0.16	0.2	0.23	0.2	0.34	0.1	0.27	0.37	0.24	0.76	0.31	0.23	0.32	0.38	0.33	0.23
NR_038322	MAP3K13	0.63	0.69	0.91	0.69	0.952	0.89	0.97	0.85	0.73	0.628333	0.76	0.72	0.59	0.82	0.56	0.953333	0.84	0.92	1	0.87375	1	0.94	0.476667	0.71	0.66875	1	0.79	0.687143	1	0.97	0.76	0.448333	0.56	0.91	0.72	0.905	1	0.74	0.77	0.87	0.75	0.75	0.93	0.881667	0.81125	0.892857	0.57	0.79
NM_016625	RSRC1	0.52	0.338889	0.2	0.217778	0.26625	1	0.86	0.02	0.32	0.0585714	0.02	0.94	0.182222	0.69	0.52	0.352857	0.83	0.12	0.482222	0.228889	0.86	0.285556	0.22	0.37	0.125	0.241111	0.28	0.163333	0.658	0.175714	0.29	0.078	0.23	0.2575	0.38125	0.292222	0.33	0.06125	0.15	0.05	0.33	0.86	0.6	0.353333	0.255556	0.475556	0.393	0.17
NR_024272	SEC13	1	1	1	0.39	0.96	0.94	0.97	1	0.55	0.75	1	1	0.83	1	1	0.69	1	0.8	1	0.88	1	0.86	0.61	0.92	0.85	1	0.8	0.86	1	0.79	0.88	0.51	0.82	0.66	0.96	0.82	0.92	0.91	0.99	1	0.84	1	1	0.68	0.82	0.92	0.89	0.89
NM_018394	ABHD10	0.45	0.47	0.57	0.11	0.3775	0.82	0.73	0.26	0.21	0.18	0.25	0.4	0.34	0.87	0.39	0.39625	0.75	0.29	0.76	0.454286	1	0.49	0.08	0.36	0.17	0.324286	0.46	0.32	0.7	0.3	0.4	0.09	0.33	0.375556	0.34	0.29	0.55	0.21	0.41	0.438	0.4	0.72	0.54	0.39	0.68	0.62	0.35	0.45
NM_003707	RUVBL1	0.6	0.84	1	0.55	0.83	0.92	0.78	0.84	0.55	1	0.44	0.81	0.59	0.87	0.6	0.74	0.83	0.46	0.96	0.85	1	0.7	0.38	0.69	0.44	1	0.8	0.76	0.65	0.57	0.77	0.48	0.59	0.68	0.72	0.73	1	0.99	0.87	0.78	0.87	0.87	0.89	0.65	0.99	0.9	0.79	0.79
NM_001042533	MINA	0.43	0.34	0.296667	0.487143	0.43	0.26	0.29	0.7	0.432222	0.502857	0.29	0.26	0.38	0.28	0.5	0.37625	0.31	0.64	0.32	0.71	0.12	0.33	0.32	0.5	0.45	0.311111	0.39625	0.57	0.33	0.404286	0.36	0.50625	0.48	0.56	0.31625	0.4	0.45	0.435	0.18	0.48	0.53	0.288	0.28	0.33	0.32	0.34	0.3875	0.37125
NM_004637	RAB7A	0.48	0.54	0.62	0.13	0.47	0.6	0.61	0.41	0.23	0.12	0.26	0.6	0.35	0.81	0.43	0.42	0.66	0.28	0.6	0.52	1	0.53	0.12	0.39	0.2	0.47	0.48	0.27	0.45	0.23	0.5	0.11	0.49	0.36	0.41	0.46	0.5	0.19	0.46	0.54	0.41	0.65	0.65	0.4	0.47	0.54	0.37	0.4
NM_015004	EXOSC7	0.42	0.81	0.36	0.19	0.31	1	0.65	0.34	0.41	0.11	0.32	0.35	0.36	0.61	0.3	0.35	0.5	0.44	0.53	0.48	0.49	0.43	0.18	0.38	0.21	0.45	0.31	0.24	0.42	0.35	0.4	0.15	0.35	0.61	0.5	0.34	0.28	0.25	0.3	0.54	0.42	0.72	0.44	0.74	0.48	0.34	0.25	0.36
NM_198244	EIF4G1	0.54	0.72	0.58	0.34	0.41	0.66	0.61	0.45	0.55	0.3	0.28	0.45	0.45	0.72	0.48	0.43	0.65	0.23	0.53	0.44	0.81	0.8	0.45	0.44	0.38	0.57	0.53	0.46	0.54	0.42	0.43	0.3	0.47	0.54	0.47	0.54	0.56	0.32	0.58	0.51	0.52	0.6	0.72	0.55	0.54	0.46	0.37	0.47
NM_001904	CTNNB1	0.53	0.31	0.54	0.18	0.46	0.66	0.7	0.41	0.25	0.14	0.32	0.42	0.36	0.59	0.52	0.35	0.59	0.37	0.63	0.39	1	0.46	0.12	0.36	0.22	0.53	0.51	0.39	0.91	0.37	0.43	0.13	0.34	0.4	0.47	0.33	0.48	0.15	0.43	0.47	0.45	0.56	0.62	0.36	0.58	0.35	0.38	0.28
NM_001198896	ACY1	0.7	0.65	0.68	0.76	0.81	0.74	0.67	0.68	0.78	0.66	1	0.72	0.68	0.73	0.79	0.68	0.8	0.95	0.56	0.73	0.84	0.67	0.68	0.69	0.89	0.81	0.71	0.54	0.63	0.6	0.79	0.73	0.61	0.68	0.6	0.96	0.65	0.69	0.67	0.83	0.58	0.87	0.68	0.89	0.93	0.67	0.71	0.68
NM_014965	TRAK1	0.59	0.505	0.776	0.32	0.62	0.640807	0.753333	0.5725	0.15	0.25	0.36	0.72	0.412	0.83	0.65	0.58	0.826667	0.82	0.776	0.59	0.27	0.69	0.22	0.48	0.35	0.72	0.56	0.487143	0.85	0.44	0.52	0.26	0.51	0.52	0.53625	0.39	0.773333	0.38	0.84	0.48	0.63	0.68	0.65	0.58	0.64	0.58	0.26	0.47
NM_001690	ATP6V1A	0.73	1	0.9	0.5	0.94	1	1	0.71	0.75	0.536667	1	0.88	0.87	1	0.64	0.78	0.96	0.649	0.83	0.83	1	1	0.5425	0.97	0.652	0.98	0.954	0.7	1	0.96	0.89	0.471	0.95	0.783	0.79	0.936	1	0.675714	0.77	0.945	0.72	1	1	0.774444	0.9	0.69	0.68	0.69
NM_001640	APEH	0.82	0.86	0.73	0.69	0.78	0.84	0.94	0.94	0.67	0.72	0.88	0.9	0.87	0.8	0.72	0.84	0.95	0.92	0.97	0.84	1	0.69	0.63	0.67	0.81	0.82	0.87	1	0.8	0.67	0.93	0.71	0.73	0.75	0.73	1	0.92	0.77	0.82	0.92	0.89	0.84	0.77	0.88	1	0.72	0.67	0.77
NM_004443	EPHB3	1	1	1	0.74	0.82	1	0.8	0.76	0.71	0.94	0.89	0.93	0.84	0.96	1	1	0.69	0.99	0.88	1	1	1	0.56	0.955714	0.86	1	0.91	1	0.95	0.92	0.9	0.82	0.9	1	0.921111	0.91	1	1	0.85	0.99	0.83	0.9	1	1	0.93	1	0.84	0.95
NM_000581	GPX1	0.47	0.41	0.44	0.15	0.39	0.43	0.33	0.35	0.24	0.26	0.45	0.62	0.28	0.46	0.46	0.3	0.5	0.3	0.46	0.36	0.73	0.47	0.39	0.47	0.44	0.6	0.43	0.25	0.47	0.34	0.49	0.19	0.39	0.26	0.46	0.29	0.43	0.38	0.32	0.47	0.4	0.56	0.73	0.25	0.3	0.56	0.45	0.42
NM_022908	NT5DC2	0.865	0.75	1	0.91	1	1	1	1	0.87	1	0.87	0.88	1	1	0.87	0.88	0.99	0.95	0.83	1	1	0.99	1	1	0.94	1	0.66	0.9	0.86	1	1	0.9	0.91	0.88	1	1	0.9	1	0.76	1	0.71	1	0.87	0.72	1	1	0.9	1
NM_017945	SLC35A5	0.77	1	1	0.52	0.99	0.640807	1	0.98	0.95	0.785	0.89	0.96	0.74	1	0.89	0.87	1	0.62	0.57	0.620873	1	1	0.583333	0.88	0.7925	0.637392	1	0.62	1	0.6875	1	0.54	1	0.88	0.94	1	0.649089	0.8275	1	0.64594	0.795	1	1	0.912	1	0.92	0.77	0.96
NM_000925	PDHB	0.91	0.76	0.85	0.3	0.96	0.86	0.85	0.79	0.51	0.63	0.6	0.78	0.77	0.92	1	0.72	0.85	0.6	0.83	0.78	1	0.73	0.29	0.67	0.59	0.95	0.8	0.79	0.86	0.63	0.74	0.34	0.86	0.72	0.65	0.75	0.7	0.72	0.77	0.91	0.72	1	0.8	0.69	0.63	0.82	0.47	0.71
NM_014160	MKRN2	0.8	0.69	1	0.453333	0.833333	0.81	1	0.78	0.61	0.42	0.72	0.91	0.97	1	0.82	0.863333	0.83	0.675714	0.96	0.944	1	0.973333	0.485	0.68	0.458571	0.8925	0.79	0.76	0.87	0.694286	0.68	0.36	0.89	0.79	0.93	0.91	1	0.505	0.91	0.935	0.72	1	0.72	0.9	0.87	0.938333	0.91	0.62
NM_018266	TMEM39A	0.49	0.19	0.5	0.41	0.57	0.48	0.45	0.41	0.46	0.3025	0.31	0.55	0.2	0.38	0.49	0.49	0.3	0.49	0.32	0.408	0.38	0.43	0.376667	0.33	0.423333	0.4025	0.479	0.56	0.485556	0.39	0.38	0.308889	0.41	0.49	0.37	0.42	0.46	0.36	0.4	0.503333	0.6	0.49	0.5	0.32	0.42	0.5	0.44	0.37
NM_014498	GOLIM4	0.57	1	0.74	0.39	0.6	0.88	0.93	0.4	0.27	0.06	0.24	0.69	0.48	1	0.55	0.58	1	0.33	0.83	0.73	0.869	1	0.05	0.581	0.1	0.4	0.54	0.35	0.53	0.53	0.74	0.08	0.61	0.55	0.93	0.85	0.88	0.07	0.64	0.82	0.56	1	0.51	0.82	0.42	1	0.74	0.51
NM_015340	LARS2	0.75	1	0.98	1	1	1	0.9725	0.993333	0.858333	1	0.503014	1	1	1	0.81	1	0.95	0.956667	1	1	1	1	0.863333	1	1	1	1	1	1	0.897143	1	0.906667	0.99	0.971667	1	1	1	0.9975	0.927778	1	0.93	1	1	1	1	1	0.968571	0.9525
NM_001142547	RPUSD3	0.93	0.65	0.93	0.6	0.7	0.53	0.5	0.59	0.59	1	0.6	0.58	0.7	0.78	0.81	0.74	0.61	0.62	0.62	0.78	0.99	0.7	0.55	0.73	1	0.86	0.69	0.7	0.83	0.65	0.94	0.58	0.67	0.7	0.88	0.77	1	1	0.71	0.84	0.96	0.94	0.55	0.67	0.8	0.73	0.68	0.72
NM_020676	ABHD6	0.7375	1	0.75	0.4275	0.67	0.72	0.8425	0.64	0.43	0.46	0.45	0.873333	0.72	0.885	0.716	0.87	0.655209	0.6475	0.98	0.620873	1	0.933333	0.5	0.745	1	0.913333	0.89	0.57	0.94	0.83	0.855	0.56	0.65	0.56	0.62	0.64	0.886667	0.545746	0.72	0.935	0.7275	0.945	0.87	0.53	0.58	0.765	0.585	0.94
NM_130834	OPA1	0.37	0.3	0.41	0.36	0.42	0.49	0.45	0.48	0.45	0.369	0.24	0.41	0.47	0.55	0.51	0.45	0.42	0.36	0.4	0.5	0.6	0.53	0.338889	0.32	0.35	0.53	0.6	0.38	0.55	0.45	0.4	0.301	0.46	0.56	0.37	0.44	0.42	0.383	0.32	0.51	0.57	0.48	0.55	0.47	0.58	0.58	0.44	0.31
NM_003663	CGGBP1	0.85	0.58	0.73	0.35	0.633333	0.873	0.93	0.51	0.37	0.251111	0.38	0.78	0.43	0.943	0.62	0.608	1	0.44	1	0.658889	0.43	0.68	0.28	0.52	0.31	0.587778	0.57	0.43	0.89	0.44	0.49	0.22	0.65	0.6	0.58	0.42	0.66	0.33	0.46	0.58	0.74	0.85	0.95	0.73	0.54	0.56	0.47	0.5
NM_145860	PDCD10	0.43	0.22	0.27	0.48	0.34	0.29	0.29	0.14	0.29	0.06	0.06	0.44	0.16	0.46	0.36	0.39	0.44	0.18	0.28	0.1	0.43	0.1	0.2	0.32	0.51	0.44	0.29	0.11	0.51	0.21	0.55	0.05	0.22	0.25	0.29	0.37	0.2	0	0.09	0.3	0.16	0.33	0.48	0.47	0.21	0.4	0.25	0.12
NM_000935	PLOD2	0.65	0.63	0.67	0.18	0.53	0.75	1	0.59	0.23	0.16	0.35	0.78	0.45	1	0.63	0.47	0.99	0.265	0.7775	0.6	1	0.7	0.25	0.55	0.275	0.72	0.34	0.42	1	0.39	0.685714	0.21	0.6	0.45	0.54	0.47	0.68	0.25	0.53	0.49	0.46	0.992	1	0.63	0.71	0.7	0.574	0.4
NM_000097	CPOX	0.8	0.74	0.64	0.12	0.468333	1	0.943	0.44	0.44	0.09625	0.34	1	0.45	1	0.69	0.535714	1	0.3	1	0.53	1	0.6	0.11	0.65	0.15	0.48	0.65	0.4	0.987143	0.22	0.67	0.16	0.86	0.51	0.54	0.55	0.93	0.09	1	0.54375	0.5	1	1	0.7	0.561111	0.74	0.49	0.36
NM_001098209	CTNNB1	0.62	0.88	0.43	0.19	0.35	0.78	0.84	0.21	0.22	0.05	0.15	0.88	0.23	1	0.65	0.44	0.81	0.24	0.68	0.43	0.99	0.38	0.09	0.44	0.12	0.28	0.28	0.27	0.75	0.19	0.54	0.09	0.45	0.36	0.41	0.29	0.46	0.08	0.35	0.29	0.37	0.83	0.75	0.42	0.43	0.48	0.49	0.22
NM_021971	GMPPB	0.8825	0.95	0.76	0.56	0.69	0.78	0.78	1	0.86	0.72	0.86	1	0.88	0.83	1	0.94	1	0.98	0.86	0.79	1	0.97	0.51	0.61	0.75	1	0.78	0.94	0.96	0.44	0.62	0.7	0.67	0.81	0.97	1	0.87	0.7	0.94	1	0.76	0.72	1	0.7	1	0.89	0.85	0.89
NM_000387	SLC25A20	0.86	1	0.962	0.43	0.7	1	1	0.87	0.66	0.53	0.96	1	0.7425	0.86	0.64	0.84	0.955	0.8	1	0.86	1	1	0.59	0.94	0.61	1	0.96	0.7525	0.96	0.41	0.96	0.56	1	0.75	0.873333	0.98	1	0.67	0.73	1	0.69	1	1	0.77	0.85	0.928	0.7	0.55
NM_024818	UBA5	0.64	0.61	0.66	0.381111	0.42	0.59	0.49	0.41	0.39	0.312222	0.54	0.68	0.468889	1	0.49	0.546	0.68	0.36	0.62	0.577	1	0.51	0.258889	0.42	0.407778	0.641	0.71	0.461	0.6	0.473	0.55	0.331111	0.72	0.514	0.6	0.566	0.61	0.402222	0.32	0.64	0.586	0.65	0.73	0.5	0.54	0.636	0.548889	0.497
NM_003810	TNFSF10	0.71	0.76	0.47	0.618	0.47	0.39	0.28	0.76	0.566667	1	1	0.75	1	0.71	0.65	0.85	0.51	0.56	0.63	0.647	0.991	0.43	1	0.63	1	0.94	0.79	0.67	0.76	0.3	0.8	1	1	0.79	0.52	0.64	0.35	1	0.599	0.72	0.55	0.58	0.45	0.71	0.86	0.77	0.36	0.45
NM_001040454	SLC26A6	0.79	0.55	0.72	0.56	0.78	0.53	0.61	0.77	0.53	0.86	0.75	1	0.76	0.76	0.57	0.8	0.89	0.94	0.64	0.76	0.74	0.9	0.89	0.64	0.99	1	0.85	0.65	0.59	0.74	1	0.61	0.85	0.66	0.72	1	1	0.9	0.62	0.78	0.99	0.67	0.58	0.8	0.69	1	1	0.66
NM_177988	MRPL47	0.32	0.35	0.29	0.36	0.23	0.25	0.29	0.24	0.26	0.17	0.26	0.46	0.19	0.39	0.33	0.26	0.27	0.16	0.46	0.3	0.26	0.27	0.1875	0.28	0.36	0.31	0.32	0.35	0.3	0.34	0.14	0.142222	0.34	0.17	0.26	0.21	0.28	0.175556	0.25	0.19	0.26	0.35	0.41	0.29	0.34	0.16	0.27	0.2
NM_020696	KIAA1143	0.44	0.3975	0.537778	0.463333	0.435	0.59	0.48	0.497778	0.61	0.3	0.235556	0.39	0.394444	0.552857	0.48	0.425	0.511111	0.457778	0.63	0.518333	0.05	0.453333	0.398571	0.422	0.422857	0.337143	0.4875	0.505	0.462222	0.477778	0.494444	0.278571	0.61	0.528333	0.58	0.396667	0.419	0.303333	0.44125	0.5	0.628571	0.484444	0.32	0.481111	0.5275	0.35	0.498	0.43875
NM_170662	CBLB	0.773333	0.986667	0.71	0.52	0.96	0.936667	0.9	0.84	0.8475	0.755	0.945	0.97	0.74	0.986667	0.696667	0.895	1	0.8425	0.94	0.98	1	1	0.635	0.8	0.696	0.69	1	0.75	1	0.68	1	0.56	0.96	0.64	0.83	0.7	1	0.98	1	1	0.93	1	1	0.858	0.968333	1	0.8575	0.953333
NM_001173482	CRBN	0.21	0.28	0.34	0.26	0.34	0.34	0.36	0.29	0.28	0.21125	0.19	0.27	0.08	0.17	0.31	0.32	0.372	0.19	0.358889	0.326	0.41	0.33	0.22	0.293333	0.55	0.34	0.26	0.26	0.31	0.248889	0.316	0.21	0.25	0.37	0.33	0.37	0.37	0.2125	0.293	0.21	0.34	0.29	0.28	0.24	0.315	0.3	0.35	0.21
NM_014016	SACM1L	0.52	0.49	0.34	0.255	0.494	0.76	1	0.2	0.4	0.0683333	0.08	0.97	0.332	1	0.39	0.578	1	0.16	0.74	0.24	1	0.56	0.14	0.67	0.1	0.56	0.53	0.212222	0.96	0.31	0.6	0.1425	0.38	0.472222	0.65	0.457778	0.77	0.0566667	0.43	0.49	0.46	1	1	0.68	0.453333	0.75	0.65	0.296667
NM_018023	YEATS2	0.9	1	0.603456	0.46	0.61504	0.640807	0.625937	1	0.78	0.497146	0.503014	0.602895	0.529692	1	1	0.601287	0.655209	0.528723	0.628492	1	1	0.625721	0.451425	0.586301	0.79	1	0.616029	0.82	1	0.544201	0.96	0.42	1	1	1	0.599538	0.649089	0.545746	1	1	0.86	1	0.89	0.586837	0.610838	0.640971	0.66	1
NM_178868	CMTM8	0.304	0.13	0.27	0.18	0.175714	0.51	0.39	0.04	0.158571	0.04	0.0714286	0.56	0.09	0.93	0.327778	0.19	0.58	0.15	0.49	0.24	0.57	0.2	0.0433333	0.38	0.01	0.07	0.2	0.09	0.55	0.07	0.43	0.0566667	0.28	0.06	0.19	0.08	0.23	0.0371429	0.225	0.16	0.21	0.49	0.88	0.22	0.25125	0.39	0.29	0.1
NR_026698	KPNA1	0.3	0.29	0.29	0.197778	0.29	0.3	0.24	0.39	0.25	0.21	0.22	0.28	0.22	0.39	0.32	0.21	0.33	0.3	0.29	0.24	0.36	0.23	0.38	0.24	0.27	0.27	0.25	0.25	0.34	0.24	0.35	0.28	0.36	0.25	0.28	0.19	0.31	0.23	0.18	0.322	0.36	0.34	0.47	0.23	0.34	0.34	0.3	0.25
NM_022757	CCDC14	0.66	0.756667	0.843333	0.14	0.9	0.81	1	0.49	0.49	0.09	0.4025	0.7825	0.48	0.97	0.6	0.56	0.95	0.37	0.915	0.74	1	0.866667	0.21	0.65	0.25	0.68	0.666667	0.35	0.99375	0.474	0.73	0.202857	0.6	0.566	0.57	0.41	1	0.19	0.62	0.78	0.68625	1	0.9	0.58	0.8	0.68	0.59	0.5
NM_015412	C3orf17	0.27	0.1	0.37	0.201667	0.195	0.21	0.29	0.33	0.25	0.184	0.1375	0.17	0.14	0.21	0.38	0.212857	0.19	0.19	0.21	0.278333	0.2	0.28	0.183333	0.18	0.18625	0.18375	0.188889	0.241429	0.29	0.22125	0.24	0.158571	0.23	0.281667	0.2	0.15	0.2	0.172857	0.08	0.202857	0.39	0.18	0.18	0.225714	0.22	0.22	0.29	0.16
NM_015224	FAM208A	0.25	0.19	0.08	0.1175	0.13875	0.26	0.21	0.19	0.28	0.10125	0.07	0.14	0.1	0.22	0.23	0.17	0.2	0.12	0.19	0.188889	0.26	0.16	0.104444	0.12	0.122	0.1	0.13	0.1	0.225556	0.155	0.19	0.07875	0.16	0.184	0.17	0.13	0.13	0.0966667	0.11	0.19	0.25	0.23	0.2	0.09	0.21	0.16	0.21	0.1
NM_007275	TUSC2	0.43	0.35	0.3	0.35	0.47	0.33	0.43	0.31	0.22	0.35	0.37	0.24	0.41	0.31	0.47	0.51	0.4	0.52	0.39	0.43	0.2	0.49	0.22	0.45	0.52	0.46	0.41	0.44	0.45	0.44	0.5	0.36	0.45	0.56	0.46	0.52	0.38	0.44	0.32	0.59	0.34	0.38	0.23	0.54	0.35	0.42	0.46	0.41
NM_025075	THOC7	0.24	0.34	0.44	0.28	0.19	0.4	0.44	0.24	0.25	0.03	0.08	0.4	0.17	0.39	0.2	0.41	0.46	0.21	0.41	0.31	0.44	0.25	0.04	0.37	0.14	0.2	0.4	0.16	0.4	0.35	0.4	0.07	0.33	0.42	0.34	0.23	0.41	0.06	0.37	0.28	0.29	0.51	0.53	0.38	0.26	0.28	0.29	0.25
NM_001145097	SKIL	0.53	0.7125	0.785	0.28	0.45	0.8325	0.873333	0.53	0.342	0.19	0.36	0.87	0.35	1	0.51	0.54	0.85	0.6	1	0.725	1	0.63	0.183333	0.498	0.2875	0.52	0.67	0.4	0.765	0.46	0.66	0.186	0.63	0.64	0.495	0.556667	0.6	0.325	0.28	0.74	0.54	1	1	0.67	0.57	0.686667	0.55	0.485
NM_000404	GLB1	0.38	0.42	0.54	0.51	0.28	0.53	0.5	0.36	0.48	0.27	0.52	0.65	0.27	0.72	0.29	0.4	0.54	0.4	0.56	0.55	0.74	0.29	0.39	0.7	0.68	0.4	0.66	0.26	0.41	0.47	0.73	0.3	0.53	0.39	0.67	0.39	0.58	0.32	0.28	0.43	0.74	0.5	0.61	0.4	0.37	0.66	0.69	0.45
NM_006232	POLR2H	0.73	0.53	0.52	0.51	0.58	0.47	0.47	0.5	0.57	0.63	0.3	0.43	0.59	0.63	0.79	0.59	0.46	0.3	0.43	0.52	0.85	0.63	0.38	0.52	0.53	0.73	0.72	0.42	0.71	0.45	0.5	0.34	0.46	0.5	0.44	0.61	0.7	0.74	0.61	0.68	0.67	0.52	0.42	0.48	0.6	0.52	0.44	0.53
NM_019895	CLDND1	0.65	0.85	0.91	0.32	0.88	1	1	0.59	0.57	0.18	0.38	0.92	0.52	1	0.6	0.62	0.91	0.51	0.84	0.75	1	0.99	0.2	0.68	0.22	0.76	0.79	0.58	0.85	0.46	0.7	0.3	0.78	0.61	0.7	0.88	0.84	0.25	0.73	0.64	0.69	1	1	0.59	0.71	0.67	0.56	0.69
NM_053032	MYLK	0.52	0.26	0.11	0.376667	0.656667	0.686667	0.49	0.616667	0.22	0.08	0.03	0.83	0.53	1	0.41	0.493333	0.766667	0.548	0.6725	0.91	1	0.41	0.01	0.65	0.01	0.87625	0.733333	0.11	1	0.06	0.645	0.08	0.18	0.1	0.72	0.35	0.4	0.821429	0.636	0.22	0.33	0.89	0.94	0.526667	0.33	0.78	0.49	0.566
NM_016128	COPG1	0.67	0.38	0.42	0.08	0.45	0.48	0.4	0.41	0.17	0.03	0.13	0.4	0.34	0.51	0.65	0.31	0.49	0.14	0.51	0.42	0.85	0.45	0.05	0.34	0.07	0.34	0.25	0.38	0.65	0.26	0.34	0.06	0.31	0.24	0.4	0.43	0.49	0.07	0.41	0.43	0.38	0.55	0.4	0.33	0.4	0.27	0.34	0.25
NM_006321	ARIH2	0.46	0.38	0.69	0.57	0.68	0.68	0.72	0.53	0.46	0.55	0.21	0.63	0.473	0.738889	0.72	0.6	0.62	0.66	0.63	0.66	0.32	0.63	0.21	0.38	0.49	0.45	0.71	0.44	0.63	0.66	0.63	0.29	0.45	0.69	0.5	0.5	0.61	0.31	0.22	0.66	0.69	0.63	0.32	0.62	0.55	0.56	0.61	0.43
NM_001114092	THUMPD3	0.43	0.5	0.5	0.17	0.35	0.49	0.41	0.39	0.32	0.18	0.22	0.35	0.55	0.87	0.33	0.4	0.4	0.37	0.6	0.37	0.32	0.42	0.19	0.3	0.28	0.54	0.4	0.4	0.33	0.26	0.35	0.17	0.45	0.48	0.4	0.46	0.43	0.17	0.4	0.43	0.64	0.6	0.5	0.41	0.41	0.41	0.35	0.35
NM_002213	ITGB5	0.75	0.56	0.6	0.36	0.82	0.6	0.71	0.53	0.39	0.2	0.53	0.57	0.43	0.89	0.6	0.46	0.67	0.66	0.71	0.6	0.7	0.77	0.39	0.42	0.44	0.63	0.73	0.37	0.63	0.51	0.74	0.24	0.65	0.61	0.64	0.59	0.72	0.43	0.51	0.64	0.74	1	0.94	0.45	0.56	0.59	0.62	0.43
NM_001161581	POC1A	0.638	0.63	0.7075	0.4425	0.78	0.74	1	0.59	0.56	0.38	0.5	0.68	0.556667	0.8	0.63	0.66	0.78	0.47	0.61	0.691429	0.78	0.84	0.36	0.667143	0.462222	1	0.725	0.57	0.6875	0.32	0.86	0.31	0.61	0.67	0.54	0.83	0.728	0.39	0.57	0.61	0.7075	0.62	0.78	0.95	0.597	0.67	0.5	0.65
NM_022064	RNF123	0.894	0.54	0.73	0.59	0.69	0.92	0.46	0.8	0.7	0.97	1	0.814	0.67	1	0.89	0.55	0.66	0.87	0.63	1	0.94	1	0.9	0.63	0.91	1	0.8	0.97	0.81	0.77	1	0.49	0.71	0.73	1	0.66	0.75	0.98	0.63	0.73	0.55	1	0.67	0.8	0.53	0.93	0.83	0.75
NM_005778	RBM5	0.53	0.89	0.75	0.55	0.71	0.58	0.46	0.52	0.41	0.73	0.6	0.72	0.38	0.89	0.58	0.6	0.68	0.67	0.34	0.56	0.78	0.55	0.55	0.91	0.89	0.77	0.67	0.38	0.71	0.56	0.71	0.46	0.52	0.56	0.7	0.43	0.8	0.87	0.43	0.65	0.68	0.63	0.83	0.47	0.43	0.77	0.8	0.62
NM_004157	PRKAR2A	0.81	1	1	0.42	0.66	1	1	1	0.69	0.497146	0.503014	1	0.88	1	0.9	0.82	1	0.49	0.96	1	0.730727	0.625721	0.38	0.95	0.47	1	1	0.76	1	0.52	0.8	0.41	0.89	0.54	0.87	0.42	0.649089	0.51	0.5	0.63	1	1	0.82	0.586837	0.45	0.92	0.75	1
NM_002958	RYK	0.57	0.67	0.46	0.12	0.5	1	1	0.29	0.22	0.09	0.25	0.77	0.26	0.92	0.53	0.44	0.85	0.22	0.76	0.38	1	0.47	0.12	0.44	0.19	0.35	0.36	0.26	0.89	0.25	0.56	0.12	0.34	0.33	0.39	0.31	0.76	0.15	0.38	0.51	0.48	1	0.89	0.43	0.49	0.66	0.42	0.32
NM_017730	QRICH1	0.65	1	0.72	0.34	0.53	0.97	0.84	0.52	0.45	0.35	0.5	0.66	0.41	1	0.59	0.69	0.98	0.58	0.85	0.67	1	0.92	0.35	0.68	0.38	0.88	0.63	0.55	0.79	0.33	0.84	0.33	0.63	0.59	0.69	0.78	0.81	0.37	0.56	0.65	0.63	0.89	0.85	0.77	0.57	0.66	0.52	0.56
NM_014041	SPCS1	0.66	0.56	0.56	0.43	0.45	0.61	0.56	0.4	0.3	0.2	0.28	0.63	0.39	0.6	0.53	0.39	0.69	0.43	0.53	0.52	0.89	0.52	0.19	0.55	0.37	0.61	0.57	0.39	0.54	0.37	0.56	0.22	0.51	0.4	0.52	0.5	0.64	0.27	0.54	0.5	0.51	0.61	0.59	0.45	0.47	0.61	0.42	0.45
NM_003262	SEC62	0.47	0.26	0.47	0.26	0.3	0.26	0.23	0.24	0.24	0.18	0.17125	0.22	0.24	0.37	0.38	0.29	0.32	0.19	0.36	0.35	0.39	0.32	0.16	0.21	0.25	0.2	0.28	0.27	0.2	0.24	0.3	0.16	0.29	0.41	0.24	0.23	0.33	0.21	0.16	0.31	0.32	0.34	0.22	0.31	0.28	0.27	0.26	0.35
NM_033158	HYAL2	0.61	0.71	0.65	0.36	0.68	0.63	0.62	0.63	0.48	0.53	0.57	0.74	0.55	0.85	0.7	0.66	0.75	0.61	0.7	0.53	1	0.67	0.39	0.69	0.55	0.87	0.65	0.6	0.91	0.43	0.73	0.38	0.69	0.65	0.61	0.78	0.8	0.62	0.71	0.72	0.59	0.75	0.79	0.57	0.67	0.92	0.64	0.57
NM_002670	PLS1	0.63	0.86	0.69	0.5	0.71	0.94	0.87	0.59	0.394	0.19	0.31	0.79	0.49	1	0.68	0.92	1	0.32	0.87	0.75	1	1	0.23	0.69	0.32	0.94	0.75	0.52	0.9	0.48	0.65	0.22	0.65	0.76	0.65	0.99	0.84	0.26	0.57	0.74	0.6	1	0.84	0.72	0.74	0.87	0.58	0.6
NM_022497	MRPS25	0.13	0.05	0.02	0.19	0.13	0.1	0.09	0.16	0.08	0.16	0.03	0.06	0.09	0.09	0.15	0.13	0.09	0.16	0.09	0.12	0.06	0.09	0.15	0.05	0.16	0.07	0.13	0.15	0.08	0.13	0.18	0.09	0.08	0.27	0.09	0.07	0.14	0.1	0.12	0.17	0.23	0.12	0.04	0.09	0.12	0.11	0.1	0.07
NM_033540	MFN1	0.43	0.38	0.26	0.11625	0.254444	0.62	0.43	0.25	0.02	0.0742857	0	0.3	0.25	0.6	0.32	0.253333	0.97	0.04	0.36	0.42	0.92	0.333333	0.11	0.241	0.156667	0.23125	0.206667	0.16375	0.406	0.157778	0.37	0.0875	0.3	0.215556	0.22	0.13	0.4	0.1075	0.237	0.244444	0.31	0.49	0.37	0.243333	0.251111	0.321111	0.217143	0.18
NM_003848	SUCLG2	0.89	1	0.94	0.2	0.79	1	1	0.69	0.39	0.21	0.48	0.95	0.53	1	0.97	0.71	1	0.45	1	0.76	1	1	0.22	0.62	0.29	0.76	0.65	0.59	1	0.42	0.84	0.19	0.69	0.59	0.61	0.52	0.9	0.25	0.8	0.87	0.71	1	1	0.64	0.77	0.83	0.57	0.52
NM_016201	AMOTL2	0.29	0.299	0.256667	0.04	0.41	0.44875	0.408889	0.181429	0.13	0.05	0.15	0.343333	0.15125	0.59375	0.28	0.16	0.503333	0.159	0.355556	0.21	0.944286	0.43	0.26	0.264444	0.21	0.225	0.19	0.09	0.53	0.148571	0.33	0.13	0.255	0.16	0.257778	0.1725	0.32	0.101667	0.24875	0.18	0.2	0.525556	0.51	0.27	0.2425	0.375556	0.24	0.11
NM_016275	SELT	0.29	0.08	0.28	0.2	0.22	0.28	0.18	0.16	0.21	0.21	0.1	0.19	0.22	0.2	0.46	0.2	0.29	0.22	0.45	0.27	0.18	0.2	0.12	0.23	0.11	0.15	0.24	0.26	0.2	0.16	0.23	0.1	0.24	0.18	0.14	0.15	0.16	0.14	0.15	0.15	0.34	0.28	0.19	0.2	0.38	0.2	0.27	0.15
NM_001018115	FANCD2	0.52	0.68	0.712	0.63	0.48	0.735	0.5575	0.505	0.49	0.9	0.69	0.635	0.81	0.743333	0.48	0.775	0.95	0.4	0.61	0.92	1	0.56	0.35	0.716	0.6325	0.92	0.7925	0.52	0.8	0.51	0.58	0.36	0.52	0.62375	0.73	0.615	0.71875	0.88	0.52	1	0.612874	0.62	0.59	0.71	0.742	0.846667	0.6	0.95
NM_001242375	ANAPC13	0.66	0.66	0.94	0.36	0.68	0.86	0.78	0.52	0.48	0.37	0.39	0.62	0.59	0.93	0.66	0.77	1	0.58	0.87	0.97	1	0.97	0.31	0.75	0.45	0.94	0.88	0.74	0.89	0.62	0.96	0.19	0.63	1	0.78	1	1	0.42	0.75	0.82	0.75	1	0.61	0.78	0.75	0.78	0.52	0.56
NM_015268	DNAJC13	0.5	0.87125	0.873333	0.18	0.696	0.98	1	0.37	0.32	0.22	0.26	0.67	0.42	1	0.56	0.61	0.999	0.37	1	0.58	1	0.907	0.28	0.6	0.28	0.8	0.74	0.65	1	0.79	0.72	0.15	0.67	0.71	0.75	0.42	0.84	0.29	1	0.9	0.59	0.79	0.95	0.628	0.89	0.83	0.62	0.41
NM_018130	SHQ1	0.68	0.92	1	0.35	0.805	1	0.97	0.68	0.6	0.385	0.633333	0.84	0.8	0.98	0.64	0.89	0.85	0.57	1	0.876667	1	0.625721	0.3725	0.8	0.49	0.637392	0.8	0.5	0.956667	0.613333	0.92	0.265	0.852	0.53	0.81	0.766667	0.9775	0.4125	0.828333	0.735	0.775	0.945	1	0.8	0.74	0.8825	0.61	0.54
NM_004656	BAP1	0.8	1	1	0.43	1	0.85	0.95	0.92	0.61	0.59	0.52	1	0.83	1	0.88	1	0.98	0.59	0.85	1	1	1	0.39	0.96	0.61	1	1	0.81	1	0.54	0.97	0.26	1	0.82	0.85	1	1	0.83	0.98	1	0.85	1	1	0.9	1	0.99	0.81	0.9
NM_001144951	GLYCTK	0.656667	0.58	0.774	0.68	0.96	0.895	0.798	0.71625	0.606667	0.82	1	0.768	0.92	1	0.53	0.69	0.56	0.732222	0.744	0.7975	1	0.74	0.75	0.76	0.79	0.72	0.85	0.8	1	0.652857	1	0.49	0.62	0.97	0.8125	0.74	0.888	0.52	0.728	0.92	0.80125	0.824	0.95	0.7	0.89	0.61	0.73	1
NM_024996	GFM1	0.46	0.77	0.47	0.2	0.44	0.83	0.7	0.35	0.37	0.1	0.15	0.41	0.3	0.96	0.46	0.48	0.79	0.18	0.84	0.41	1	0.53	0.12	0.47	0.21	0.47	0.53	0.32	0.57	0.31	0.58	0.07	0.53	0.51	0.63	0.43	0.64	0.14	0.35	0.46	0.47	1	0.55	0.5	0.55	0.64	0.47	0.24
NM_018385	LSG1	0.92	0.989	1	0.83625	1	0.98	1	0.81	0.96	0.88	0.918889	1	0.89	1	0.86	1	1	1	0.98	0.997143	1	1	0.74625	1	0.925	1	0.977143	0.65	0.97	0.87	1	0.848571	0.97	1	1	1	1	0.978571	0.9	1	0.96	1	1	0.9	0.95	0.92	0.923333	0.971111
NM_004186	SEMA3F	0.63	0.835	0.77	0.33	0.81	0.8	0.704	0.5	0.51	0.76	0.73	0.71	0.7	0.784286	0.71	0.61	0.85	0.63	0.59	0.69	1	0.79	0.37	0.56	0.72	0.99	0.61	0.752	0.85	0.27	0.93	0.38	0.752857	0.69	0.741667	0.68	0.95	0.66	0.65	0.93	0.57	0.65	0.59	0.64	0.767143	0.69	0.44	0.57
NM_001080415	U2SURP	0.24	0.11	0.39	0.19	0.23	0.21	0.18	0.3	0.25	0.165	0.15	0.15	0.17	0.3	0.38	0.24	0.24	0.22	0.31	0.33	0.13	0.2	0.207143	0.2	0.2	0.27	0.19	0.29	0.27	0.26	0.2	0.192857	0.23	0.26	0.19	0.16	0.21	0.28	0.12	0.19	0.32	0.34	0.24	0.21	0.2	0.25	0.32	0.31
NM_015141	GPD1L	0.79	1	0.99625	0.58	0.84	1	1	0.903333	0.8	0.42	0.82	1	1	1	0.76	0.85	0.976667	0.57	1	0.9875	1	0.983333	0.46	0.87	0.4875	1	1	0.83	1	0.54	1	0.4	1	1	1	1	1	0.89	0.927778	0.988571	0.74	1	1	0.98	1	0.97	0.897143	0.76
NM_015933	CCDC72	0.19	0.06	0.17	0.08	0.12	0.15	0.21	0.08	0.11	0.01	0.03	0.11	0.07	0.19	0.28	0.1	0.15	0.09	0.17	0.14	0.23	0.17	0.01	0.11	0.02	0.07	0.16	0.1	0.23	0.08	0.11	0.03	0.12	0.16	0.17	0.17	0.15	0.03	0.09	0.12	0.12	0.17	0.08	0.15	0.17	0.16	0.17	0.07
NM_001199162	USP19	0.402222	0.47	0.37	0.3	0.52	0.59	0.6	0.3	0.35	0.13	0.255	0.427778	0.32	0.57	0.59	0.19	0.18	0.62	0.33	0.78	0.6	0.4	0.238889	0.23	0.36	0.32	0.16	0.5	0.49	0.278889	0.2	0.37	0.25	0.38	0.28	0.37	0.32	0.22	0.5	0.31	0.35	0.5	0.58	0.25	0.35	0.3	0.3	0.17
NM_182523	CMC1	0.18	0.35	0.37	0.37	0.33	0.36	0.26	0.21	0.44	0.23	0.42	0.43	0.31	0.31	0.14	0.29	0.66	0.34	0.47	0.16	0.27	0.08	0.374286	0.32	0.67	0.36	0.48	0.15	0.35	0.306667	0.34	0.6	0.4	0.25	0.51	0.25	0.49	0.16	0.12	0.35	0.3	0.36	0.34	0.33	0.47	0.51	0.3	0.22
NM_022488	ATG3	0.42	0.36	0.51	0.44	0.65	0.68	0.73	0.32	0.31	0.1	0.17	0.57	0.27	0.54	0.37	0.48	0.67	0.34	0.71	0.41	0.62	0.34	0.35	0.41	0.46	0.49	0.48	0.29	0.46	0.45	0.35	0.17	0.37	0.44	0.46	0.62	0.34	0.13	0.54	0.44	0.42	0.7	0.48	0.52	0.6	0.37	0.58	0.32
NM_007284	TWF2	0.7	0.61	0.46	0.45	0.52	0.58	0.45	0.52	0.5	0.5	0.42	0.44	0.4	0.55	0.55	0.55	0.49	0.39	0.53	0.58	1	0.57	0.42	0.77	0.49	0.81	0.61	0.38	0.77	0.52	0.72	0.48	0.55	0.44	0.57	0.66	0.51	0.57	0.59	0.67	0.37	0.52	0.6	0.66	0.53	0.62	0.49	0.68
NM_178181	CDCP1	0.05	0.148333	0.17	0.12	0.24	0.155714	0.107143	0.126667	0.0555556	0.1	0.142857	0.158333	0.26	0.147143	0.06	0.1	0.14	0.08875	0.0933333	0.0857143	0.378	0.0914286	0	0.06	0.06	0.141667	0.12	0.07	0.135	0.07	0.09	0.04	0.12875	0.07	0.03	0.0914286	0.122857	0.2	0.01	0.115714	0.08	0.101667	0.165	0.01	0.16	0.08	0.14	0.122857
NM_001042646	TRAK1	0.973333	0.585073	1	0.52	0.61504	0.985	1	1	0.813333	0.56	0.503014	1	0.529692	0.683678	0.97875	0.84	0.655209	1	1	1	1	0.625721	0.51	1	0.65	0.637392	0.95	0.54317	1	0.79	0.97	0.49	1	1	0.599952	1	0.649089	0.545746	1	0.99	1	1	0.89	0.586837	0.610838	0.640971	1	0.553561
NM_022461	AZI2	0.39	0.39	0.3	0.244	0.355	0.508889	0.495	0.31	0.21	0.135	0.156	0.44	0.241	0.7	0.445	0.378	0.551	0.29	0.455	0.367	0.729	0.381	0.144444	0.38	0.195556	0.359	0.366	0.25	0.63	0.281	0.437	0.13	0.37	0.349	0.371	0.309	0.49	0.148889	0.25	0.366	0.374	0.6	0.65	0.374	0.352222	0.488	0.34	0.266
NM_014366	GNL3	0.72	0.75	0.71	0.96	1	0.75	0.73	0.73	0.56	0.14	0.4	0.56	0.84	0.93	0.68	0.66	0.87	0.37	0.66	0.62	0.87	0.78	0.35	0.42	0.69	0.44	0.55	0.7	0.73	0.75	0.74	0.27	0.76	0.6	0.71	0.6	0.78	0.11	0.73	0.76	0.62	0.87	0.55	0.81	0.59	0.58	0.85	0.43
NR_024533	ALG3	0.437778	0.62	0.42	0.45	0.65	0.45	0.4	0.51	0.4	0.28	0.81	0.58	0.43	0.42	0.58	0.42	0.59	0.39	0.46	0.48	0.59	0.37	0.36	0.43	0.43	0.52	0.5	0.5	0.4	0.26	0.52	0.38	0.48	0.5	0.41	0.51	0.49	0.37	0.54	0.46	0.43	0.52	0.48	0.39	0.55	0.4	0.38	0.46
NM_016331	ZNF639	0.34	0.32	0.36	0.138889	0.281	0.49	0.43	0.215556	0.197143	0.128889	0.12	0.32	0.226	0.472222	0.35	0.252	0.43	0.15	0.359	0.284	1	0.311111	0.167778	0.27	0.207778	0.328889	0.237	0.17	0.36	0.165556	0.323333	0.108889	0.3	0.226667	0.28	0.217	0.26	0.183333	0.27	0.286	0.279	0.431	0.42	0.39	0.284	0.33	0.249	0.17
NM_005017	PCYT1A	1	0.83	0.49	0.7	0.74	0.88	0.74	0.92	0.39	0.73	0.71	0.76	0.8	1	1	1	0.98	0.74	0.85	0.84	1	0.97	0.26	1	0.68	0.79	0.78	0.59	0.96	1	0.85	0.64	0.82	1	0.864444	1	1	0.72	0.56	0.947	0.86	0.48	0.67	0.72	0.6	0.964444	1	0.66
NM_018725	IL17RB	0.26	0.23	0.4	0.08	0.15	0.325	0.35	0.16	0.15	0.09125	0.102	0.33	0.17	0.416667	0.27	0.16	0.53	0.15	0.48	0.216667	0.41	0.24	0.07875	0.3	0.122857	0.22	0.206667	0.1	0.32	0.21	0.39	0.0683333	0.4	0.37	0.29	0.19	0.46	0.092	0.17	0.221667	0.36	0.62	0.3	0.28	0.35	0.271667	0.24	0.17
NM_014049	ACAD9	0.5	0.4	0.53	0.73	0.59	0.8	0.46	0.53	0.57	1	1	1	0.44	0.53	0.42	0.48	0.39	0.73	0.57	0.52	0.61	0.47	1	0.63	0.84	1	0.75	0.65	0.51	0.51	0.63	0.83	0.44	0.46	0.69	0.37	0.72	0.81	0.54	0.7	0.72	0.61	0.95	0.36	0.47	0.75	0.51	0.49
NM_005335	HCLS1	0.6625	0.655	0.67	0.4	0.7925	0.665	0.806667	0.736667	0.475	0.89	0.32	0.79	0.445	0.81	0.67	0.62	0.46	0.64	0.553333	0.68	0.9475	0.8	0.61	0.77	0.64	1	0.78	0.615	0.87	0.65	0.716	0.46	0.765	1	0.76	0.712	0.92	0.715	0.538	0.94	0.58	0.833333	0.79	0.733333	0.718	0.78	0.88	0.69
NM_024665	TBL1XR1	0.7	0.978571	1	0.46	0.88	1	1	0.88	0.64	0.375556	0.54	0.89	0.55	1	0.65	0.71	0.91	0.71	0.82	0.84	1	1	0.34	0.73	0.45	1	0.89	0.82	1	0.61	0.81	0.34	1	0.96	0.95	1	1	0.72	0.45	0.8	0.92	0.89	0.93	0.8	0.91	0.96	0.76	1
NM_001130410	ACAA1	0.59	0.42	0.57	0.64	0.48	0.6	0.58	0.63	0.62	0.65	1	0.86	0.46	0.55	0.5	0.44	0.58	1	0.59	0.52	0.79	0.75	1	0.82	0.71	0.67	0.63	0.56	0.65	0.42	0.6	0.63	0.72	0.46	0.76	0.49	0.58	0.76	0.47	0.73	0.57	0.69	0.97	0.39	0.57	0.82	0.68	0.67
NM_014445	SERP1	0.42	0.4	0.38	0.23	0.26	0.41	0.39	0.35	0.16	0.25	0.27	0.35	0.29	0.5	0.37	0.29	0.36	0.28	0.39	0.24	0.13	0.33	0.24	0.33	0.17	0.29	0.29	0.32	0.39	0.3	0.32	0.21	0.41	0.32	0.35	0.29	0.34	0.2	0.39	0.25	0.39	0.41	0.4	0.3	0.32	0.28	0.34	0.29
NM_020307	CCNL1	0.67	0.7	0.647778	0.23	0.45	0.98	0.82	0.36	0.25	0.07	0.18	0.82	0.47	1	0.63	0.54	1	0.29	0.58	0.44	1	0.81	0.04	0.47	0.17	0.63	0.6	0.4	0.96	0.37	0.62	0.09	0.47	0.48	0.61	0.56	0.69	0.08	0.67	0.48	0.54	0.95	0.7	0.55	0.48	0.58	0.49	0.33
NM_006407	ARL6IP5	0.68	0.6	0.79	0.2	0.46	0.92	0.92	0.32	0.34	0.08	0.31	0.7	0.34	1	0.57	0.5	0.85	0.33	0.8	0.55	1	0.6	0.12	0.5	0.14	0.6	0.65	0.31	0.84	0.31	0.62	0.08	0.53	0.41	0.47	0.44	0.86	0.18	0.5	0.55	0.58	0.97	0.8	0.47	0.44	0.72	0.43	0.37
NM_184231	NCKIPSD	0.87	0.88	0.925	0.46	0.85	0.962	0.955	0.758571	0.83	0.69	0.61	0.833333	0.52	1	0.883333	1	0.99	0.82	0.958333	0.72	1	0.996	0.56	0.94	0.68	1	0.81	0.65	0.91	0.48	0.77	0.48	0.63	0.78	0.8	0.97	0.94	0.68	0.82	1	0.57	0.71	0.86	1	0.88	0.87	0.66	0.96
NM_003794	SNX4	0.84	1	0.9825	0.613333	1	1	1	0.71	0.801429	0.516667	0.706667	1	1	1	0.86	0.946667	1	0.75	0.84	1	1	1	0.485	0.74	0.67	1	1	0.815	0.95	0.694	0.75	0.23	1	0.97	0.965	1	0.96	0.59	0.66	0.83	1	1	1	1	0.99	0.988	0.861667	0.94
NM_007107	SSR3	0.5	0.34	0.67	0.16	0.4	0.52	0.52	0.47	0.38	0.21	0.31	0.35	0.44	0.77	0.5	0.27	0.74	0.34	0.64	0.42	0.15	0.41	0.31	0.45	0.23	0.24	0.33	0.37	0.48	0.36	0.36	0.21	0.48	0.49	0.45	0.33	0.37	0.18	0.4	0.38	0.41	0.59	0.4	0.36	0.36	0.37	0.57	0.38
NM_032242	PLXNA1	0.898333	0.585073	0.603456	0.3	0.61504	0.640807	0.625937	1	0.82	0.71	0.503014	0.602895	0.529692	0.683678	0.97	0.81	0.655209	0.528723	1	1	1	0.625721	0.24	1	0.69	0.637392	1	0.54317	1	0.56	1	0.29	1	1	0.599952	0.599538	0.649089	0.9	1	0.64594	0.75	1	0.636575	1	0.82	0.98	1	0.553561
NM_016820	OGG1	0.775	0.64	0.885	0.95	0.882	0.923333	0.62	0.801667	0.87	1	0.6	0.8925	0.71	0.78	0.765	0.88	1	0.781429	0.708	0.72	1	0.94	0.64	0.828571	0.93	1	0.62	0.775	0.84	0.5775	0.782	0.601429	0.88	0.755	0.785714	0.79	0.903333	1	0.7225	0.876	0.771667	0.772	0.86	0.85	0.63	0.65	0.75	1
NM_001647	APOD	0.301667	0.243333	0.35	0.15	0.33	0.4	0.33	0.49	0.306667	0.376667	0.183333	0.23	0.27	0.22	0.326667	0.31	0.346	0.21	0.32	0.54	0.458	0.39	0.19	0.297143	0.33	0.53	0.345	0.26	0.39	0.64	0.49	0.54	0.332857	0.28	0.324286	0.2	0.45	1	0.272	0.415	0.364	0.4	0.296667	0.253333	0.31	0.313333	0.303333	0.09
NM_021237	SELK	0.32	0.23	0.22	0.15	0.22	0.42	0.46	0.09	0.21	0.05	0.09	0.28	0.09	0.56	0.36	0.2	0.49	0.09	0.31	0.17	0.46	0.42	0.12	0.18	0.12	0.11	0.19	0.06	0.43	0.16	0.32	0.09	0.22	0.19	0.21	0.1	0.25	0.06	0.18	0.12	0.33	0.62	0.22	0.29	0.25	0.32	0.23	0.13
NM_004634	BRPF1	0.6725	0.57	0.77	0.333333	0.56	0.83	0.875	0.41	0.39	0.62	0.51	0.91	0.49	1	0.6	0.58	0.923333	0.595	0.7	0.81	1	0.655	0.521667	0.596667	0.73	0.91	0.51	0.77	1	0.676667	0.796667	0.85	0.74	0.61	0.73	0.61	0.99	0.665	0.8475	0.83	0.75	0.56	0.88	0.6375	0.865	0.7	0.652	0.666667
NM_032383	HPS3	0.84	0.585073	0.91	0.91	0.61504	0.78	1	0.549053	0.63	0.497146	0.503014	0.64	0.529692	0.61	0.8	0.601287	0.655209	0.81	1	0.620873	1	0.92	0.61	0.62	0.47	0.637392	0.616029	0.68	1	0.544201	1	0.433978	0.58	1	0.66	0.599538	0.67	1	1	1	0.61	0.74	0.67	0.586837	0.610838	0.72	0.66	0.72
NR_028444	PDIA5	0.36	0.54	0.49	0.3275	0.32	0.39	0.51	0.3	0.33	0.153333	0.2	0.38	0.33	0.73	0.31	0.6	0.61	0.39	0.41	0.37	0.56	0.55	0.1675	0.4	0.28	0.28	0.45	0.19	0.49	0.29	0.66	0.227778	0.3	0.2	0.58	0.4	0.45	0.27	0.56	0.42	0.5	0.24	0.42	0.74	0.6	0.52	0.49	0.17
NM_032343	CHCHD6	0.67	0.53	0.45	0.51	0.29	0.84	0.454286	0.5	0.32	0.25	0.391111	0.33	0.32	0.61	0.77	0.48	0.69	0.472222	0.52	0.17	0.59	0.25	0.15	0.27	0.31	0.24	0.51	0.37125	0.537143	0.37	0.67	0.44	0.5	0.45625	0.38	0.65	0.532222	0.32	0.52	0.44	0.41	0.594444	0.32	0.52	0.46	0.36	0.495	0.35
NM_001166425	GNAI2	0.84	1	1	0.51	0.94	1	1	0.9	0.65	1	0.66	1	0.73	1	0.84	0.91	1	0.46	1	1	1	1	0.82	0.94	0.75	1	0.93	0.9	1	0.87	0.93	0.44	0.92	0.73	1	0.71	1	1	1	1	0.97	1	1	0.86	1	1	1	1
NM_022485	MTMR14	0.69	0.63	1	0.26	0.59	0.72	0.549	0.83	0.42	0.6	0.542	0.69	0.27	0.35	0.74	0.44	0.93	0.45	0.35	0.53	1	0.57	0.26	0.55	0.6	0.75	0.76	0.37	0.74	0.6	0.81	0.24	0.52	0.33	0.66	0.39	0.57	0.7	0.33	0.74	0.67	0.58	0.68	0.61	0.31	0.69	0.69	0.42
NM_152932	GLT8D1	0.61	0.75	0.74	0.61	0.86	0.72	1	0.62	0.83	0.81	0.65	0.83	0.79	0.77	0.63	0.82	0.95	0.65	0.64	0.68	1	0.6	1	0.86	1	0.97	0.89	0.51	0.76	0.78	0.74	0.69	0.8	0.58	0.8	0.47	0.73	0.84	0.77	0.89	0.55	0.71	1	0.64	0.77	0.68	0.91	0.88
NM_005862	STAG1	0.64	0.585073	0.99	0.38	0.91	1	0.958	0.88	0.5175	0.69	0.59	0.9575	0.58	1	0.67	0.601287	1	0.6025	0.961667	0.865	1	0.94	0.376667	0.87	0.496667	0.74	0.616029	0.5225	1	0.64	0.813333	0.28	0.9375	0.89	0.88	0.599538	0.966667	0.45	0.905	0.8375	0.76	1	1	0.905	0.956667	0.640971	0.826667	0.71
NM_014220	TM4SF1	0.79	0.86	1	0.59	1	1	1	0.98	0.83	1	0.48	0.97	0.66	1	0.92	0.91	1	0.78	0.98	1	1	0.78	0.46	1	0.96	1	1	0.86	0.97	1	1	0.61	1	1	0.8	0.74	0.95	1	0.82	1	1	0.81	1	0.68	1	1	1	1
NM_007159	SLMAP	0.57	0.968	0.926667	0.3	0.67	0.993333	1	0.70625	0.48	0.1	0.71	1	0.51	1	0.73	0.731667	1	0.624	0.9575	0.881667	1	0.86	0.23	0.67	0.27	0.78	0.738571	0.46	0.975556	0.75	0.89	0.29	0.875	0.646	0.84	0.72875	0.993333	0.26	1	0.83	0.8	1	0.996667	0.665	1	0.843333	0.64	0.49
NM_003335	UBA7	0.695	0.57	0.38	0.89	0.39	0.52	0.728333	0.42	0.61	0.45	0.71	0.76	0.45	0.32	0.6475	0.57	0.8	0.58	0.61	0.45	0.76	0.47	0.47	0.6	0.67	0.74	0.75	0.53	0.665	0.5	0.613333	0.43	0.67	0.47	0.56	0.57	0.68	0.3	0.594286	0.71	0.84	0.707143	0.48	1	0.59	0.84	0.63	0.82
NM_017861	PIGX	0.3	0.39	0.367	0.2	0.33	0.39	0.431111	0.273	0.246667	0.154444	0.213333	0.406	0.285556	0.533	0.31	0.23	0.448889	0.249	0.29	0.34375	0.78	0.4	0.26	0.34	0.56	0.362222	0.35625	0.258	0.486	0.35	0.37	0.16	0.348889	0.333333	0.37	0.36	0.47	0.17375	0.23	0.363333	0.39	0.51	0.4	0.338889	0.44	0.34	0.341	0.265
NM_015926	TEX264	0.75	1	0.97	0.53	0.93	1	0.94	0.77	0.68	0.47	0.58	0.71	0.88	1	0.64	1	1	0.85	1	1	1	1	0.23	0.92	0.61	1	0.96	1	0.72	0.68	0.9	0.54	0.9	1	0.95	1	0.9	0.68	0.87	1	0.72	1	0.69	1	0.98	0.89	0.85	1
NR_033721	DNAJC19	0.46	0.54	0.81	0.51	0.56	0.55	0.4	0.93	0.35	0.396667	0.59	0.46	0.51	0.69	0.55	0.41	0.31	0.9	0.61	0.47	0.22	0.43	0.418	0.43	0.63	0.72	0.56375	0.97	0.5	0.512857	0.29	0.42	0.62	0.574	0.474444	0.65	0.37	0.44	0.426667	0.53	0.87	0.26	0.67	0.39	1	0.37	0.57	0.83
NM_001005474	NFKBIZ	0.628333	0.613333	0.702	0.27	0.61504	0.8	0.85	0.35	0.43	0.05	0.14	0.838	0.3975	1	0.635714	0.601287	1	0.373333	0.58	0.8	1	0.693333	0.08	0.725	0.38	0.57	0.616029	0.34	1	0.55	0.642888	0.125	0.46	0.66	0.6975	0.33	0.5	0.15	0.483333	0.72	0.56	1	1	0.62	0.610838	0.67	0.8	0.51
NM_032359	C3orf26	0.53	0.6	0.43	0.95	0.59	0.62	0.41	0.48	0.34	0.47	0.49	0.43	0.62	0.63	0.48	0.71	0.38	0.48	0.7	0.38	0.71	0.5	0.52	0.43	0.6	0.54	0.63	0.45	0.55	0.37	0.55	0.47	0.58	0.24	0.49	0.66	0.64	0.47	0.36	0.65	0.4	0.5	0.45	0.7	0.48	0.51	0.36	0.45
NM_016006	ABHD5	0.222	0.22	0.19	0.141	0.167778	0.23	0.219	0.165556	0.11	0.13625	0.08	0.18	0.16	0.19	0.24	0.19	0.21	0.15	0.22	0.218889	0.19	0.209	0.138889	0.18	0.07	0.14	0.16	0.161	0.28	0.13	0.219	0.06	0.18	0.184	0.192222	0.17	0.21	0.15375	0.2	0.18	0.242	0.37	0.2	0.181	0.216	0.217	0.216	0.15
NM_018447	TMEM111	0.3	0.44	0.26	0.66	0.59	0.55	0.58	0.53	0.57	0.37	0.48	0.48	0.41	0.42	0.38	0.53	0.63	0.65	0.62	0.73	0.59	0.4	0.53	0.48	0.78	0.47	0.39	0.67	0.49	0.57	0.49	0.45	0.64	0.51	0.35	0.63	0.6	0.45	0.49	0.61	0.59	0.6	0.46	0.37	0.55	0.59	0.45	0.51
NM_001134368	SLC6A6	0.06	0.335	0.1825	0.06	0.16	0.2425	0.182	0.0633333	0.06	0.11	0.191667	0.1775	0.09	0.26	0.09	0.095	0.192222	0.11375	0.118333	0.11	0.533333	0.1975	0.06	0.12625	0.06	0.2075	0.134286	0.108333	0.198	0.11	0.11	0.14	0.195	0.11	0.116	0.158	0.1175	0.13	0.09	0.14	0.08	0.332	0.39	0.09	0.05	0.115	0.1225	0.3
NR_027007	LOC440944	0.19	0.23	0.221	0.114444	0.16	0.233333	0.27	0.3	0.165556	0.144286	0.07	0.1	0.15	0.21	0.23375	0.188889	0.233	0.19	0.292	0.23	0.31	0.217778	0.06	0.185	0.07	0.07	0.186	0.177778	0.267778	0.185556	0.16	0.09	0.19	0.23	0.195	0.196	0.23	0.16	0.15	0.23	0.24	0.37	0.06	0.181111	0.23	0.17	0.208889	0.22
NM_007024	TMEM115	0.8	1	0.86	0.48	0.74	0.73	0.88	0.65	0.46	0.91	0.66	0.74	0.85	1	0.89	0.94	1	0.62	0.9	1	1	1	0.33	1	0.75	1	0.99	0.72	0.93	0.77	1	0.35	0.74	0.84	1	0.87	1	1	0.67	0.92	0.9	1	0.5	0.8	0.64	1	0.91	0.93
NM_001128160	UBP1	0.71	1	1	0.26	0.82	1	1	0.82	0.41	0.34	0.593	0.93	0.623333	1	0.72	0.96	1	0.54	1	1	0.998	0.992222	0.24	0.78	0.486667	0.933	0.91	0.74	1	0.632	0.89	0.27	0.79	0.72	0.763	0.949	1	0.52375	0.89	1	0.78	1	0.96	0.84	1	0.97	0.8	0.85
NM_014616	ATP11B	0.42	0.42	0.72	0.32	0.553333	0.59	0.676	0.53	0.417	0.41	0.33	0.617	0.53	0.62	0.5	0.59	0.98	0.38	0.6	0.6	0.3	0.61	0.33	0.72	0.35	0.54	0.58	0.53	0.65	0.52	0.6	0.17	0.73	0.543	0.547778	0.37	0.7	0.33	0.37	0.66	0.81	0.8	0.64	0.54	0.56	0.58	0.555	0.49
NM_013374	PDCD6IP	0.33	0.12	0.21	0.15	0.2	0.27	0.2	0.29	0.14	0.11	0.13	0.2	0.17	0.27	0.37	0.13	0.17	0.19	0.44	0.28	0.17	0.15	0.08	0.07	0.07	0.11	0.15	0.31	0.23	0.15	0.16	0.11	0.19	0.16	0.11	0.09	0.16	0.13	0.06	0.15	0.26	0.29	0.3	0.12	0.3	0.14	0.21	0.18
NM_006354	TADA3	0.61	1	1	0.66	1	1	1	0.9	0.79	0.88	1	1	0.9	0.78	0.69	1	0.9	1	1	1	1	1	0.73	0.96	0.97	1	1	1	0.95	0.83	0.87	0.87	0.81	1	0.88	0.92	0.86	1	1	1	0.73	0.81	1	1	1	1	0.75	0.91
NM_002542	OGG1	0.585	0.56	0.68	0.89	0.761429	0.815	0.51	0.72	0.85	1	0.54	0.856667	0.65	0.678333	0.87	0.83	0.89	0.621667	0.63	0.63	1	0.788	0.59125	0.626	0.9	1	0.61	0.648	0.69	0.565	0.658	0.577778	0.79	0.6725	0.59	0.79	0.777143	1	0.643333	0.807143	0.76375	0.715714	0.7	0.74	0.5	0.55	0.91	0.84
NM_022899	ACTR8	0.39	0.17	0.184	0.2	0.23	0.2475	0.24	0.223333	0.17	0.09	0.15	0.19	0.16	0.337778	0.56	0.2	0.262	0.3	0.311429	0.222	0.09	0.2325	0.09	0.1725	0.15	0.2	0.25	0.25	0.3375	0.256667	0.17	0.12	0.246667	0.304	0.202	0.1975	0.28	0.07	0.181667	0.27	0.31	0.224286	0.19	0.243333	0.3	0.22	0.2075	0.17
NM_004087	DLG1	0.61	0.69	0.69	0.457	1	0.92	0.7	1	0.62	0.6875	0.94	0.84	0.92	0.81	0.59	0.86	0.77	0.71	0.8	0.73	1	0.98	0.88	0.63	0.72	0.956667	0.83	0.79	0.83	0.63	0.69	0.72	0.66	0.62	0.61	0.75	0.76	0.824444	0.84	0.84	0.75	0.9	1	0.52	1	0.92	0.56	0.68
NM_015103	PLXND1	0.495	0.436667	0.59	0.16375	0.43	0.56875	0.56	0.34375	0.23	0.14	0.37	0.534286	0.31	0.63375	0.465	0.37	0.53	0.27	0.67	0.41	0.97	0.48	0.15	0.455	0.25	0.47	0.36	0.4	0.64	0.26	0.41	0.1	0.391111	0.33	0.41	0.23	0.49	0.19	0.36	0.45	0.29	0.612857	0.587143	0.41	0.32	0.3	0.26	0.3
NM_002950	RPN1	0.53	0.29	0.25	0.07	0.19	0.59	0.5	0.18	0.11	0.03	0.14	0.4	0.17	0.7	0.45	0.17	0.67	0.12	0.49	0.28	0.82	0.46	0.11	0.18	0.12	0.17	0.1	0.11	0.57	0.17	0.26	0.08	0.21	0.24	0.22	0.16	0.33	0.05	0.3	0.32	0.25	0.76	0.34	0.34	0.26	0.26	0.23	0.1
NM_005875	EIF1B	0.26	0.32	0.2	0.51	0.21	0.32	0.34	0.22	0.33	0.28	0.24	0.52	0.15	0.46	0.23	0.35	0.3	0.31	0.3	0.32	0.71	0.29	0.22	0.36	0.39	0.31	0.53	0.26	0.55	0.27	0.49	0.29	0.3	0.36	0.43	0.3	0.32	0.13	0.33	0.25	0.39	0.43	0.69	0.26	0.2	0.49	0.48	0.32
NM_004423	DVL3	0.7	0.25	0.37	0.3	0.33	0.36	0.34	0.5	0.45	0.39	0.42	0.725	0.32	0.73	0.13	0.24	0.54	0.5175	0.42	0.35	0.47	0.49	0.64	0.45	0.74	0.22	0.28	0.34	0.968333	1	0.36	0.52	0.43	0.52	0.6	0.36	0.9	0.5	0.42	0.37	0.46	0.29	0.29	0.45	0.27	0.4	0.52	0.27
NM_014373	GPR160	0.53	0.43	0.26	0.16	0.38	0.59	0.62	0.35	0.293	0.07	0.21	0.42	0.32	0.75	0.44	0.21	0.66	0.35	0.65	0.64	1	0.7	0.22	0.23	0.24	0.28	0.27	0.2	0.63	0.32	0.28	0.24	0.35	0.37	0.17	0.4	0.54	0.02	0.6	0.61	0.43	0.55	0.56	0.31	0.7	0.44	0.19	0.21
NM_001253383	RPL15	0.16	0.06	0.14	0.12	0.15	0.14	0.12	0.1	0.14	0.13	0.07	0.1	0.08	0.15	0.2	0.12	0.09	0.15	0.18	0.19	0.11	0.11	0.12	0.09	0.14	0.09	0.16	0.14	0.25	0.15	0.15	0.11	0.13	0.14	0.08	0.1	0.12	0.13	0.1	0.14	0.17	0.14	0.12	0.11	0.18	0.16	0.1	0.07
NM_018147	FAIM	0.45	0.46	0.43	0.225556	0.326667	0.96	0.69	0.19	0.274	0.0833333	0.09	0.49	0.15	0.79	0.467778	0.3825	0.7	0.3	0.5	0.332222	0.85	0.29	0.18125	0.32	0.154286	0.31625	0.343333	0.4	0.65	0.23	0.495	0.14	0.374444	0.34	0.36	0.35	0.435556	0.11	0.33	0.1	0.396667	0.72	1	0.8	0.27	0.53	0.31	0.14
NM_015396	ARMC8	0.29	0.24	0.288571	0.182857	0.22625	0.291667	0.26875	0.237143	0.14	0.12375	0.24	0.21	0.19	0.3225	0.344444	0.22	0.294286	0.21	0.325556	0.2675	0.271111	0.248333	0.17	0.195	0.17	0.215	0.234444	0.233	0.27375	0.218333	0.2175	0.16	0.242222	0.258889	0.247143	0.2225	0.32	0.158889	0.16	0.2	0.35	0.17	0.26125	0.24	0.25	0.238571	0.246667	0.25125
NM_002808	PSMD2	1	0.74	0.72	0.54	0.87	0.75	0.76	0.86	0.63	0.59	0.69	0.81	0.63	0.67	1	0.71	0.74	0.63	0.65	0.71	1	0.67	0.54	0.73	0.67	0.95	0.72	0.79	0.76	0.63	0.81	0.5	0.89	0.73	0.8	0.64	0.83	0.71	0.69	0.86	0.74	0.68	0.76	0.67	0.78	0.79	0.78	0.68
NM_007208	MRPL3	0.44	0.38	0.36	0.2	0.33	0.48	0.43	0.16	0.22	0.04	0.06	0.39	0.23	0.52	0.47	0.33	0.52	0.2	0.41	0.29	0.78	0.34	0.11	0.36	0.14	0.31	0.33	0.17	0.5	0.22	0.36	0.08	0.35	0.31	0.35	0.38	0.42	0.06	0.33	0.29	0.34	0.6	0.42	0.33	0.32	0.47	0.41	0.23
NM_001042540	NCBP2	0.64	0.68	0.86	0.39	0.57	0.71	0.73	0.59	0.51	0.24	0.4	0.52	0.57	0.91	0.66	0.63	0.96	0.9	0.95	0.8	0.61	0.9	0.19	0.53	0.28	0.57	0.7	0.63	0.76	0.62	0.64	0.27	0.6	0.83	0.64	0.63	0.97	0.3	0.85	0.71	0.72	0.81	0.57	0.64	0.85	0.66	0.58	0.71
NM_001008486	SLC41A3	0.21	0.34	0.21	0.24	0.11	0.25	0.16	0.27	0.29	0	0	0.36	0.16	0.69	0.257	0.22	0.39	0.15	0.33	0.37	0.31	0.23	0	0.42	0.06	0.24	0.36	0.09	0.39	0.19	0.5	0.07	0.36	0.4	0.26	0.15	0.55	0.04	0.264444	0.04	0.53	0.19	0.19	0.36	0.17	0.4	0.28	0.04
NM_020166	MCCC1	0.64	0.7	0.62	0.46	0.94	0.62	0.62	0.77	0.77	0.76	0.74	0.62	0.79	0.62	0.63	0.6	0.87	0.76	1	0.6	0.68	0.91	0.41	0.24	0.63	0.76	0.69	0.59	0.75	0.599	0.84	0.56	0.54	0.62	0.683	0.55	0.9	0.64	0.78	0.754	0.48	0.71	0.8	0.43	0.61	0.57	0.59	0.43
NM_017875	SLC25A38	0.57	0.53	0.46	0.52	0.77	0.8	0.66	0.86	0.45	0.38	0.94	0.7	0.62	0.62	0.48	0.49	0.58	0.87	0.65	0.83	1	0.63	0.54	0.4	0.48	0.9	0.83	0.65	0.79	0.37	0.52	0.64	0.55	0.38	0.74	0.73	0.92	0.41	0.63	0.81	0.53	0.79	0.95	0.53	0.8	0.49	0.61	0.45
NM_001199958	NDUFB5	0.86	0.88	0.97	0.24	0.87	0.95	0.84	0.63	0.36	0.2	0.4	0.96	0.56	1	0.92	0.74	0.94	0.53	0.87	1	1	0.94	0.14	0.92	0.31	0.95	1	0.62	1	0.46	0.85	0.25	0.74	0.58	0.93	0.83	0.95	0.35	0.65	0.94	0.85	1	1	0.69	0.6	1	0.77	0.79
NM_014869	IQSEC1	0.481667	0.6775	0.678	0.69	0.49	0.603333	0.65	0.5725	0.72	0.72	0.618	0.705	0.493333	0.7625	0.475714	0.5	0.705	0.626	0.7	0.743333	0.9425	0.533333	0.6	0.556667	0.75	0.9525	0.59	0.31	0.76	0.5825	0.555	0.355	0.666667	0.69	0.59	0.616	0.84	0.765	0.446667	0.67	0.66	0.732	0.791667	0.606	0.525	0.76	0.5725	0.675
NM_018397	CHDH	0.73	0.88	0.95875	0.46	0.98	1	1	0.87	0.6475	0.65	0.67	0.911429	0.81	1	0.67	0.87	0.986	0.63	1	0.97	1	1	0.5625	0.88125	0.62	1	0.92625	0.71	1	0.61	0.75	0.48	0.93	0.69	0.806667	0.85	0.9975	0.68	0.99	1	0.79	1	1	0.71	0.77	0.85	0.77	0.8
NM_001777	CD47	0.14	0.02	0.11	0.26	0.11	0.09	0.09	0.1	0.31	0.12	0.01	0.03	0.08	0.14	0.22	0.09	0.16	0.11	0.1	0.18	0.04	0.14	0.09	0.11	0.09	0.05	0.09	0.13	0.18	0.16	0.14	0.08	0.13	0.23	0.16	0.07	0.18	0.06	0.05	0.15	0.32	0.14	0.05	0.18	0.1	0.11	0.17	0.07
NM_007114	TMF1	0.32	0.3975	0.391429	0.248889	0.36125	0.38	0.49	0.24875	0.28	0.191429	0.224444	0.47	0.282857	0.60125	0.29	0.37	0.65	0.233333	0.47	0.383333	0.637778	0.3925	0.25125	0.31	0.278571	0.33125	0.25	0.24875	0.46	0.3	0.406667	0.215556	0.28	0.38	0.3725	0.315556	0.405	0.191429	0.2	0.3825	0.4125	0.77	0.36	0.39875	0.35	0.427778	0.355	0.28375
NM_020187	C3orf37	0.56	1	1	0.89	1	1	1	1	1	0.77	0.8	0.99	0.8	1	0.57	1	0.96	0.77	1	1	1	1	0.99	0.99	0.96	1	1	0.93	0.88	0.93	1	0.84	1	1	1	1	0.88	1	1	1	1	1	1	0.78	1	1	1	0.97
NM_018098	ECT2	0.47	0.58	0.33	0.83	0.38	0.69	0.67	0.39	0.57	0.185714	0.23	0.94	0.18	1	0.35	0.675556	0.92	0.21	0.67	0.42	1	0.29	0.23	0.66	0.34875	0.41	0.84	0.16	0.835	0.49	0.81	0.13	0.32	0.632	0.5	0.67	0.67	0.2725	0.45	0.32	0.38	0.75	1	0.58	0.47	0.7	0.79	0.54
NM_001195098	ANKRD28	0.22	0.24	0.332	0.401667	0.66	0.3025	0.382222	0.375714	0.69	0.378571	0.217778	0.266	0.3675	0.358889	0.42	0.347143	0.315	0.18	0.328	0.396667	0.355	0.405	0.308333	0.12	0.355714	0.37125	0.3475	0.61	0.46	0.33	0.46	0.291111	0.321	0.464286	0.25	0.297778	0.33	0.33875	0.193333	0.38	0.397778	0.308	0.269	0.52	0.422857	0.373333	0.396	0.36125
NM_001164674	SUMF1	0.61	0.96	0.85	0.626	0.91	1	1	0.68	0.87	0.672	0.79	1	0.69	0.96	0.7	1	1	0.75	1	0.962	1	1	0.56	0.91	0.74	1	0.95	0.81	1	0.61	1	0.64	1	0.84	1	0.75	1	0.65	0.83	1	0.85	0.974	1	0.78	1	1	1	0.7
NM_020640	DCUN1D1	0.82	0.51	0.69	0.246667	0.51	0.74	0.69	0.41	0.38	0.23	0.28	0.54	0.45	0.985	0.66	0.645	0.97	0.32	0.76	0.79	0.976667	0.62	0.19	0.76	0.446667	0.6425	0.705	0.43	0.679552	0.33	0.71	0.22	0.55	0.603333	0.64	0.465	0.76	0.35	0.42	0.71	0.76	0.79	0.62	0.614	0.72	0.742	0.618	0.51
NM_182916	TRNT1	0.67375	0.84	0.62	0.323333	0.895	0.913333	0.95	0.77	0.473333	0.413333	0.44	0.88	0.55	0.976	0.69	0.601287	1	0.585	0.875	0.865	1	0.875	0.4275	0.885	0.65	0.637392	0.905	0.526	0.935	0.7625	0.87	0.315	0.86	0.655	0.81	0.65	0.91	0.47	0.684	0.59	0.718	0.835	0.92	0.69	0.786667	0.905	0.7	0.57
NM_198195	UBA3	0.85	0.92	0.96	0.72	1	1	1	0.88	0.9	0.89625	0.94	1	0.76	1	0.76	0.99	0.89	0.88	1	0.98	1	1	1	0.94	0.97	1	1	0.71	1	1	1	0.67	0.97	0.72	1	1	0.9	0.92	0.89	1	0.99	1	1	0.88	1	1	0.97	0.97
NM_014583	LMCD1	0.74	0.625	0.81	0.275	0.515	1	1	0.31	0.472	0.205	1	1	0.35	0.96	0.575	0.526667	0.98	0.515	0.795	0.725	1	0.52	0.22	0.54	0.5	0.637392	0.57	0.54317	0.84	0.62	0.7	0.26	0.65	0.496	0.68	0.95	0.9	0.406667	0.81	0.64594	0.686667	1	0.845	0.77	0.605	0.565	0.63	0.42
NM_016306	DNAJB11	0.91	0.68	0.62	0.34	0.82	0.74	0.76	0.66	0.42	0.32	0.59	0.55	0.37	0.65	0.99	0.49	0.78	0.32	0.9	0.6	0.86	0.89	0.17	0.63	0.54	0.94	0.6	0.72	0.64	0.27	0.62	0.27	0.64	0.36	0.64	0.77	0.63	0.49	0.72	0.99	0.51	0.67	0.76	0.47	0.68	0.53	0.72	0.55
NM_032548	ABTB1	0.606	0.618333	0.79	0.426667	0.54	0.86	0.6225	0.69	0.48	0.38	0.42	0.38	0.48	0.77625	0.607143	0.66	0.738889	0.52	0.725	0.76	1	0.88	0.19	0.64	0.41	0.57	0.93	0.5	0.7	0.56	0.65	0.27	0.534444	0.85	0.624286	0.61	0.61	0.51	0.74	0.78	0.61	0.91	0.615	0.68	0.65	0.706	0.56	0.83
NM_005808	CTDSPL	0.88	0.56	1	0.28	0.8	0.74	0.88	0.59	0.41	0.28	0.4	0.63	0.66	0.89	1	0.61	0.81	0.65	1	0.795	1	0.805556	0.28	0.54	0.31	0.94	0.778	0.66	0.996667	0.46	0.67	0.21	0.7	1	0.56	0.62	1	0.34	0.61	1	0.65	0.94	0.59	0.56	0.93	0.72	0.64	0.69
NM_001017928	CCDC58	0.7	0.63625	0.46	0.42125	1	0.38	0.53	0.9	0.505	0.457143	0.67125	0.75	0.73	0.83	0.78	0.57375	1	0.63125	0.656667	0.585	0.89	0.617143	0.325714	0.58625	0.631111	0.6525	0.643333	0.63625	0.43	0.46	0.68	0.42875	1	0.53125	0.59	0.595	0.64	0.627778	0.571111	0.625	0.43	0.58	0.87	0.557143	0.655556	0.71	0.57	0.536667
NM_001199185	ATP2C1	0.25	0.22	0.35	0.07	0.14	0.54	0.27	0.09	0.19	0.03	0.09	0.24	0.132222	0.49	0.22	0.17	0.66	0.09	0.28	0.19	0.64	0.2	0.03	0.25	0.13	0.16	0.23	0.16	0.39	0.09	0.2	0.07	0.18	0.243	0.31	0.18	0.58	0.04	0.26	0.19	0.16	0.4	0.2	0.28	0.17	0.27	0.25875	0.17
NM_001660	ARF4	1	1	1	0.39	0.77	1	1	0.6	0.48	0.43	0.27	0.71	0.58	1	1	1	1	0.39	0.97	0.94	1	1	0.28	0.79	0.53	0.97	1	0.65	1	0.84	0.96	0.23	0.75	0.97	0.91	1	1	0.53	0.69	1	0.83	0.94	0.82	0.99	0.75	0.99	0.9	0.78
NM_003925	MBD4	0.254444	0.17	0.1	0.118889	0.19	0.24	0.34	0.18	0.13	0.235	0.118	0.18	0.15	0.23	0.29	0.17	0.27	0.05	0.14	0.228889	0.35	0.19	0.21375	0.163	0.209	0.26	0.13	0.15	0.19	0.3	0.2	0.111	0.23	0.15	0.17875	0.21	0.17	0.24875	0.2	0.25	0.22375	0.26	0.24	0.17	0.204444	0.13	0.11	0.25
NM_002628	PFN2	0.77	0.93	0.82	0.33	0.844286	1	1	0.798571	0.46	0.588889	0.71	1	0.804	0.89	0.77	0.882222	0.958	0.56	0.98	0.958333	1	0.978333	0.58	0.78	0.55	0.946667	1	0.62	0.984	0.51	0.81	0.28	0.7	0.736667	0.79	0.81	1	0.59	0.86	0.8	0.81	0.951667	1	0.73	0.81	0.841667	0.83	0.82
NM_014159	SETD2	0.59	0.64	0.64	0.13	0.31	0.44	0.55	0.17	0.2	0.12	0.24	0.571	0.286	0.61	0.52	0.44	0.82	0.16	0.58	0.45	0.93	0.67	0.15	0.433	0.11	0.71	0.47	0.16	0.65	0.36	0.74	0.08	0.46	0.63	0.45	0.26	0.69	0.1	0.33	0.66	0.8	0.88	0.68	0.47	0.32	0.56	0.56	0.26
NM_001025205	AP2M1	0.77	0.92	0.82	0.53	1	0.79	0.69	0.74	0.58	1	0.61	0.6	0.72	1	0.82	1	0.99	0.68	0.92	1	1	0.9	0.5	1	1	1	1	0.61	1	0.81	1	0.4	0.67	1	1	1	0.98	1	0.75	1	0.81	1	0.65	1	0.9	1	1	0.94
NM_000313	PROS1	0.87	0.97	0.87	0.3	0.61504	1	0.75	0.605	0.68	0.4	0.61	0.91	0.61	1	0.845	0.601287	0.655209	0.6275	1	0.91	1	0.8	0.47	0.67	0.373333	0.637392	0.52	0.62	1	0.475	0.93	0.336667	0.7	0.63	0.67	1	0.98	0.28	0.906667	1	0.706667	1	0.956667	0.586837	1	0.640971	0.626667	0.67
NM_021937	EEFSEC	0.744	0.657	0.64	0.47	0.68	0.71	0.54	0.69	0.46	0.94	0.35	0.603	0.632	0.53	0.711	0.61	0.69	0.4	0.93	0.82	1	0.7	0.72	0.62	0.96	1	0.7	0.41	0.84	0.74	0.75	0.29	0.62	0.62	0.78	0.62	0.9	0.92	0.606	0.77	0.74	0.77	0.84	0.62	0.55	0.86	0.8	0.63
NM_001031703	C3orf75	0.753	0.88	0.81	0.55	0.88	0.6	0.68	0.67	0.63	0.74	0.5	0.67	0.64	0.53	0.69	0.64	0.78	0.38	0.93	0.741	1	0.77	0.31	0.75	0.57	0.99	0.66	0.599	1	0.4	0.69	0.45	0.71	0.75	1	0.63	1	0.63	0.69	0.92	0.61	0.74	0.7	0.62	0.96	0.93	0.84	0.89
NM_001256741	CNOT10	0.4	0.41	0.31	0.16	0.37	0.69	0.24	0.29	0.17	0.16	0.64	0.38	0.35	0.7	0.46	0.15	0.54	0.31	0.33	0.27	0.4	0.34	0.13	0.13	0.22	0.27	0.31	0.42	0.46	0.287	0.28	0.12	0.43	0.5	0.31	0.48	0.46	0.09	0.36	0.47	0.26	0.44	0.45	0.1	0.19	0.39	0.34	0.32
NM_016474	C3orf19	0.472857	0.442222	0.505	0.414286	0.421111	0.51375	0.472222	0.4	0.37	0.326667	0.305	0.387	0.4625	0.57375	0.52625	0.40125	0.475	0.76	0.522857	0.465	0.35	0.52	0.39	0.415556	0.26	0.4	0.37	0.44	0.47375	0.445	0.432222	0.41	0.42	0.52625	0.448889	0.51	0.498	0.44	0.19	0.466	0.508889	0.475	0.4	0.34	0.4	0.431	0.419	0.41875
NM_024334	TMEM43	0.9	1	1	0.32	0.94	1	1	1	0.71	0.31	1	1	0.72	1	0.9	0.73	1	1	1	0.91	1	1	0.47	0.74	0.49	1	0.84	0.93	1	0.55	0.84	0.3	1	0.73	0.8	0.87	1	0.52	1	1	0.94	1	1	0.69	1	0.78	0.74	0.87
NM_001190316	IP6K2	0.25	0.35	0.25	0.23	0.36	0.25	0.39	0.33	0.17	0.31	0.29	0.24	0.25	0.41	0.25	0.45	0.33	0.23	0.23	0.41	1	0.34	0.21	0.14	0.27	0.37	0.31	0.23	0.38	0.26	0.35	0.1	0.37	0.4	0.29	0.42	0.53	0.37	0.27	0.55	0.3	0.41	0.3	0.38	0.36	0.35	0.3	0.33
NM_001204834	ANO10	0.81	0.69	0.86	1	0.77	0.56	0.36	0.37	0.48	0.97	0.88	0.58	0.47	0.37	0.74	0.54	0.65	0.45	0.37	0.62	1	0.53	0.74	0.78	1	0.86	0.67	0.55	0.71	0.89	1	0.54	0.41	0.66	0.88	0.71	1	1	0.33	0.79	0.8	1	0.66	0.97	0.29	0.77	1	0.38
NM_018184	ARL8B	0.84	0.86	0.85	0.965	1	0.99	0.79	0.98	0.91	0.914444	0.84	0.98	0.8	1	0.8	1	0.92	1	0.88	0.9975	1	0.974	1	0.81	1	1	1	0.89	1	1	0.97	1	0.95	0.986	0.69	1	1	1	0.81	1	1	1	0.89	0.945	1	1	0.82	0.83
NM_005067	SIAH2	0.81	0.94	1	0.54	0.87	1	1	0.8	0.6	0.32	0.53	1	0.78	1	0.69	0.77	1	0.96	0.84	1	1	0.9	0.38	0.64	0.49	0.96	1	0.74	0.95	0.67	0.82	0.3	0.98	0.65	0.85	0.78	1	0.51	0.83	0.7	0.73	1	1	0.79	1	0.77	0.54	0.83
NM_001627	ALCAM	0.86	1	0.92	0.39	1	1	0.963333	0.549053	0.61	0.57	0.84	1	0.92	1	0.74	1	1	0.79	1	0.9	1	1	0.596667	1	1	0.637392	1	0.746667	1	0.55	0.9975	0.44	1	0.69	0.92	1	1	0.545746	0.95	1	0.76	1	1	0.983333	0.610838	0.640971	0.87	0.72
NM_013334	GMPPB	0.763	0.75	0.66	0.47	0.75	0.75	0.6	0.78	0.59	0.54	0.88	0.67	0.75	0.74	0.75	0.63	0.71	0.78	0.75	0.74	0.971	0.68	0.46	0.69	0.62	0.78	0.66	0.91	0.77	0.56	0.63	0.64	0.61	0.76	0.53	0.82	0.73	0.53	0.61	1	1	0.83	0.79	0.72	0.81	0.56	0.59	0.4
NM_001256486	GOLGB1	0.24	0.35	0.35	0.34	0.42	0.38	0.55	0.33	0.48	0.24	0.26	0.41	0.41	0.54	0.31	0.28	0.26	0.46	0.37	0.43	0.36	0.5	0.32	0.29	0.34	0.32	0.35	0.42	0.31	0.37	0.35	0.21	0.54	0.41	0.3	0.22	0.33	0.28	0.2	0.27	0.44	0.27	0.43	0.3	0.38	0.33	0.41	0.41
NM_004130	GYG1	0.66	1	1	0.81	0.97	1	1	0.74	0.77	0.56	0.73	0.92	0.78	1	0.69	1	0.89	0.94	0.74	1	1	1	0.48	0.81	0.92	1	1	0.72	0.98	0.83	0.93	0.52	0.92	0.72	0.74	0.94	1	0.76	1	1	0.95	1	1	0.8	0.94	1	0.76	0.83
NR_046251	FGD5-AS1	0.59	1	1	0.75	1	1	1	0.85	0.78	0.829	0.58	0.76	0.84	1	0.64	1	1	0.79	1	1	1	1	0.75	0.97	0.87	1	1	0.79	1	0.72	1	0.716667	0.94	1	1	1	1	0.91	1	1	1	1	1	1	0.89	1	0.95	0.92
NM_004162	RAB5A	0.95	1	0.93	0.41	1	1	0.96	0.61	0.5	0.525714	0.36	0.8	0.61	1	0.86	1	0.77	0.55	0.83	0.97	1	0.9	0.3	0.74	0.63	1	0.83	0.62	1	0.68	1	0.34	0.83	0.89	0.74	0.86	0.9	0.668333	0.7	0.91	0.78	1	1	0.68	0.84	1	0.75	0.68
NM_020347	LZTFL1	0.472	0.29	0.493	0.331429	0.4	0.45	0.34	0.41	0.43	0.321429	0.14	0.47	0.53	0.562	0.519	0.33125	0.39	0.43	0.38	0.45625	0.18	0.42375	0.317143	0.34	0.34	0.25	0.34625	0.43	0.50125	0.392	0.435	0.252857	0.36	0.45625	0.35	0.33	0.4	0.27	0.19	0.438571	0.506667	0.466	0.4	0.28	0.28	0.38625	0.49	0.28
NM_016291	IP6K2	0.86	1	1	0.79	0.84	0.92	0.67	0.82	0.72	0.81	0.83	0.94	0.82	1	0.74	1	0.87	0.97	0.89	0.89	1	1	0.7	1	0.92	0.99	0.86	1	1	0.71	0.78	0.69	1	0.96	0.89	0.88	1	0.92	0.74	0.84	0.9	1	0.96	0.84	0.82	0.98	0.74	1
NM_017836	SLC41A3	0.88	0.68	1	0.61	0.98	0.88	0.75	0.8	0.89	0.6	0.87	0.96	0.72	0.85	0.8	0.88	0.82	1	1	1	1	1	0.38	0.64	0.61	0.92	1	0.97	1	0.76	1	0.53	0.8	0.92	0.78	1	0.9	0.77	0.957	0.96	0.75	0.54	1	0.77	1	0.98	0.64	0.8
NM_014043	CHMP2B	0.55	0.69	0.55	0.49	0.83	0.72	0.67	0.39	0.39	0.65	0.46	0.55	0.39	0.76	0.57	0.61	0.8	0.76	0.72	0.58	0.66	0.46	0.92	0.48	0.59	0.71	0.83	0.59	0.62	0.76	0.63	0.77	0.49	0.69	0.6	0.41	0.73	1	0.62	0.68	0.6	0.66	0.46	0.54	0.67	0.72	0.52	0.57
NM_138711	PPARG	0.56	0.44	0.468	0.4	0.31	0.57	0.5	0.31	0.344	0.19	0.28	0.36	0.22	0.58	0.47	0.31	0.58	0.55	0.51	0.34	0.68	0.42	0.13	0.38	0.2	0.31	0.48	0.35	0.56	0.45	0.45	0.21	0.49	0.32	0.4	0.38	0.48	0.18	0.36	0.43	0.58	0.56	0.53	0.33	0.4	0.49	0.68	0.33
NM_015541	LRIG1	0.6	0.911667	0.85	0.58	0.76	1	1	0.733333	0.46	0.48	0.79	0.95125	0.665714	0.98375	0.66	0.79625	1	0.715714	0.954286	0.818333	1	0.99	0.53	0.61	0.54	0.88	0.87	0.62	0.85	1	0.73	0.62	0.87	0.58	0.751667	0.74	1	0.59	0.82875	0.76	1	1	0.9675	0.78	0.85	0.89	0.63	0.68
NM_014820	TOMM70A	0.55	0.46	0.62	0.34	0.54	0.82	0.81	0.49	0.39	0.32	0.33	0.49	0.49	0.68	0.59	0.62	1	0.34	0.95	0.75	0.56	0.61	0.32	0.65	0.31	0.46	0.55	0.56	0.75	0.56	0.62	0.24	0.45	0.59	0.7	0.6	0.7	0.26	0.71	0.71	0.65	0.9	0.53	0.63	0.8	0.74	0.7	0.51
NM_001171905	NUDT16	0.29	0.12	0.16	0.32	0.39	0.31	0.315556	0.33	0.59	0.28	0.16	0.12	0.38	0.331429	0.31	0.3	0.17	0.45	0.38	0.34	0.09	0.14	0.64	0.3	0.32	0.18	0.38	0.35125	0.39	0.35	0.41	0.24	0.258	0.28	0.21	0.28	0.25	0.29	0.275	0.29	0.43	0.23	0.13	0.26	0.4	0.39	0.29	0.15
NM_000551	VHL	0.47	0.96	0.782	0.46	1	0.983333	1	0.76	0.51	0.71	0.55	0.848333	0.86	0.985	0.49	1	0.93	0.52	0.947143	1	1	0.995	0.48	0.75	0.57	0.986667	1	0.59	1	0.74125	0.83	0.52	0.73	1	0.68	0.95	0.89	0.82	0.9	1	0.78	1	0.8	0.95	0.928333	1	0.6	1
NM_015303	VPS8	0.75	0.89	0.99	0.847143	0.81	0.88	0.895	0.95	0.59	1	0.53	0.95	0.868333	0.92	0.802	0.92	0.973333	0.84	1	0.976667	1	1	0.635	0.954444	0.92	1	1	0.84	0.995	0.901429	0.976	0.706667	0.9	0.89	0.938333	0.92	1	1	0.56	1	0.64	0.926667	0.986667	0.955	0.9	1	0.946667	0.89
NM_000249	MLH1	0.48	0.61	0.476667	0.52	0.5525	0.62	0.47	0.5	0.53	0.5125	1	0.81	0.34	0.72	0.61	0.5	0.55	0.51	0.41	0.616667	0.68	0.46	0.464	0.52	0.553333	0.52	0.45	0.54	0.63	0.436667	0.71	0.316667	0.51	0.586667	0.51	0.25	0.63	0.81	0.516667	0.4	0.6025	0.48	0.73	0.67	0.485	0.63	0.45	0.65
NM_006548	IGF2BP2	0.616	0.7775	0.85	0.27	0.805	1	1	0.75	0.35	0.63	0.54	0.735	0.62	1	0.54	0.753333	1	0.42	0.81	0.966667	1	0.94	0.59	1	0.66	0.637392	0.753333	0.5	1	0.79	0.79	0.22	0.69	0.58	0.92	0.74	0.85	0.59	0.69	0.93	0.85	1	1	0.69	0.756667	0.756667	0.5	0.61
NM_000532	PCCB	0.89	0.69	0.79	0.57	0.37	1	0.73	0.75	0.63	0.36	0.68	0.51	0.79	0.84	0.82	0.83	0.79	1	0.78	0.77	1	0.49	0.14	0.66	0.49	0.5	0.78	0.72	0.92	0.65	0.46	0.35	0.53	0.68	0.7	0.73	0.78	0.51	0.7	0.98	0.64	0.84	0.43	0.69	0.7	0.46	0.9	0.59
NM_002078	GOLGA4	0.47	0.64	0.46	0.3	0.56	0.73	0.73	0.19	0.34	0.06	0.221111	1	0.257778	0.94	0.49	0.47	0.76	0.22	0.62	0.4	1	0.67	0.23	0.61	0.33	0.36	0.41	0.15	0.71	0.33	0.67	0.127778	0.55	0.5	0.58	0.35	0.53	0.17	0.28	0.27	0.67	0.97	1	0.469	0.3	0.71	0.59	0.37
NM_016589	TIMMDC1	0.14	0.25	0.35	0.3	0.28	0.33	0.43	0.17	0.2	0.03	0.06	0.26	0.25	0.38	0.14	0.24	0.33	0.17	0.34	0.38	0.33	0.24	0.13	0.18	0.1	0.17	0.33	0.16	0.24	0.26	0.26	0.1	0.22	0.29	0.22	0.31	0.22	0.01	0.3	0.25	0.22	0.38	0.32	0.28	0.29	0.3	0.25	0.14
NM_005777	RBM6	0.359	0.31	0.371111	0.53	0.46	0.428889	0.22	0.4	0.32	0.19	0.337778	0.43	0.296667	0.514444	0.48	0.42	0.493333	0.67	0.422222	0.36	0.4	0.16	0.371111	0.468889	0.53	0.41	0.55	0.3	0.35	0.347	0.69	0.37	0.44	0.5	0.44	0.28	0.45	0.26	0.24	0.3	0.42	0.2	0.28	0.428889	0.2	0.75	0.73	0.42
NM_138805	FAM3D	0.89	0.67	0.8	1	0.99	0.66	0.61	0.81	0.725	1	1	0.95	0.86	0.81	0.86	0.89	0.74	1	0.65	0.71	0.95	0.7	1	0.8	1	1	0.86	0.81	0.73	0.63	0.85	1	0.7	0.79	0.82	1	0.81	1	0.719	0.8	0.78	0.67	0.99	0.9	0.76	0.8	0.94	0.77
NM_015720	PODXL2	0.34	0.742222	1	0.24	1	0.706667	0.655	0.798	0.596667	0.4	0.78	1	1	1	0.47	1	1	0.4975	0.671111	0.732	0.18	0.47	0.66	1	0.69	0.823	1	1	0.265556	0.52	0.641	0.33	0.585556	0.689	1	1	0.62	0.45	0.755556	1	0.48	0.658	1	1	1	1	1	1
NM_001664	RHOA	0.61	0.81	0.95	0.43	0.68	0.89	0.84	0.57	0.44	0.39	0.37	0.58	0.58	0.98	0.61	0.83	0.91	0.44	0.84	0.78	1	0.9	0.31	0.69	0.47	0.73	0.87	0.61	0.65	0.6	0.78	0.3	0.64	0.73	0.69	0.75	0.85	0.51	0.67	0.93	0.63	0.87	0.61	0.78	0.76	0.92	0.65	0.62
NR_023350	COPB2	0.84	0.94	0.68	0.5	1	0.9	0.71	1	0.55	1	0.82	0.87	1	0.94	0.79	0.84	0.76	0.53	0.75	0.78	1	1	0.48	0.72	0.66	1	0.58	0.78	0.68	0.45	0.82	0.81	0.8	0.67	0.76	0.76	0.91	1	0.74	0.81	0.76	0.98	1	0.5	0.76	0.88	0.79	0.7
NM_177966	PDE12	0.69	0.97	0.83	0.253333	0.64	1	1	0.605	0.46	0.288	0.516667	0.9125	0.58	1	0.64	0.601287	0.99	0.582	1	0.853333	1	0.8	0.42	0.59	0.41	0.637392	0.616029	0.555	1	0.53	0.851667	0.306667	0.78	0.6325	0.78	0.56	0.976	0.39	0.79	0.73	0.748333	1	1	0.81	0.905	0.640971	0.65	0.57
NM_002740	PRKCI	0.67	0.99	0.99	0.31	0.786	0.94	0.845	0.67	0.62	0.37	0.365	0.79	0.656667	1	0.55	0.683333	1	0.59	0.916	0.9075	0.48	0.87	0.35	0.45	0.448	1	0.49	0.584286	0.845	0.59	0.7975	0.26	0.81	0.653333	0.82	0.49	1	0.573333	0.42	0.64594	1	1	0.67	0.6	0.833333	0.686667	0.69	0.53
NM_003363	USP4	0.25	0.3	0.53	0.2	0.42	0.47	0.44	0.36	0.62	0.24	0.35	0.2	0.35	0.54	0.29	0.28	0.42	0.29	0.46	0.49	0.51	0.32	0.23	0.3	0.28	0.41	0.48	0.35	0.31	0.23	0.35	0.17	0.42	0.44	0.52	0.45	0.39	0.31	0.86	0.4	0.36	0.37	0.33	0.35	0.48	0.43	0.29	0.26
NM_001171087	CLCN2	0.62	0.72	0.5175	0.47	0.49	0.58	0.93	0.451111	0.44375	0.65	0.64	0.465	0.43	0.644444	0.74	0.42	0.56875	0.35	0.49625	0.43	1	0.71	0.42	0.54	0.59	1	0.7	0.38	0.705556	0.45	1	0.24	0.52	0.53	0.584286	0.44	0.37	0.66	0.458889	0.54	0.71	0.84	0.78	0.4	0.36	0.76	0.55	0.57
NM_016305	SS18L2	0.89	0.64	0.88	0.51	0.73	1	0.95	0.9	0.42	0.78	0.49	0.83	0.74	0.91	1	0.64	1	0.66	1	0.93	1	1	0.42	0.82	1	1	0.64	0.68	0.98	0.71	0.79	0.34	0.6	0.65	0.86	0.84	0.96	0.98	0.77	0.87	0.67	0.83	0.77	0.58	0.67	1	0.62	0.65
NM_018358	ABCF3	0.31	0.48	0.36	0.43	0.34	0.45	0.26	0.28	0.51	0.28	0.34	0.3	0.26	0.31	0.37	0.37	0.35	0.54	0.43	0.43	0.72	0.35	0.25	0.48	0.4	0.68	0.59	0.26	0.58	0.26	0.49	0.42	0.48	0.35	0.41	0.33	0.47	0.34	0.36	0.42	0.43	0.38	0.38	0.52	0.35	0.58	0.57	0.26
NM_206963	RARRES1	0.316	0.18	0.38	0.18	0.32	0.33	0.33	0.16	0.27	0.12	0.1875	0.3	0.17	0.77	0.3025	0.294	0.29	0.16	0.2875	0.34	0.531667	0.195	0	0.39	0.18	0.22	0.21	0.245	0.46	0.39	0.263333	0.11	0.4	0.2275	0.36	0.2575	0.36	0.155	0.2	0.32	0.4	0.42	0.448333	0.376667	0.33	0.326	0.41	0.182
NM_001184	ATR	0.4	0.51	0.377778	0.26	0.14	0.44	0.49	0.3	0.31375	0.06	0.16	0.18	0.1	0.67	0.36	0.49	0.67	0.2	0.4	0.18	0.6	0.46	0.13	0.38	0.16	0.27	0.45	0.23	0.477	0.2975	0.42	0.13	0.4	0.375556	0.415556	0.36	0.72	0.05	0.37	0.48	0.32	0.566	0.68	0.25	0.51	0.59	0.28	0.44
NM_002577	PAK2	0.61	0.49	0.47	0.46375	0.47	0.51	0.56	0.44	0.54	0.88	0.46	0.48	0.62	0.63	0.72	0.45	0.53	0.6	0.63	0.64	0.42	0.64	0.83	0.45	0.69	0.62	0.58	0.6	0.79	0.6	0.71	0.67	0.44	0.61	0.53	0.35	0.57	0.74	0.21	0.51	0.62	0.69	0.62	0.49	0.52	0.68	0.61	0.67
NM_006254	PRKCD	0.39	0.21	0.34	0.28	0.08	0.26	0.51	0.13	0.18	0.12	0.23	0.2	0.12	0.63	0.31	0.21	0.56	0.17	0.3	0.32	0.72	0.29	0.13	0.43	0.2	0.27	0.31	0.13	0.54	0.31	0.4	0.14	0.27	0.21	0.33	0.3	0.46	0.13	0.17	0.31	0.37	0.56	0.29	0.21	0.2	0.36	0.36	0.18
NM_000158	GBE1	0.5	0.37	0.26	0.185	0.3025	0.714	0.8	0.1575	0.26	0.113333	0.19	0.75	0.31	1	0.4975	0.385	0.97	0.128333	0.7	0.26	1	0.25	0.13	0.6	0.11	0.28	0.326	0.173333	0.81	0.2575	0.41	0.11	0.363333	0.23	0.53	0.33	0.37	0.09	0.255714	0.17	0.32	0.763333	1	0.43	0.38	0.93	0.61	0.16
NM_198402	PTPLB	0.79	0.9	0.77	0.926667	0.863333	0.93	0.895	0.549053	0.705	0.6175	1	0.79	0.65	0.97	0.77	0.865	1	0.43	0.92	0.857143	0.964286	0.72	0.82	1	0.686667	0.753333	0.945	0.598	0.74	0.39	0.926	0.56	1	0.82	0.756667	0.975	0.863333	0.5925	0.89	0.786	0.86	0.82	0.9	0.83	1	0.808	0.72	0.68
NM_021105	PLSCR1	0.24	0.08	0.07	0.1	0.09	0.24	0.22	0.05	0.11	0.01	0.02	0.18	0.05	0.36	0.23	0.2	0.38	0.02	0.18	0.07	0.47	0.04	0.02	0.13	0.03	0.05	0.08	0.05	0.3	0.06	0.15	0.02	0.07	0.07	0.16	0.07	0.11	0.01	0.07	0.05	0.1	0.33	0.29	0.11	0.11	0.25	0.16	0.03
NM_001967	EIF4A2	0.61	0.53	0.51	0.19	0.39	0.74	0.7	0.35	0.26	0.03	0.12	0.62	0.3	0.91	0.56	0.52	0.82	0.19	0.65	0.54	1	0.73	0.11	0.47	0.15	0.44	0.43	0.29	0.84	0.28	0.51	0.05	0.45	0.44	0.56	0.41	0.55	0.05	0.43	0.61	0.46	0.85	0.91	0.46	0.49	0.59	0.42	0.31
NM_024524	ATP13A3	0.51	1	1	0.35	0.88	1	1	0.737	0.39	0.26	0.45	0.992	0.69	1	0.57	0.74	1	0.73	1	0.81	1	1	0.37	0.69	0.32	0.942222	0.78	0.66	1	0.632222	0.86	0.29	0.94	0.75	0.68	0.878889	1	0.37	0.8	1	0.73	1	1	0.81	0.95	0.9	0.53	0.9
NM_001998	FBLN2	0.534	0.8	0.58	0.345	0.51	0.813333	0.71	0.513333	0.456	0.45	0.49	0.9	0.485	0.785	0.485	0.48	0.69	0.432	0.708333	0.816667	0.730727	0.625	0.55	0.575	0.48	0.87	0.605	0.53	0.67	0.31	0.71	0.27	0.6925	0.49	0.568	0.54	0.67	0.7	0.666667	0.6	0.56	0.7925	0.66	0.53	0.86	0.564	0.37	0.545
NM_001195483	SLC12A8	0.29	0.2875	0.31	0.18	0.295	0.315	0.304	0.35	0.19	0.22	0.303333	0.38	0.26	0.4275	0.298333	0.21	0.35	0.34	0.42	0.303333	0.48	0.285	0.24	0.15	0.146667	0.22	0.29	0.236	0.294	0.12	0.18	0.113333	0.27	0.25	0.29	0.2125	0.3	0.26	0.34	0.28	0.37	0.366667	0.43	0.2	0.24	0.21	0.592442	0.13
NM_005793	NME6	0.74	0.75	0.93	0.37	0.846667	0.74	0.966667	0.686667	0.57	0.69	0.42	0.53	0.79	0.94	0.83	1	0.74	0.5	0.84	1	1	0.89	0.4	0.81	0.59	0.895	0.8775	0.64	0.976	0.423333	1	0.5	0.61	0.87	0.63	0.89	0.9225	0.47	0.75	0.76	0.7525	0.89	0.53	0.58	0.82	0.89	0.41	0.58
NM_153483	IL17RE	0.51	0.15	0.505	0.47	0.22	0.34	0.88	0.21	0.505714	0.32	0.315	0.8175	0.24	0.24	0.617143	0.41	0.72	0.528723	0.21	0.42	0.81	0.456667	0.33	0.57	0.28	0.43	0.33	0.42	0.868	0.76	0.79	0.5	0.548	0.55	0.67	0.54	0.48	0.4	0.3225	0.5	0.54	0.6	0.665	0.77	0.34	0.75	0.52	0.4
NM_001112736	FAM208A	0.24	0.161	0.09	0.13875	0.1525	0.23	0.23	0.156	0.27	0.1	0.07	0.16	0.11	0.26	0.2	0.163333	0.209	0.12	0.23	0.196667	0.31	0.171111	0.09	0.14	0.12	0.09	0.16	0.11	0.221111	0.18	0.22	0.08625	0.18	0.21	0.18	0.15	0.182	0.09	0.1	0.19	0.245	0.25	0.25	0.157	0.21	0.18	0.19	0.143
NM_181472	CMTM7	0.772857	0.85	0.91	0.45	0.73	0.7125	0.763333	0.8	0.484286	0.69	0.755714	0.95	0.7	1	0.813333	0.63	0.66	0.658	0.77	1	1	1	0.56	0.73	1	1	0.7	0.64	1	0.89	0.85	0.57	0.659	0.53	0.745556	0.75	0.83	1	0.94	1	0.96	1	1	0.56	0.722222	0.72	0.6	0.67
NM_032331	ECE2	0.77	0.81	0.49	0.41	1	0.76	0.57	0.45	0.53	0.84	0.73	0.73	0.58	0.73	0.99	0.55	0.48	0.63	0.47	0.59	1	0.62	0.62	0.66	0.78	1	0.58	0.46	0.69	0.67	0.77	0.43	0.64	0.6	0.74	0.75	0.74	1	0.36	0.68	0.71	0.63	0.9	0.58	0.58	0.72	0.65	0.65
NM_080652	TMEM41A	0.71	1	0.96	0.961111	1	1	0.9475	0.97	0.864	0.927143	1	1	1	0.78	0.6	1	0.96	0.99	0.9	0.95	1	1	0.864	1	0.9725	1	1	0.84	0.83	0.88	1	0.955	1	1	1	1	1	0.967143	1	0.986	1	1	1	0.88	1	0.96	0.84	0.943333
NM_000992	RPL29	1	0.69	0.62	0.41	0.96	0.77	0.65	0.75	0.54	0.62	0.59	0.64	0.81	0.76	1	0.77	0.71	0.59	0.73	0.72	1	0.86	0.37	0.72	0.71	1	0.69	0.73	0.85	0.42	0.78	0.46	0.6	0.72	0.7	0.87	0.65	0.84	0.71	0.85	0.61	0.78	0.82	0.68	0.76	0.8	0.71	0.7
NM_174907	PPP4R2	0.83	1	1	0.8675	0.928	1	1	0.87	0.7	0.851429	1	0.97	1	1	0.76	1	1	0.878	1	0.976667	0.933333	1	0.725	0.98	0.87	0.96	0.79	1	0.86	0.845	0.87	0.711667	0.91	0.935	1	0.996667	0.89	0.932	0.95	0.93	0.9	1	1	1	1	0.74	0.875714	0.88875
NM_012234	RYBP	1	0.765	1	0.28	0.563333	0.77	0.876667	0.59	0.38	0.31	0.42	0.8375	0.47	0.87	0.72	0.59	0.875	0.49	0.794	0.73	0.8225	0.8525	0.24	0.498	0.36	0.5375	0.61	0.49	0.866	0.36	0.745	0.24	0.6475	0.45	0.5	0.518333	0.8925	0.34	0.53	0.716667	0.696667	0.955	0.7925	0.523333	0.665	0.673333	0.62	0.486667
NM_015407	ABHD14A	0.646	0.59	0.69	0.62	0.668889	0.659	0.567	0.47	0.42	0.58	0.66	0.6	0.48	0.64	0.658	0.6	0.45	0.73	0.67	0.581	0.86	0.53	0.25	0.53	0.77	1	0.75	0.531111	0.7	0.46	0.596667	0.63	1	0.52	0.69	0.63	1	0.72	0.49	0.67	0.37	0.664	0.55	0.63	0.75	0.38	0.59	0.93
NM_144646	IGJ	0.65	0.42	0.39	0.1	0.48	0.72	0.69	0.29	0.21375	0.05	0.1	0.44	0.27	0.91	0.63	0.52	0.86	0.14	0.62	0.42125	1	0.49	0.04	0.47	0.08	0.36	0.3	0.28	0.89	0.24	0.45	0.06	0.31	0.34	0.36	0.3	0.43	0.08	0.422857	0.51	0.38	0.78	0.58	0.39	0.45	0.46	0.34	0.23
NM_005443	PAPSS1	0.48	0.28	0.2	0.22	0.23	0.5	0.66	0.11	0.17	0.05	0.08	0.55	0.09	1	0.49	0.35	0.84	0.1	0.44	0.17	1	0.13	0.0571429	0.31	0.12	0.29	0.26	0.08	0.74	0.18	0.37	0.1	0.25	0.18	0.36	0.2	0.39	0.06	0.19	0.16	0.27	0.73	0.56	0.29	0.22	0.64	0.35	0.08
NM_003715	USO1	0.44	0.62	0.54	0.81	0.84	0.62	0.66	0.7	0.69	0.4025	1	0.89	0.53	0.97	0.45	1	0.85	0.69	0.52	0.5	1	0.62	0.412222	0.53	0.577778	0.7	0.7	0.61	0.77	0.76	0.9	0.49625	0.72	0.96	0.76	0.55	0.61	0.38	0.75	0.74	0.57	0.7	1	0.95	0.68	0.82	0.53	0.43
NR_033290	FAM114A1	0.87	1	0.85	0.481667	0.78	0.94	0.625937	0.8	0.62	0.57	0.76	0.92	0.529692	1	0.56	0.65	0.984	0.6	0.8	0.8	1	0.785	0.452857	0.56	0.565	0.838	1	0.855	1	0.55	0.8	0.46	0.54	0.732857	0.7	0.825	0.85	0.601429	0.77	0.82	0.64	0.91	1	0.66	0.89	0.8	0.713333	0.75
NM_015393	PARM1	1	0.6	1	0.61	1	0.7	0.841	0.86	0.721667	0.71	0.36	0.79	0.87	0.75	0.9	0.77	0.81	0.6	0.77	0.89	0.41	0.91	0.64	0.77	0.56	0.79	0.87	0.89	1	0.75	1	0.4	0.88	0.75	0.98	0.66	0.89	0.67	0.723333	0.92	0.82	1	0.7	0.69	0.75	0.8	0.9	0.89
NM_001079525	PAICS	0.38	0.41	0.51	0.34	0.71	0.43	0.57	0.38	0.41	0.47	0.32	0.26	0.49	0.62	0.5	0.58	0.56	0.39	0.72	0.78	0.69	0.61	0.46	0.43	0.31	0.45	0.68	0.57	0.74	0.53	0.59	0.22	0.46	0.72	0.54	0.77	0.55	0.5	0.55	0.64	0.68	0.57	0.45	0.66	0.72	0.71	0.43	0.62
NM_032906	PIGY	0.74	0.76	0.75	0.8	0.76	0.86	0.69	0.61	0.62	0.38	0.66	1	0.5	0.79	0.7	0.78	0.9	0.64	0.68	0.7	1	0.44	0.31	1	0.58	0.85	0.75	0.41	1	0.65	0.98	0.7	0.81	0.63	0.94	0.82	1	0.47	0.46	0.77	0.73	0.9	1	0.53	0.58	1	0.88	0.78
NR_003249	HNRPDL	0.34	0.2	0.19	0.17	0.24	0.2	0.16	0.28	0.14	0.19	0.03	0.16	0.15	0.32	0.46	0.19	0.14	0.16	0.36	0.31	0.17	0.18	0.07	0.15	0.09	0.15	0.19	0.18	0.22	0.28	0.19	0.04	0.31	0.22	0.15	0.18	0.15	0.15	0.07	0.17	0.35	0.16	0.14	0.19	0.24	0.1	0.13	0.24
NM_006947	SRP72	0.39	0.37	0.29	0.18	0.38	0.28	0.4	0.23	0.16	0.06	0.06	0.34	0.2	0.57	0.31	0.13	0.43	0.17	0.6	0.33	0.64	0.46	0.02	0.28	0.03	0.31	0.18	0.29	0.36	0.27	0.29	0.08	0.28	0.26	0.29	0.31	0.3	0.07	0.26	0.37	0.27	0.46	0.35	0.34	0.34	0.33	0.28	0.26
NM_003703	NOP14	0.541111	0.51	0.3	0.413	0.28	0.25	0.29	0.386	0.381	0.36	0.58	0.65	0.33	0.47	0.47	0.28	0.51	0.428	0.42	0.35	0.64	0.23	0.58	0.57	0.5	0.46	0.39	0.406	0.63	0.446	0.41	0.343	0.47	0.39	0.5	0.16	0.39	0.39	0.439	0.35	0.75	0.64	0.39	0.55	0.49	0.61	0.4	0.65
NM_001873	CPE	0.53	0.68	0.773333	0.45	0.61504	0.640807	0.93	0.72	0.488	0.295	0.476667	1	0.5725	0.92	0.6575	0.71	0.986667	0.88	0.83	0.705	0.54	1	0.488	0.71	0.633333	0.48	0.94	0.71	1	0.83	1	0.573333	0.95	0.655	0.5925	0.765	0.89	0.35	0.63	0.67	0.72	0.89	0.97	0.57	0.805	0.640971	0.67	0.763333
NM_001040876	ABCE1	0.48	0.54	0.28	0.191429	0.39	0.7	0.7	0.275	0.44	0.101667	0.196667	0.67	0.21	0.74	0.38	0.436667	0.63	0.53	0.68	0.345	1	0.32	0.145556	0.423333	0.224444	0.348571	0.372	0.277778	0.79	0.265	0.8	0.137143	0.36	0.42	0.55	0.328889	0.57	0.124444	0.34	0.38	0.5	0.87	0.84	0.46	0.5	0.86	0.43	0.4
NM_000995	RPL34	0.5	0.54	0.41	0.41	0.19	0.46	0.44	0.23	0.303	0.1	0.2	0.35	0.18	0.53	0.4	0.377778	0.46	0.35	0.28	0.41	0.53	0.37	0.06	0.38	0.28	0.26	0.6	0.26	0.393	0.312	0.29	0.22	0.35	0.4	0.51	0.17	0.435556	0.08	0.325	0.365	0.4	0.472	0.29	0.28	0.3	0.48	0.54	0.29
NM_006315	PCGF3	0.663333	0.35	0.9025	0.91	0.72	0.84	0.793333	0.73	0.69	0.68	0.503014	0.9	0.529692	0.908333	0.58	0.98	0.998	0.865	0.84	0.86	0.9	0.8	0.57	0.664	0.806667	0.84	1	0.715	0.936667	0.795	0.83	1	0.47	0.91	0.685	0.67	0.96	0.67	0.36	0.8275	0.918	0.858	0.848333	0.69	0.84	0.79	0.9	0.79
NM_017426	NUP54	0.81	0.66	0.58	0.2	0.58	0.87	0.86	0.32	0.33	0.2	0.21	0.72	0.27	1	0.7	0.47	1	0.28	0.9	0.6	1	0.62	0.14	0.69	0.296667	0.69	0.91	0.32	0.85	0.4	0.92	0.16	0.44	0.52	0.61	0.78	0.8	0.21	0.38	0.53	0.67	1	0.83	0.68	0.62	0.71	0.66	0.4
NM_021942	TRAPPC11	0.85	0.986667	1	0.456667	0.97	0.84	1	0.549053	0.7	0.64	0.8	0.992	0.7725	0.96	0.795	0.79	1	0.76	0.785	1	1	1	0.66	0.65	0.37	1	0.97	0.79	1	0.75	0.995	0.46	1	0.83	0.63	1	0.649089	0.63	1	0.64594	0.94	1	1	0.943333	1	0.935	0.592442	0.915
NM_012318	LETM1	0.53	0.44	0.63	0.41	0.7	0.64	0.667	0.547	0.46	0.53	0.2	0.594	0.62	0.82	0.45	0.74	0.61	0.44	0.65	0.68	0.819	0.714	0.33	0.74	0.47	0.69	0.62	0.52	0.57	0.48	0.61	0.22	0.611	0.8	0.6	0.8	0.8	0.54	0.5	0.74	0.62	0.64	0.64	0.74	0.61	0.5	0.5	0.65
NM_014247	RAPGEF2	1	0.96	0.9075	0.37	0.61504	0.84	0.963333	0.549053	0.42	0.5	0.8	1	0.7	1	0.747	0.72	1	0.833333	0.97	0.93	1	0.625721	0.445	0.9325	0.515	0.637392	0.73	0.81	1	0.78	0.78	0.3175	0.876	0.8	0.945	0.9	1	0.585	0.844286	0.965	0.89	1	1	0.77	0.835	0.77	0.831667	0.72
NM_021204	ENOPH1	0.73	0.96	1	0.23	0.54	1	1	0.51	0.27	0.13	0.35	0.62	0.46	1	0.73	0.57	1	0.27	1	0.79	1	1	0.09	0.67	0.24	0.72	0.79	0.52	1	0.39	0.98	0.12	0.6	0.54	0.72	0.66	1	0.23	0.66	0.81	0.6	1	0.68	0.65	0.61	0.89	0.59	0.53
NM_001145853	WFS1	0.664	1	1	0.91	1	0.89	0.91	1	0.69	1	0.57	0.945	1	1	0.735	1	0.875	0.69	0.944	1	1	1	0.45	0.88	0.91	1	1	0.9425	0.99	0.75	1	0.71	1	0.98	0.945	1	1	1	0.94	0.993333	0.97	1	0.962857	1	0.88	1	1	0.956
NM_000860	HPGD	0.508	0.59	0.513333	0.48	0.625	0.54	0.5	0.676667	0.516	0.77	0.54	0.546667	0.665	0.63	0.56	0.81	0.63	0.405	0.71	0.74	0.786667	0.49	0.536	0.61	0.736667	0.956667	0.68	0.54317	0.84	0.71	0.75	0.5375	0.684	0.68	0.62	0.705	0.59	0.7775	0.455	0.84	0.61	0.58	0.61	0.75	0.586667	0.58	0.688333	0.775
NR_038834	LOC100505989	0.32	0.122222	0.21	0.22875	0.194286	0.2	0.18	0.19	0.258889	0.185	0.108889	0.16	0.22	0.2	0.3	0.16	0.205	0.26	0.27	0.21	0.094	0.19	0.1975	0.171	0.201111	0.154	0.12	0.205	0.13	0.221111	0.224444	0.1825	0.21	0.25	0.195	0.163333	0.12	0.1475	0.17	0.205556	0.306667	0.13	0.151	0.193	0.212222	0.182	0.215556	0.18
NM_005255	GAK	1	0.83	0.53	0.55	0.81	0.75	0.74	0.82	0.51	0.9	1	1	0.76	0.7	1	0.64	0.77	0.69	0.67	0.91	1	0.74	0.54	0.91	0.63	0.95	0.65	0.8	0.97	0.88	0.64	0.45	0.59	0.89	0.69	0.63	0.92	0.92	0.74	0.89	0.66	0.85	1	0.57	0.67	0.89	0.79	0.73
NM_001263	CDS1	0.46	0.518571	0.545714	0.28	0.4	0.6	0.736667	0.398333	0.325	0.232	0.2625	0.537143	0.385714	0.89	0.53	0.4025	0.772857	0.31	0.86	0.56	0.81	0.535	0.248333	0.31	0.244	0.413333	0.49	0.333333	0.645	0.408333	0.54	0.158571	0.65	0.39	0.456	0.363333	0.632	0.1975	0.492857	0.466667	0.5575	0.82	0.55	0.492	0.55	0.524	0.4425	0.328333
NM_002090	CXCL3	0.2	0.37	0.44	0.25	0.29	0.7	0.69	0.18	0.19	0.15	0.13	0.61	0.27	0.75	0.2	0.31	0.6	0.234	0.68	0.41	0.68	0.67	0.1	0.39	0.13	0.26	0.27	0.19	0.412	0.41	0.51	0.13	0.25	0.28	0.4	0.3025	0.36	0.1	0.38	0.36	0.31	0.51	0.89	0.31	0.32125	0.49	0.41	0.31
NM_006835	CCNI	0.61	0.71	0.79	0.49	0.6	0.76	0.95	0.48	0.7	0.29	0.51	0.99	0.46	0.88	0.59	0.48	0.81	0.49	0.82	0.59	0.9	0.67	0.46	0.77	0.48	0.54	0.7	0.54	0.7	0.48	0.76	0.25	0.76	0.43	0.75	0.38	0.87	0.4	0.68	0.72	0.8	0.88	1	0.62	0.6	0.7	0.78	0.64
NM_000320	QDPR	0.62	0.53	0.58	0.52	0.48	0.52	0.48	0.48	0.43	0.47	0.46	0.77	0.4	0.65	0.71	0.54	0.52	0.67	0.49	0.72	0.83	0.58	0.36	0.63	0.6	0.66	0.83	0.67	0.62	0.51	0.6	0.3	0.67	0.41	0.56	0.58	0.59	0.5	0.42	0.67	0.46	0.76	0.8	0.48	0.58	0.68	0.54	0.43
NM_001565	CXCL10	0.67	0.72	0.8	0.245	0.51	0.77	0.85	0.433333	0.426667	0.19	0.32	0.62	0.37	0.97	0.651667	0.645	0.96	0.24	0.9	0.783333	1	0.66	0.14	0.71	0.47	0.68	0.705	0.35	1	0.55	0.642888	0.15	0.61	0.58	0.79	0.33	0.91	0.35	0.535	0.72	0.63	0.958	0.65	0.56	0.8	0.748	0.69	0.57
NM_001145432	C4orf52	0.82	0.57	0.56	0.96	0.81	0.63	0.56	0.6	0.55	1	1	0.89	0.63	0.81	0.75	0.63	0.6	0.63	0.75	0.7	1	0.86	0.832	0.88	1	1	0.65	0.47	0.72	0.57	0.97	0.713	0.88	0.73	0.85	0.96	0.8	1	0.64	0.75	0.89	0.83	1	0.65	0.75	1	1	0.85
NM_001165412	NFKB1	0.24	0.24	0.35	0.15	0.14	0.46	0.41	0.15	0.12	0.03	0.09	0.32	0.13	0.61	0.21	0.18	0.68	0.09	0.27	0.29	0.98	0.22	0.05	0.4	0.07	0.18	0.28	0.12	0.5	0.18	0.48	0.06	0.21	0.13	0.39	0.11	0.35	0.03	0.21	0.24	0.33	0.49	0.59	0.22	0.26	0.31	0.23	0.14
NM_016129	COPS4	0.33	0.39	0.44	0.26	0.23	0.48	0.44	0.26	0.36	0.12	0.26	0.46	0.25	0.6	0.31	0.36	0.46	0.32	0.24	0.38	0.83	0.51	0.05	0.62	0.46	0.5	0.52	0.19	0.53	0.23	0.55	0.16	0.43	0.27	0.42	0.24	0.53	0.21	0.41	0.31	0.63	0.42	0.5	0.38	0.34	0.64	0.42	0.24
NM_001145191	FAM200B	0.187778	0.1	0.1	0.1325	0.07	0.1	0.162222	0.12	0.1	0.104	0.08	0.13	0.07	0.13	0.2	0.09	0.17	0.21	0.14	0.162222	0.19875	0.133	0.097	0.07	0.115	0.07	0.1	0.145	0.13	0.142	0.11	0.0744444	0.21	0.146667	0.08	0.07	0.18	0.115556	0.17	0.145556	0.22	0.13	0.15	0.11	0.11	0.13	0.1	0.05
NM_006454	MXD4	0.538889	0.15	0.25	0.27	0.38	0.36	0.36	0.36	0.31	0.27	0.07	0.18	0.27	0.23	0.58	0.21	0.19	0.49	0.27	0.23	0.864	0.31	0.24	0.23	0.42	0.24	0.2	0.36	0.72	0.44	0.36	0.21	0.22	0.34	0.23	0.25	0.24	0.31	0.16	0.44	0.33	0.21	0.11	0.31	0.22	0.22	0.28	0.34
NM_003102	SOD3	0.24	0.9	0.93	0.48	0.9	1	1	0.83	1	0.65	0.64	0.81	0.87	0.98	0.834286	1	0.79	1	1	0.92125	1	0.87	0.68	0.75	0.66	1	0.72	0.86	1	0.65	0.91	0.65	0.811	1	0.74	0.9	0.9	0.81	0.924286	0.89	0.62	0.947778	1	0.86	0.93	0.6	0.65	0.8
NM_001159601	RAB28	0.599	0.71	0.48	0.213333	0.444286	0.905556	0.916	0.357778	0.23	0.09875	0.21875	0.63	0.19	1	0.54	0.52	0.98	0.25	0.76	0.572	1	0.6325	0.125556	0.6	0.194286	0.46	0.65	0.327	0.907778	0.357143	0.56	0.112857	0.65	0.424286	0.517778	0.45	0.777778	0.16	0.59	0.605556	0.55	0.966667	0.76	0.533333	0.39	0.696667	0.68	0.41
NM_001128430	SMARCAD1	0.24	0.4	0.27	0.17625	0.375714	0.49	0.51	0.296	0.34	0.221429	0.27	0.56	0.44	0.52	0.35	0.388333	0.5675	0.26	0.4	0.446667	1	0.4525	0.221429	0.26	0.364286	0.395714	0.345	0.275556	0.563333	0.34875	0.36	0.16375	0.46	0.302222	0.35	0.37875	0.472857	0.301111	0.27	0.442857	0.3775	0.633333	0.75	0.347778	0.405	0.558333	0.344	0.22
NM_025196	GRPEL1	0.59	0.54	0.59	0.51	0.72	0.65	0.63	0.71	0.42	0.3	0.34	0.45	0.46	0.73	0.51	0.56	0.61	0.39	0.53	0.51	0.54	0.64	0.42	0.42	0.51	0.65	0.52	0.44	0.49	0.52	0.61	0.25	0.62	0.55	0.5	0.81	0.75	0.4	0.63	0.61	0.6	0.53	0.49	0.59	0.56	0.54	0.4	0.57
NM_001358	DHX15	0.43	0.75	0.64	0.36	0.45	0.53	0.61	0.36	0.45	0.15	0.32	0.72	0.35	0.93	0.41	0.75	0.75	0.38	0.61	0.45	1	0.49	0.37	0.69	0.31	0.48	0.64	0.31	0.69	0.35	0.79	0.18	0.57	0.49	0.73	0.43	0.57	0.21	0.51	0.47	0.55	0.85	0.98	0.64	0.54	0.99	0.65	0.36
NR_037914	RCHY1	0.37	0.07	0.16	0.13	0.127778	0.15	0.19	0.2	0.143	0.106	0.04	0.11	0.12	0.11	0.255	0.133	0.17	0.08	0.19	0.168	0.127	0.12	0.1	0.11	0.07	0.11	0.15	0.135	0.205	0.13	0.12	0.04	0.11	0.16	0.18	0.109	0.15	0.11	0.06	0.143	0.19	0.17	0.09	0.1	0.12	0.148889	0.17	0.12
NM_001170330	C4orf3	0.19	0.18	0.21	0.14	0.18	0.23	0.12	0.23	0.22	0.19	0.24	0.18	0.13	0.12	0.17	0.13	0.1	0.32	0.16	0.13	0.04	0.19	0.21	0.25	0.57	0.19	0.23	0.14	0.28	0.26	0.1	0.47	0.14	0.29	0.26	0.2	0.22	0.44	0.19	0.24	0.26	0.14	0.19	0.18	0.3	0.15	0.19	0.2
NM_001042424	WHSC1	0.635	0.515	0.78	0.52	0.51	0.64	0.59	0.55	0.58	0.58	0.41	0.588889	0.508889	0.7425	0.56	0.62	0.68	0.6	0.99	0.74	0.54	0.595556	0.54	0.68	0.53	0.69	0.67	0.58	0.68	0.5225	0.53	0.48	0.41	0.57	0.63	0.5	0.66625	0.61	0.39	0.7	0.65	0.69	0.62	0.52	0.48	0.65	0.65	0.66
NM_004564	PET112	0.21	0.29	0.12	0.197778	0.25	0.21	0.21	0.182222	0.18	0.14	0.24	0.18	0.13	0.35	0.215556	0.221111	0.19	0.16	0.23	0.206667	0.23	0.15	0.157778	0.3	0.21	0.24	0.245	0.178	0.16	0.18	0.36	0.168	0.216667	0.11	0.216667	0.255556	0.223333	0.16	0.22	0.233333	0.242222	0.248889	0.15	0.28	0.14	0.28	0.21	0.36
NM_018115	SDAD1	0.51	0.75	0.93	0.637	0.7	0.49	0.78	0.76	0.85	0.845	0.92	0.75	1	0.73	0.55	0.83	0.71	0.92	0.75	0.72	1	0.73	0.87	1	0.936	1	0.88	0.65	0.62	1	0.76	0.808889	0.82	0.85	0.86	0.76	0.93	0.895	0.69	0.84	0.61	0.58	0.8	0.78	0.76	0.9	0.66	0.88
NM_020827	KIAA1430	0.49	0.731667	0.846	0.2375	0.86	0.942	1	0.485	0.32	0.1625	0.87	0.85	0.67	1	0.45	0.6325	0.93	0.51	0.82	0.86	1	1	0.378571	0.64	0.466	0.81	0.57	0.444286	1	0.456667	0.69	0.17	0.61	0.5	0.5775	0.51	0.873333	0.44	0.77	0.708	0.43	0.996	0.9	0.57	1	0.763333	0.43	0.54
NM_002358	MAD2L1	0.56	0.6	0.49	0.38	1	0.82	0.6	0.27	0.72	0.16	0.29	0.88	0.27	1	0.58	0.67	0.89	0.28	0.65	0.38	1	0.34	0.42	0.77	0.441111	0.92	0.725556	0.23	0.798889	0.46	0.97	0.25	0.71	0.51	0.77	0.588	0.61	0.21	0.61	0.36	0.48	0.96	1	0.68	0.4	1	0.89	0.42
NM_005245	FAT1	0.52	0.99	0.72	0.2	0.42	0.8	0.99	0.32	0.29	0.11	0.3	0.96	0.31	1	0.46	0.47	1	0.35	0.8	0.49	1	0.54	0.1	0.52	0.16	0.39	0.47	0.26	0.81	0.4	0.56	0.11	0.65	0.4	0.51	0.45	0.84	0.11	0.48	0.5	0.55	1	1	0.55	0.47	0.58	0.47	0.29
NM_152540	SCFD2	0.22	0.38	0.238889	0.117778	0.17	0.28125	0.278889	0.17875	0.21	0.15	0.13	0.15	0.174286	0.54	0.286667	0.11	0.31125	0.174444	0.26	0.26	0.22	0.191429	0.16	0.167778	0.12	0.14	0.14	0.181111	0.29125	0.195556	0.32	0.13	0.33	0.23	0.20875	0.161	0.18	0.13	0.21375	0.227143	0.263333	0.282222	0.26	0.27	0.205	0.18	0.201429	0.11
NM_000584	IL8	0.43	0.52	0.72	0.155	0.35	0.69	0.58	0.44	0.21	0.143333	0.43	0.46	0.36	0.98	0.45	0.473333	0.75	0.223333	0.6	0.6325	1	0.49	0.38	0.46	0.345	0.57	0.22	0.33	0.72	0.43	0.64	0.3	0.43	0.4	0.49	0.25	0.59	0.18	0.38	0.44	0.48	0.69	0.56	0.48	0.42	0.56	0.42	0.34
NM_005349	RBPJ	0.65	0.615	0.86	0.3275	0.27	0.823333	0.6975	0.41	0.34	0.15	0.35	0.68	0.58	0.8525	0.61	0.44	1	0.56	0.7075	0.36	0.11	0.783333	0.34	0.79	0.21	0.25	0.39	0.405	0.54	0.47	0.45	0.3	0.75	0.74	0.83	0.39	0.7	0.15	0.4	0.3	0.62	0.76	0.59	0.84	0.3	0.37	0.77	0.43
NR_024031	DANCR	0.77	0.64	0.65	0.32	0.89	0.92	0.86	0.61	0.53	0.21	0.52	0.7	0.66	0.82	0.74	0.72	0.77	0.52	0.8	0.54	1	0.78	0.25	0.56	0.34	0.85	0.56	0.59	0.8	0.28	0.67	0.27	0.59	0.69	0.64	0.55	0.52	0.32	0.94	0.89	0.54	0.94	0.8	0.52	0.83	0.72	0.53	0.53
NM_015187	SEL1L3	0.59	0.82	0.81	0.42	0.7	0.77	1	0.62	0.75	0.3	0.68	1	0.61	0.86	0.67	0.51	0.72	0.84	0.88	0.83	0.86	0.83	0.36	0.57	0.31	0.65	0.74	0.84	0.79	0.45	0.62	0.4	0.93	0.57	0.6	0.56	0.79	0.4	0.65	0.68	0.78	0.77	1	0.56	0.95	0.6	0.52	0.58
NM_001142416	AIMP1	0.23	0.26	0.29	0.14	0.23	0.44	0.46	0.15	0.17	0.08	0.06	0.21	0.28	0.56	0.35	0.28	0.39	0.19	0.43	0.31	0.19	0.3	0.07	0.19	0.15	0.19	0.11	0.25	0.34	0.14	0.34	0.08	0.32	0.2	0.22	0.16	0.17	0.08	0.29	0.22	0.3	0.34	0.28	0.2	0.22	0.18	0.31	0.13
NR_015433	LOC93622	0.721667	0.96	0.96	0.735	1	0.98	0.9775	0.67	0.673333	0.843333	0.79	0.69	0.79	0.998	0.79	0.935	0.91	0.66	0.68	0.948333	1	0.8	0.656	0.9425	1	1	0.936667	0.8225	0.9	0.96	0.905	0.75	0.85	0.74	0.88	0.65	0.9525	0.81	0.81	1	0.8325	0.93375	0.8925	0.66	0.88	0.933333	1	0.93
NM_032991	CASP3	0.67	0.96	1	0.93	1	1	1	0.86	0.76	0.75	1	1	0.8	1	0.83	1	1	1	1	1	1	1	0.85	0.65	0.69	1	1	0.99	1	0.81	0.981111	0.632222	0.97	0.923	0.86	1	1	0.96	1	1	0.92	1	1	0.81	1	0.97	0.86	0.73
NM_013367	ANAPC4	0.646	0.53	0.53	0.626	0.84	0.68	0.64	0.55	0.77	1	1	0.82	0.81	0.73	0.85	0.48	0.54	0.74	0.678	0.86	0.78	0.627	1	0.67	0.93	0.93	0.53	0.56	0.592	0.531	0.87	0.77	0.83	0.4	0.71	0.6	0.78	1	0.9	0.84	0.708	0.52	0.9	0.61	0.78	0.63	0.6	0.9
NM_001161527	TNIP2	1	0.92	1	0.54	1	0.96	0.78	0.83	0.6	1	0.84	0.88	0.86	0.66	1	0.92	1	0.89	1	0.98	1	1	0.72	0.76	0.93	1	0.85	1	0.92	0.87	0.84	0.81	0.85	0.72	0.88	0.86	1	1	0.78	1	0.81	0.95	1	0.71	0.97	0.98	0.82	0.97
NM_000788	DCK	0.79	0.54	0.44	0.1875	0.616667	1	1	0.4325	0.5	0.158	0.38	0.72	0.43	1	0.86	0.66	1	0.468333	0.76	0.646667	1	0.716667	0.214286	0.72	0.305	0.72	0.475	0.45	1	0.425	0.89	0.192	0.67	0.45	0.65	0.47	0.8375	0.194	0.43	0.49	0.61	1	0.87	0.63	0.695	0.866667	0.6	0.443333
NM_021159	RAP1GDS1	0.2	0.1	0.3	0.14	0.29	0.28	0.22	0.32	0.19	0.15	0.09	0.18	0.23	0.24	0.32	0.24	0.28	0.19	0.34	0.3	0.31	0.22	0.09	0.25	0.15	0.32	0.24	0.26	0.42	0.19	0.21	0.12	0.16	0.2	0.21	0.19	0.35	0.2	0.16	0.27	0.31	0.31	0.24	0.17	0.36	0.16	0.27	0.22
NM_018323	PI4K2B	0.63	0.902222	0.91	0.516667	0.88	1	1	0.53	0.51	0.27	0.42	0.88	0.69	1	0.66	0.99	1	0.48	1	0.91	0.995714	0.993333	0.22	0.93	0.27	1	1	0.6375	1	0.671667	0.75	0.3125	0.8	0.7	0.89	0.807143	1	0.23	0.82	0.73	0.785556	1	0.92	0.99	1	1	0.66	0.65
NM_020859	SHROOM3	0.46	0.25	0.33	0.53	0.21	0.36	0.322	0.32	0.237143	0.32	0.26	0.32	0.3	0.455	0.46	0.27	0.36	0.44	0.44	0.27	0.08	0.34	0.29	0.3	0.22	0.31	0.24	0.39	0.34	0.44	0.22	0.21	0.34	0.39	0.3	0.2	0.329	0.24	0.18	0.3	0.55	0.34	0.43	0.35	0.29	0.25	0.38	0.37
NM_005112	WDR1	0.67	0.78	0.85	0.34	0.76	0.75	0.85	0.78	0.57	0.35	0.39	0.73	0.58	0.94	0.73	0.74	0.79	0.78	0.94	0.76	1	0.75	0.35	0.49	0.49	0.65	0.84	0.59	0.95	0.54	0.8	0.28	0.82	0.7	0.73	0.76	1	0.47	0.57	0.88	0.8	0.99	0.77	0.66	0.82	0.71	0.65	0.73
NM_002089	CXCL2	0.722	0.96	1	0.398571	0.83	1	1	0.82	0.8	0.37	0.53	1	0.46	1	0.79	0.67	1	0.685	1	0.77	1	0.66	0.57	0.8	0.46	0.99	0.89	0.57	1	0.598889	0.75	0.41875	1	0.64	1	0.683333	0.9	0.47	0.85	1	0.58	0.969	1	0.7	0.857143	0.86	0.6	0.63
NM_030917	FIP1L1	0.24	0.14	0.25	0.107778	0.1	0.2	0.19	0.05	0.09	0.08	0.04	0.2	0.09	0.28	0.27	0.1	0.21	0.13	0.24	0.27	0.09	0.08	0.05125	0.123	0.0866667	0.05	0.14	0.18	0.15	0.11	0.25	0.0644444	0.2	0.29	0.16	0.134444	0.21	0.07	0.11	0.08	0.19	0.2	0.17	0.25	0.15	0.21	0.148889	0.08
NM_002199	IRF2	0.7	0.87	0.88	0.46	0.68	1	0.63	0.65	0.46	0.54	0.54	0.97	0.83	1	0.855	0.77	0.95	0.69	0.64	0.93	1	1	0.28	0.81	0.42	0.98	0.72	0.77	1	1	0.942	0.55	0.88	0.97	0.76	1	1	0.72	0.75	0.82	0.85	1	0.74	0.9	0.68	1	0.73	0.62
NM_018241	TMEM184C	0.3	0.12	0.31	0.107143	0.1775	0.277143	0.48	0.163333	0.17	0.08625	0.18	0.16	0.14875	0.395	0.26375	0.22	0.34	0.04	0.321111	0.11	0.31	0.2125	0.05	0.29	0.137143	0.1	0.1925	0	0.32	0.181429	0.22	0.0783333	0.25	0.26	0.09	0.157778	0.258889	0.08625	0.16	0.2025	0.21	0.15	0.27	0.11	0.13	0.45	0.19	0.143333
NM_017845	COMMD8	0.5	0.44	0.35	0.1475	0.422857	0.62	0.79	0.19	0.14	0.03	0.1	0.57	0.13	1	0.56	0.48	0.74	0.11	0.72	0.264444	1	0.32	0.03	0.54	0.12	0.29	0.30625	0.17	0.85	0.14125	0.57	0.098	0.33	0.328571	0.64	0.27	0.44	0.07	0.39	0.29	0.33375	1	0.64	0.35	0.45	0.47	0.44	0.26
NM_004453	ETFDH	0.468889	0.488889	0.504444	0.385556	0.47	0.68	0.513333	0.41875	0.39	0.361111	0.77	0.44	0.442222	0.6	0.55	0.5	0.54	0.31	0.42	0.437	0.7	0.538889	0.394	0.483333	0.57	0.54875	0.51	0.434444	0.48	0.368889	0.63	0.326667	0.49	0.464444	0.49	0.523333	0.48	0.413333	0.46	0.37	0.522222	0.49	0.69	0.481111	0.55	0.479	0.478	0.32
NM_001100400	PDS5A	0.03	0.45	0.27	0.09	0.11	0.39	0.17	0.1375	0.15	0.124	0.37	0.156667	0.19	0.425	0.05	0.123333	0.29	0.16	0.11	0.115	0.546667	0.246667	0.084	0.15	0.105	0.253333	0.158571	0.112857	0.208	0.0985714	0.11	0.095	0.28	0.1	0.16	0.18	0.17	0.158571	0.13	0.185	0.12	0.67	0.39	0.0985714	0.14	0.17	0.18	0.158
NM_001122681	SH3BP2	0.315	0.14	0.22	0.18	0.28	0.284	0.26	0.3	0.36	0.13	0.06	0.223	0.24	0.297	0.45	0.24	0.28	0.24	0.2	0.2	0.08	0.261	0.28	0.218889	0.27	0.14	0.22	0.22	0.24	0.25	0.32	0.12	0.12	0.24	0.19	0.18	0.21	0.16	0.28	0.26	0.34	0.21	0.1	0.19	0.15	0.28	0.26	0.22
NM_032783	CBR4	0.4375	0.36	0.46	0.288571	0.445	0.4825	0.51	0.39625	0.303333	0.322857	0.185556	0.47	0.37	0.681429	0.38	0.377143	0.4	0.34125	0.493	0.512857	0.32375	0.53	0.30625	0.33125	0.355	0.37125	0.367778	0.357778	0.58	0.427778	0.4575	0.19125	0.405556	0.497143	0.365	0.422	0.41	0.28	0.15	0.484	0.521429	0.38	0.68	0.432857	0.43	0.38	0.39	0.352857
NM_148894	BOD1L1	0.594	0.786	0.8575	0.466649	0.515	0.87	0.976667	0.42	0.33	0.176667	0.33	0.828571	0.323333	0.928	0.575	0.59	1	0.362	0.853333	0.76	1	0.76	0.163333	0.526667	0.285	0.5	0.565	0.355	0.77	0.43	0.66	0.17	0.665	0.44	0.49	0.46	1	0.29	0.44	0.74	0.645	1	0.745	0.66	0.57	0.775	0.565	0.385
NR_028085	UFSP2	0.34	0.201111	0.16	0.157143	0.07	0.21	0.19	0.145714	0.16	0.065	0.14	0.15	0.14	0.42	0.254444	0.198571	0.24	0.1	0.32875	0.177143	0.41	0.15	0.108333	0.16	0.0942857	0.11	0.19	0.141429	0.32	0.157143	0.09	0.0842857	0.202222	0.198571	0.198333	0.15	0.24	0.0766667	0.29	0.195556	0.25125	0.51	0.23	0.15	0.38	0.214286	0.17	0.131111
NM_015907	LAP3	0.58	0.65	0.56	0.22	0.33	0.74	0.85	0.23	0.26	0.05	0.12	0.6	0.24	1	0.5	0.48	0.81	0.2	0.55	0.34	0.99	0.45	0.04	0.44	0.08	0.36	0.41	0.28	0.66	0.24	0.53	0.06	0.39	0.36	0.44	0.31	0.46	0.1	0.44	0.33	0.45	0.8	0.77	0.4	0.5	0.53	0.44	0.32
NM_001243372	CLCN3	0.67	0.44	0.58	0.46	0.72	0.84	0.64	0.51	0.43	0.352	0.32	0.64	0.46	0.83	0.66	0.73	0.95	0.54	0.81	0.69	0.63	0.73	0.41	0.49	0.4	0.87	0.72	0.6	0.69	0.54	0.48	0.347	0.38	0.72	0.6	0.77	0.726	0.42	0.51	0.73	0.65	0.71	0.58	0.62	0.67	0.69	0.59	0.5
NM_020773	TBC1D14	0.8	0.58	0.82	0.8	0.62	0.795	0.84	0.6	0.28	0.09	0.17	0.737143	0.63	0.89	0.78	0.48	0.86	0.34	0.81	0.38	1	0.785714	0.05	0.58	0.28	0.741429	0.76	0.7	1	0.598889	0.7	0.14	0.78	0.76	0.32	0.97	0.87875	0.44	0.76	0.53	0.64	0.6	0.47	0.4	0.49	0.85	0.7	0.59
NM_001130679	EIF4E	0.2	0.18	0.24	0.27	0.21	0.26	0.17	0.15	0.18	0.38	0.31	0.28	0.15	0.26	0.22	0.23	0.22	0.31	0.38	0.32	1	0.27	0.31	0.23	0.23	0.28	0.38	0.25	0.24	0.25	0.24	0.22	0.17	0.2	0.19	0.28	0.27	0.38	0.14	0.28	0.21	0.28	0.34	0.19	0.32	0.27	0.24	0.2
NM_001127178	PIGG	0.451429	0.83	0.414286	0.41	0.61	0.476667	0.68	0.397143	0.46	0.43	0.58	0.73	0.337143	0.46	0.457	0.46	0.544286	0.38	0.61	0.42	0.66	0.38	0.73	0.55	0.4	0.55	0.64	0.3425	0.568889	0.29	0.67	0.31	0.67	0.452222	0.6	0.53	0.47	0.67	0.77	0.38	0.7	0.51	0.98	0.35	0.36	0.49	0.34	0.394286
NM_001077207	SEC31A	0.63	0.76	0.63	0.38	0.42	0.83	0.65	0.42	0.43	0.17	0.19	1	0.3	0.75	0.55	0.51	0.99	0.33	0.61	0.74	1	0.69	0.04	0.95	0.31	0.68	0.74	0.33	0.85	0.42	0.83	0.13	0.54	0.41	0.68	0.26	0.65	0.22	0.47	0.55	0.47	0.81	1	0.44	0.5	0.88	0.67	0.49
NM_016531	KLF3	1	0.78625	0.84	0.37	0.67	1	1	0.61	0.5425	0.25	0.46	0.77	0.44	1	1	0.52	1	0.59	1	0.63	0.27	0.74	0.37	0.72	0.37	0.68	0.65	0.64	0.92	0.47	0.76	0.39	0.58	0.67	0.59	0.51	0.93	0.33	0.72	0.84	0.85	1	0.84	0.56	0.63	0.76	0.55	0.77
NM_005900	SMAD1	0.655714	0.96	1	0.58	0.8	0.943333	1	0.7025	0.54	0.4	1	1	0.47	1	0.64625	0.601287	0.91	0.57	1	0.865	1	0.965	0.435	1	0.41	0.74	0.95	0.676667	1	0.665	0.87	0.265	0.94	0.61	0.97	0.599538	0.93	0.57	0.99	0.64	0.8	1	0.916667	1	0.99	1	0.95	0.57
NM_006342	TACC3	0.234444	0.14	0.38	0.34	0.11	0.17	0.49	0.12	0.32	0.05	0.11	0.24	0.1	0.3	0.06	0.19	0.25	0.23	0.4	0.25	0.23	0.26	0.01	0.15	0.16	0.16	0.55	0.03	0.254	0.2075	0.28	0.1	0.35	0.15	0.24	0.24	0.47	0.06	0.17	0.3	0.66	0.44	0.11	0.29	0.11	0.39	0.26	0.04
NM_001130691	PPP3CA	0.69	1	1	0.306	0.895	1	0.955	0.67	0.37	0.15	0.41	1	0.49	1	0.66	0.56	1	0.5	1	0.815	1	0.935	0.33	0.66	0.29	0.637392	1	0.5325	1	0.5	1	0.18	0.86	0.6175	0.65	0.51	1	0.29	0.84	0.89	0.82	1	0.96	0.64	0.71	0.78	0.68	0.475
NM_000027	AGA	0.62	0.4	0.472	0.358	0.46	0.39	0.56	0.4	0.2	0.243333	0.296	0.37	0.18	0.77	0.477	0.422222	0.556	0.44	0.499	0.45	0.627	0.46	0.296667	0.413333	0.38	0.428	0.43	0.348	0.3	0.378889	0.47	0.294	0.48	0.453333	0.37	0.433333	0.44	0.286667	0.391	0.44	0.441111	0.6	0.38	0.462	0.48	0.51	0.43	0.334
NM_001146069	MFSD10	1	0.79	0.82	0.67	0.74	0.68	0.95	0.63	0.69	1	0.91	0.74	0.78	0.93	1	0.49	0.73	0.75	0.69	0.75	0.96	0.74	1	0.66	1	1	0.72	0.88	0.88	0.51	0.54	0.81	0.72	0.43	0.61	0.66	0.7	1	0.59	0.9	0.8	0.82	0.98	0.51	0.67	0.53	0.76	0.79
NM_001184700	UGDH	0.45	0.45	0.37	0.29	0.51	0.86	0.74	0.26	0.3	0.0716667	0.2	0.85	0.25	1	0.5	0.5	0.75	0.27	0.78	0.37	0.8825	0.35	0.148571	0.42	0.28	0.29	0.38	0.28	0.61	0.28	0.51	0.10375	0.46	0.32	0.56	0.28	0.54	0.11	0.29	0.28	0.31	0.73	0.75	0.28	0.39	0.68	0.4	0.27
NM_018983	GAR1	1	1	1	0.64	0.86	1	0.84	0.84	1	0.96	0.74	0.73	0.8	1	1	0.92	0.94	0.85	0.74	0.71	1	0.57	0.4	0.71	0.65	0.69	0.97	0.65	0.99	0.73	1	0.56	0.53	1	0.65	0.99	1	0.51	0.62	0.65	1	0.9	0.97	0.94	0.87	0.63	0.87	0.7
NM_005139	ANXA3	0.61	0.58	0.47	0.41	0.44	0.71	0.62	0.35	0.432	0.347	0.35	0.64	0.35	0.7	0.61	0.59	0.6	0.38	0.52	0.42	0.9	0.35	0.42	0.54	0.42	0.64	0.75	0.4	0.68	0.43	0.69	0.2	0.44	0.42	0.55	0.55	0.54	0.46	0.57	0.45	0.63	0.68	0.55	0.47	0.74	0.69	0.47	0.4
NM_003864	SAP30	0.29	0.28	0.31	0.276667	0.07	0.26	0.5	0.262	0.21	0.18	0.06	0.36	0.243	0.35	0.313	0.13	0.5	0.18	0.29	0.36	0.37	0.335	0.192	0.33	0.229	0.315	0.361	0.08	0.376667	0.53	0.393	0.03	0.3	0.324	0.44	0.294	0.47	0.14	0.316	0.345556	0.372222	0.35	0.36	0.332	0.29	0.389	0.24	0.31
NM_057175	NAA15	0.3	0.15	0.32	0.244	0.311	0.357778	0.21	0.271111	0.3	0.265	0.29	0.24	0.244	0.31	0.34	0.324	0.35	0.25	0.33	0.35	0.4	0.33	0.22	0.36	0.249	0.36	0.341	0.26	0.48	0.39	0.35	0.186667	0.15	0.34	0.32	0.287	0.5	0.275	0.25	0.357	0.307	0.385	0.23	0.24	0.51	0.34	0.31	0.24
NM_016648	LARP7	0.35	0.53	0.436667	0.331111	0.41	0.71	0.78	0.31	0.35	0.165	0.03	0.56	0.36	0.71	0.38	0.67	0.87	0.18	0.73	0.19	0.51	0.55	0.308889	0.404444	0.258889	0.38	0.28	0.27	0.38	0.356667	0.7	0.224444	0.5	0.27	0.64	0.28	0.7	0	0.23	0.61	0.36	0.66	0.91	0.42	0.27	0.62	0.6	0.305556
NM_012297	G3BP2	0.76	1	1	0.43	0.88	1	1	0.68	0.57	0.27	0.71	1	0.77	1	0.67	0.97	1	0.96	1	0.96	1	1	0.2	0.87	0.45	1	1	0.73	0.97	0.65	0.78	0.32	1	1	0.8	1	1	0.38	0.61	1	0.8	1	0.96	1	0.8	0.81	0.7	1
NM_015312	KIAA1109	0.36	0.295556	0.182222	0.1475	0.35	0.605714	0.63125	0.0933333	0.2175	0.02	0.0785714	0.564444	0.158333	0.854444	0.37	0.41	0.80625	0.09125	0.437143	0.191667	1	0.18375	0.034	0.457143	0.105	0.295714	0.19	0.143333	0.87	0.175	0.54	0.0533333	0.257143	0.32	0.417143	0.258333	0.3	0.0328571	0.11	0.17	0.29	0.76	0.688	0.318571	0.18	0.54	0.434	0.163333
NM_030821	PLA2G12A	0.42	0.19	0.32	0.37	0.35	0.34	0.23	0.29	0.35	0.267778	0.16	0.3	0.23	0.32	0.52	0.51	0.35	0.31	0.28	0.29	0.24	0.37	0.267778	0.33	0.233333	0.26	0.38	0.33	0.39	0.27	0.38	0.231111	0.21	0.45	0.36	0.21	0.3	0.29	0.34	0.356667	0.428571	0.21	0.19	0.27	0.34	0.3	0.365	0.31
NM_025205	MED28	0.51	0.2	0.37	0.1	0.22	0.4	0.47	0.14	0.14	0.04	0.08	0.28	0.19	0.53	0.53	0.35	0.42	0.14	0.45	0.33	0.62	0.4	0.06	0.26	0.07	0.2	0.26	0.25	0.51	0.26	0.37	0.06	0.29	0.29	0.28	0.24	0.3	0.03	0.33	0.39	0.38	0.5	0.35	0.37	0.31	0.32	0.25	0.23
NM_001128923	SH3D19	0.84	1	1	1	0.88	1	1	0.88	0.751111	1	0.66	1	1	1	0.77	1	1	0.79	1	1	1	1	0.71375	1	0.76	1	1	0.91	1	1	0.96	0.59	0.85	1	0.73	0.984	1	1	0.74	0.96	1	1	1	0.92	1	0.93	0.81	0.86
NM_001185009	RNF4	0.45	0.93	1	0.6	0.66	1	1	0.62	0.64	0.34	0.73	1	0.61	0.87	0.37	0.73	1	0.71	0.78	1	1	0.92	0.58	0.93	0.48	0.75	0.97	0.55	1	0.51	0.87	0.29	0.96	0.62	0.76	0.59	1	0.5	0.82	1	0.71	0.77	1	0.79	0.8	0.66	0.61	0.64
NM_001201564	PLRG1	0.23	0.16	0.68	0.265	0.23375	0.36	0.13	0.2525	0.32625	0.225	0.151429	0.22	0.228889	0.31	0.39	0.203	0.16	0.254286	0.45	0.255	0.09	0.13	0.24	0.14	0.215	0.205	0.233333	0.271111	0.18	0.267778	0.1	0.25	0.29	0.284444	0.22	0.2125	0.24	0.21625	0.24	0.2275	0.315	0.1	0.21	0.25	0.43	0.26	0.26875	0.241111
NM_021928	SPCS3	0.95	0.59	0.73	0.37	0.85	0.68	0.99	0.74	0.51	0.32	0.15	0.57	0.75	0.8	0.89	0.62	0.82	0.53	0.82	1	0.59	0.89	0.12	0.63	0.23	0.35	0.73	0.95	0.87	0.51	0.63	0.22	0.78	0.82	0.46	0.71	0.55	0.34	0.64	0.99	0.92	0.71	0.48	0.78	0.73	0.59	0.66	0.58
NM_001256426	PDLIM5	0.62	0.97	0.99	0.47	0.82	1	0.9	0.892	0.745	0.53	0.46	0.98	0.64	1	0.65	0.87	0.84	0.92	1	1	1	0.8	0.423333	1	0.666	0.637392	0.84	0.87	1	1	1	0.3	0.942	0.89	1	0.81	1	0.62	0.84	0.92	0.92	1	0.923333	0.87	0.926667	1	0.7	1
NM_172115	CAMK2D	0.21	0.215714	0.29	0.181429	0.23625	0.2	0.226667	0.12	0.13	0.15	0.18625	0.13	0.19125	0.32	0.19	0.16	0.264444	0.17	0.12	0.34	0.422222	0.25	0.07	0.21	0.205714	0.25875	0.37	0.19	0.26	0.15	0.25125	0.1325	0.216667	0.23875	0.19	0.223333	0.44	0.165	0.3	0.263333	0.19	0.26	0.245	0.29	0.07	0.2625	0.23	0.23125
NM_001657	AREG	0.33	0.4	0.09	0.16	0.2	0.5	0.65	0.162	0.1625	0.01	0.01	0.26	0.1	0.58	0.3	0.2	0.48	0.129	0.36	0.22	0.54	0.18	0	0.2	0.01	0.08	0.15	0.11	0.527778	0.18	0.22	0.02	0.28	0.28	0.268	0.07	0.28	0.02	0.26	0.21	0.306	0.59	0.29	0.54	0.3	0.29	0.19	0.1
NM_001154	ANXA5	0.36	0.42	0.44	0.12	0.3	0.52	0.57	0.15	0.16	0.02	0.06	0.46	0.17	0.83	0.4	0.34	0.71	0.08	0.57	0.25	0.88	0.44	0.02	0.36	0.06	0.3	0.35	0.07	0.55	0.14	0.48	0.05	0.34	0.22	0.37	0.25	0.43	0.02	0.31	0.26	0.35	0.79	0.53	0.34	0.26	0.43	0.33	0.17
NM_018290	PGM2	0.27	0.22	0.3	0.146667	0.15	0.288889	0.3	0.2	0.158889	0.11625	0.13	0.22	0.21	0.42	0.4	0.24	0.36	0.08	0.4	0.3	0.416	0.32	0.08	0.24	0.15	0.16	0.2	0.16	0.276	0.16	0.47	0.113333	0.27	0.216667	0.23	0.13	0.22	0.08	0.3	0.18	0.25	0.27	0.24	0.28	0.21	0.3	0.23	0.14
NM_001184692	NPNT	0.66	1	0.97	0.47	0.985	1	1	0.945	0.42	0.513333	0.87	1	0.5	1	0.775	0.93	1	0.62	1	0.95	1	0.98	0.68	0.94	0.49	1	0.94	0.79	1	0.72	0.99	0.41	0.936667	0.61	0.84	1	1	0.6	1	0.99	0.813333	1	1	0.92	1	0.97	0.73	0.86
NM_001100399	PDS5A	0.55	0.6	0.54	0.54	0.57	0.62	0.7	0.42	0.4	0.346	0.49	0.66	0.36	0.95	0.46	0.63	0.66	0.53	0.71	0.64	1	0.717	0.445	0.56	0.436	0.67	0.67	0.34	0.86	0.52	0.67	0.323	0.49	0.56	0.63	0.48	0.65	0.409	0.43	0.6	0.66	0.79	0.96	0.58	0.69	0.79	0.69	0.57
NM_001042734	SEC24B	0.5	0.53	0.25	0.176667	0.32	0.77	0.7	0.275	0.22	0.0966667	0.19	0.497143	0.25625	1	0.492222	0.35	0.89	0.24	0.5	0.42	1	0.54	0.15	0.33	0.23625	0.345	0.41	0.26	0.63	0.24	0.494444	0.105	0.53	0.356667	0.55	0.32375	0.44	0.144286	0.36	0.43	0.39	0.69	0.62	0.54	0.464444	0.46	0.29	0.26
NM_018126	TMEM33	0.35	0.12	0.28	0.33	0.25	0.37	0.26	0.311111	0.3	0.39	0.12	0.18	0.19	0.29	0.43	0.38	0.39	0.39	0.44	0.44	0.23	0.28	0.21	0.46	0.27	0.18	0.45	0.24	0.44	0.31	0.4	0.227778	0.23	0.33	0.35	0.31	0.25	0.27	0.17	0.33	0.37	0.31	0.32	0.34	0.48	0.31	0.37	0.24
NM_006874	ELF2	0.36	0.474286	0.4075	0.15	0.436	0.541667	0.538571	0.46	0.248889	0.215	0.57	0.494286	0.31	0.671429	0.28	0.4625	0.51	0.32	0.53	0.474	1	0.5	0.36	0.417143	0.46	0.453333	0.415	0.3	0.576667	0.34	0.7	0.15	0.35	0.26	0.53	0.338333	0.514444	0.43	0.34	0.46	0.382857	0.738571	0.82	0.41	0.53	0.536667	0.45	0.48
NM_005663	WHSC2	0.651	0.83	0.93	0.17	0.46	0.83	1	0.38	0.28	0.31	0.24	0.6	0.44	1	0.52	0.55	1	0.31	0.84	0.81	1	0.81	0.12	0.66	0.27	0.57	0.59	0.38	0.65	0.38	0.61	0.17	0.65	0.6	0.46	0.56	0.78	0.29	0.66	0.66	0.68	0.81	0.84	0.62	0.56	0.59	0.43	0.33
NM_181889	UBE2D3	0.56	0.62	0.62	0.65	0.83	0.71	0.58	0.79	0.66	0.65	0.46	0.72	0.57	0.55	0.64	0.74	0.5	0.62	0.75	0.77	1	0.62	0.56	0.43	0.48	0.64	0.91	0.86	0.62	0.52	0.6	0.48	0.71	0.63	0.48	0.64	0.67	0.65	0.52	0.71	0.67	0.67	0.72	0.5	1	0.72	0.53	0.63
NM_001040060	SPP1	0.45	0.63	0.76	0.14	0.46375	1	0.752222	0.28	0.26	0.07	0.22	0.66	0.22	1	0.4	0.47125	0.79	0.22	0.7125	0.525	0.9975	0.49	0.09	0.53	0.26	0.42	0.61	0.29	0.71	0.26	0.36	0.09	0.55	0.437778	0.52	0.35	0.73	0.12	0.555	0.36	0.48	1	0.753	0.39	0.58	0.65	0.43	0.3
NM_133330	WHSC1	0.635	0.515	0.77	0.52	0.51	0.64	0.59	0.55	0.58	0.58	0.41	0.588889	0.508889	0.7425	0.56	0.62	0.68	0.6	0.99	0.74	0.54	0.595556	0.54	0.68	0.53	0.69	0.67	0.58	0.68	0.5225	0.53	0.48	0.4	0.56	0.63	0.5	0.66625	0.61	0.39	0.69	0.65	0.68	0.62	0.52	0.48	0.65	0.65	0.65
NM_005038	PPID	0.63	1	0.81	1	1	0.88	0.93	1	0.68	0.93	1	0.99	1	0.93	0.62	1	0.78	0.85	0.91	1	1	0.99	1	1	0.94	1	1	1	0.67	1	1	0.852222	1	1	0.88	1	0.83	0.979	0.89	1	0.93	0.98	0.98	1	1	1	0.64	1
NM_001128310	SPARCL1	0.26	0.51	0.25	0.223333	0.30375	0.47	0.53	0.181	0.251	0.0642857	0.11	0.48	0.214444	0.48	0.382	0.339	0.48	0.15	0.477	0.291	0.808	0.18	0.121111	0.5	0.27	0.3	0.383333	0.174	0.57	0.35	0.54	0.13	0.327778	0.21	0.33	0.2	0.56	0.07	0.33	0.23	0.2	0.52	0.79	0.24	0.26	0.4	0.38	0.19
NM_001199282	LRBA	0.73	0.99	1	0.24	0.73	1	1	1	0.68	0.23	0.59	1	0.79	1	0.63	0.92	1	0.68	1	1	1	0.89	0.24	0.73	0.28	0.72	1	0.57	1	0.5	1	0.23	0.91	0.72	0.68	0.81	1	0.34	1	0.78	0.67	1	1	0.85	1	0.93	0.78	0.59
NM_020236	MRPL1	0.38	0.32	0.37	0.368889	0.36	0.49	0.41	0.27	0.382222	0.202222	0.32	0.38	0.3	0.57	0.45	0.54	0.31	0.45	0.19	0.56	0.55	0.17	0.34375	0.53	0.34	0.44	0.33	0.343333	0.5	0.53	0.42	0.296667	0.35	0.45	0.47	0.395556	0.59	0.56	0.46	0.28	0.15	0.42	0.52	0.66	0.39	0.41	0.42	0.22
NM_021227	OSTC	0.53	0.57	0.57	0.32	0.45	0.67	0.77	0.52	0.31	1	0.63	0.65	0.46	0.64	0.51	0.42	0.66	0.43	0.58	0.51	1	0.59	1	0.53	0.82	0.59	0.52	0.37	0.6	0.51	0.65	0.63	0.49	0.5	0.55	0.58	0.63	0.87	0.45	0.67	0.65	0.72	0.63	0.51	0.68	0.83	0.5	0.37
NM_021923	FGFRL1	0.857143	0.9	0.908	0.44	1	0.988333	0.965	0.68	0.76	1	0.605	0.8475	0.61	1	0.74	1	0.96	0.52	0.945	1	1	0.9775	0.83	0.64	1	1	0.9025	0.79	1	0.34	0.78	0.68	0.8375	0.52	0.858333	1	0.954	1	1	1	0.65	1	0.922857	0.71	1	0.87	0.67	0.59
NM_017816	LYAR	0.51	0.53	0.21	0.351111	0.23	0.71	0.44	0.266667	0.59	0.07	0.16	0.53	0.2	0.4	0.37	0.387778	0.48	0.22	0.52	0.23	0.43	0.326667	0.263333	0.37	0.272222	0.3	0.368	0.25	0.46	0.311111	0.27	0.233333	0.33	0.385556	0.66	0.54	0.57	0.22	0.3	0.24	0.49	0.64	0.2	0.34	0.14	0.34	0.35	0.4
NM_198889	ANKRD17	0.33	0.292	0.39	0.21	0.3	0.401111	0.63	0.22	0.3	0.07	0.15	0.284	0.24	0.61	0.33	0.36	0.51	0.15	0.68	0.25	0.21	0.27	0.06	0.28	0.13	0.28	0.21	0.22	0.34	0.18	0.29	0.1175	0.3	0.29	0.33	0.3	0.36	0.08	0.24	0.27	0.33	0.6	0.38	0.32	0.25	0.32	0.3	0.3
NM_017867	C4orf27	0.26	0.23	0.13	0.242857	0.2225	0.46	0.3	0.28	0.66	0.172222	0.35	0.23	0.19125	0.31	0.256667	0.2225	0.3275	0.21	0.22	0.26875	0.48	0.12	0.172222	0.68	0.23	0.41	0.13	0.2075	0.27	0.21625	0.32	0.1425	0.22	0.24	0.54	0.275	0.36	0.01	0.29	0.26625	0.30375	0.33125	0.33	0.2675	0.14	0.29875	0.30625	0.32
NM_006527	SLBP	0.95	1	1	0.64	1	1	1	0.9	0.63	0.48	0.84	1	0.82	1	0.82	0.87	1	0.8	1	1	1	1	0.38	0.89	0.48	0.83	0.95	0.84	1	0.94	1	0.44	1	0.88	0.93	0.85	1	0.67	0.84	0.92	0.92	1	1	0.93	1	1	0.89	0.75
NM_018352	TMA16	0.52	0.34	0.49	0.238571	0.23	0.5	0.6	0.24	0.39	0.108571	0.13	0.33	0.26	0.74	0.48	0.348333	0.63	0.17	0.56	0.51	0.5	0.43	0.195	0.46	0.175714	0.3	0.56	0.255714	0.58	0.38	0.51	0.13875	0.62	0.4	0.44	0.33	0.59	0.18	0.45	0.28	0.59	0.58	0.49	0.44	0.32	0.45	0.368889	0.29
NM_020846	SLAIN2	0.315	0.35	0.18	0.11625	0.26	0.431111	0.39	0.1975	0.24	0.127143	0.26	0.46	0.12	0.48	0.39	0.21	0.51	0.23	0.31	0.21	0.79625	0.325556	0.155	0.22	0.2025	0.304286	0.21	0.171111	0.421	0.1575	0.313333	0.09125	0.3	0.233333	0.17	0.2	0.28	0.182857	0.15	0.19	0.2	0.43	0.413	0.2575	0.29	0.41	0.25	0.179
NM_014487	ZNF330	0.3	0.286	0.36	0.14	0.28	0.5	0.41	0.24	0.16	0.02	0.07	0.44	0.11	0.73	0.21	0.38	0.75	0.14	0.48	0.17	0.62	0.35	0.04	0.28	0.06	0.21	0.25	0.145	0.44	0.15	0.41	0.03	0.36	0.36	0.32	0.18	0.25	0.01	0.2	0.18	0.28	0.79	0.51	0.38	0.27	0.39	0.31	0.13
NM_014883	FAM13A	0.51	0.28125	0.06	0.15	0.28	0.525	0.57	0.0828571	0.2225	0.0625	0.0885714	0.58	0.133333	0.93	0.47	0.49	0.71875	0.04	0.55	0.208333	1	0.17875	0.0366667	0.441667	0.1425	0.331429	0.27	0.12	0.74	0.161429	0.41	0.064	0.27875	0.27125	0.406667	0.196667	0.322222	0.048	0.17125	0.18	0.276667	0.8125	1	0.28	0.18625	0.57	0.423333	0.128571
NM_005980	S100P	0.79	0.69	0.7	0.93	0.9	0.79	0.79	0.89	0.73875	0.52	0.87	0.73	0.91	0.7	0.8	0.67	0.67	1	0.77	0.68	0.87	0.67	0.71	0.63	0.85	0.74	0.8	0.82	0.73	0.53	0.74	0.78	0.8	0.73	0.66	0.92	0.81	0.62	0.88	0.78	0.77	0.74	0.65	0.82	0.93	0.66	0.67	0.68
NM_001128174	UGT8	0.96	0.88	0.84	0.466649	0.81	1	0.89	0.7	0.69	0.497146	0.56	0.896667	0.92	1	0.85	0.601287	0.95	0.57	1	0.89	1	1	0.33	0.85	0.31	0.82	0.82	0.54317	1	0.78	0.8	0.433978	0.73	0.75	0.8	0.79	0.996	0.5	0.78	1	0.78	0.97	1	0.67	0.87	1	0.84	0.68
NM_003013	SFRP2	0.56	0.712	1	0.25	0.45	0.78	0.965	0.38	0.32	0.26	0.354	0.84	0.366667	0.91	0.535	0.43	1	0.4075	0.876667	0.783333	1	0.6	0.248	0.41	0.41	0.5075	0.51	0.546667	0.74	0.46	0.686667	0.2	0.584	0.5825	0.43	0.67	0.73	0.363333	0.608333	0.74	0.6	1	0.76	0.66	0.5	0.93	0.57	0.403333
NM_032239	LARP1B	0.25	0.286667	0.59	0.2675	0.39	0.37	0.39	0.24	0.2725	0.458333	0.255	0.406667	0.529692	0.47	0.34	0.375	0.44	0.406667	0.38	0.483333	0.42	0.44	0.33	0.38	0.35	0.376	0.3575	0.3275	0.45	0.31	0.4075	0.201429	0.39	0.3425	0.36	0.41	0.4275	0.365	0.39	0.456	0.355	0.435	0.443333	0.23	0.24	0.34	0.285	0.416
NM_018261	EXOC1	0.84	1	0.934444	0.58	1	0.66	0.84	0.75	0.63	0.61	0.81	0.64	0.63	1	0.72	1	1	0.55	0.83	0.86	1	0.76	0.41	0.86	0.72	0.96	0.93	0.55	0.81	0.73	1	0.586667	0.96	0.91	0.85	1	1	0.81	0.7	1	0.88	1	0.82	0.86	0.75	1	0.81	0.74
NM_002106	H2AFZ	0.68	0.52	0.54	0.31	0.63	0.6	0.61	0.39	0.4	0.1	0.4	0.68	0.39	0.7	0.64	0.44	0.63	0.43	0.53	0.48	0.95	0.63	0.14	0.54	0.25	0.67	0.51	0.49	0.7	0.47	0.6	0.21	0.55	0.4	0.54	0.46	0.66	0.2	0.52	0.51	0.66	0.7	0.86	0.4	0.5	0.56	0.48	0.44
NM_003501	ACOX3	0.415	0.28	0.265	0.275	0.28	0.5875	0.455	0.254	0.45	0.2	0.298	0.41	0.39	0.72	0.383333	0.312	0.31	0.408	0.413333	0.25	0.408333	0.39	0.2	0.3675	0.275	0.25	0.3	0.51	0.46	0.413333	0.263333	0.24	0.3675	0.325	0.38	0.38	0.392857	0.16	0.43	0.3225	0.33	0.493333	0.69	0.39	0.55	0.24	0.343333	0.25
NM_020395	INTS12	0.84	0.76	0.62	0.571111	0.9225	0.64	0.86	0.91	0.9	0.773333	0.79	1	1	1	0.82	0.778889	0.73	1	0.63	0.905	1	0.66	0.60125	0.75	0.775556	1	0.8725	0.74	1	0.757778	1	0.548889	0.78	0.87	0.84	0.61	0.896667	0.859	0.77	0.905	0.833333	0.8	1	0.59	0.8	1	0.98	0.76
NM_172128	CAMK2D	0.14	0.407778	0.398	0.491429	0.52875	0.41	0.448889	0.448571	0.87	0.435	0.298889	0.416	0.464	0.48	0.3	0.39	0.421	0.57	0.27	0.446667	0.452	0.81	0.534286	0.37	0.512857	0.4925	0.41	0.446667	0.37	0.67	0.446667	0.39	0.5	0.53	0.37	0.448889	0.42	0.435714	0.38	0.474444	0.6	0.19	0.26	0.7	0.46	0.47	0.55	0.443333
NM_001237	CCNA2	0.63	0.71	0.92	0.87	0.88	1	1	0.61	0.52	0.412	0.58	1	0.53	0.79	0.65	0.59	0.64	0.73	0.9	0.57	0.55	0.47	0.321	0.45	0.559	0.63	0.649	0.61	0.625	0.55	0.43	0.393	0.69	0.55	0.61	0.61	0.67	0.47	0.6	0.53	0.8	0.81	0.83	0.56	0.6	0.54	0.67	0.55
NM_001199021	SPON2	0.89	0.71	0.9	0.72	0.81	0.71	0.834	0.725	0.604444	0.98	0.76	1	0.58	0.83	0.902	0.77	0.95	0.775	0.869	0.895	1	0.81	0.62	0.99	1	1	0.95	0.6	0.97	1	0.92	0.64	0.8	0.65	0.9	0.62	0.93	1	0.63	0.92	0.83	0.86	0.85	0.71	0.55	0.95	1	0.74
NR_034077	LOC100499177	0.52	0.63	0.556	0.141667	0.42	0.98	0.772222	0.39375	0.20125	0.102857	0.13	0.6225	0.28	1	0.51	0.38375	1	0.19	0.72	0.488333	1	0.545556	0.144286	0.4	0.244	0.4325	0.39875	0.268571	0.732	0.316	0.71	0.0883333	0.56	0.41	0.69	0.34	0.596	0.157143	0.7	0.491	0.66	1	0.69375	0.58	0.37	0.81	0.56	0.31
NM_014822	SEC24D	0.69	0.52	0.3	0.18	0.63	0.86	0.96	0.26	0.2	0.103333	0.14	0.9	0.26	1	0.84	0.552	0.84	0.14	0.81	0.24	1	0.52	0.194286	0.5	0.212857	0.5	0.38	0.17	0.85	0.26	0.59	0.15	0.45	0.38	0.56	0.2	0.47	0.02	0.54	0.24	0.37	1	1	0.5	0.57	0.73	0.49	0.25
NM_018475	TMEM165	0.7	0.82	0.79	0.45	0.99	0.84	0.8	0.73	0.51	0.628	0.85	0.66	0.76	1	0.58	0.81	0.89	0.46	0.82	1	1	0.94	0.46	0.76	0.79	0.91	0.8	0.78	0.92	0.56	0.9	0.42	0.69	0.83	0.87	0.7	0.9	0.73	0.64	0.87	0.76	0.96	0.71	0.7	0.7	1	0.85	0.71
NM_001204368	MGST2	0.38	0.38	0.39	0.25	0.18	0.46	0.45	0.2	0.248	0.11	0.18	0.29	0.24	0.43	0.45	0.35	0.52	0.19	0.34	0.34	0.51	0.25	0.16	0.29	0.19	0.19	0.38	0.23	0.49	0.3	0.45	0.17	0.27	0.37	0.33	0.14	0.46	0.11	0.28	0.29	0.39	0.36	0.22	0.38	0.31	0.42	0.32	0.24
NM_001226	CASP6	0.68	0.48	0.42	0.54	0.56	0.59	0.53	0.46	0.41	0.43	0.32	0.54	0.51	0.81	0.73	0.48	0.58	0.41	0.67	0.55	1	0.64	0.21	0.68	0.42	0.53	0.54	0.39	0.79	0.63	0.55	0.22	0.62	0.5	0.53	0.54	0.94	0.34	0.55	0.71	0.61	0.82	0.59	0.49	0.55	0.57	0.42	0.41
NM_005339	UBE2K	0.64	0.19	0.36	0.34	0.32	0.44	0.39	0.3	0.26	0.29	0.15	0.31	0.26	0.48	0.66	0.25	0.52	0.25	0.43	0.31	0.14	0.34	0.39	0.34	0.17	0.3	0.23	0.38	0.41	0.29	0.41	0.19	0.47	0.36	0.35	0.23	0.27	0.21	0.15	0.33	0.42	0.4	0.34	0.39	0.36	0.34	0.43	0.26
[truncated: 4,106 more rows]
[truncated: 522 more columns]

## Sheet: Sup_Table3_unicox_result
Table S3. Unicox analysis based on the APA events.
[truncated: 5,531 more rows]

## Sheet: Sup_Table4_CRs-APAs_network
Table S4. Correlation analyses for APAs and CRs.
[truncated: 50 more rows]

[truncated: 10 more sheets: Sup_Table5_Riskscore_in_groups, Sup_Table6_PCA_results, Sup_Table7_TMB, Sup_Table8_CNVs, Sup_Table9_IME_score, Sup_Table10_immune_cell_score, Sup_Table11_TIDE_score, Sup_Table12_GDSC_result, Sup_Table13_gene_unicox_result, Sup_Table14_APAs_in_GSE50760]
